# Supplementary material for: Perinatal Lead (Pb) Exposure Increases Mouse Embryonic Weight and Alters Neuronal Gene Expression
Source: bioRxiv. 2025 Sep 20:2025.09.18.677210. Preprint. [Version 1] doi: 10.1101/2025.09.18.677210 (PMC12458189; doi:10.1101/2025.09.18.677210)
Supplement: Supplement 1 [file media-1.xlsx]

## Sheet: Table_S1
RNA-seq Library Sizes and Metadata for the Embryo Head at E13–15
ID	Group	Lib.Size	Norm.Factors	Group.1	Sex	Litter	Embryo (g)
050c-3	Control	17490009	0.9751318	1	M	1	0.274
050c-4	Control	31213244	0.9762924	1	F	1	0.256
053c-2	Control	25457774	0.9979232	1	M	2	0.165
053c-1	Control	29363898	0.9998933	1	F	2	0.142
052e-2	Control	25263683	0.9883310	1	M	3	0.143
052e-1	Control	16718841	1.0087121	1	F	3	0.146
052g-4	Control	20355807	0.9925224	1	M	4	0.167
052g-5	Control	26297144	1.0151009	1	F	4	0.154
054c-4	Control	21307934	1.0181172	1	M	5	0.165
054c-5	Control	32209149	1.0188600	1	F	5	0.13
081b-1	Control	20670556	1.0029676	1	M	6	0.12
081b-2	Control	20760865	1.0322244	1	F	6	0.108
081c-5	Control	14032468	0.9934808	1	M	7	0.135
081c-4	Control	23231915	1.0166588	1	F	7	0.127
083e-5	Control	18160942	1.0191065	1	M	8	0.198
083e-4	Control	24016071	0.9935026	1	F	8	0.195
083g-3	Control	18421108	1.0220905	1	M	9	0.133
083g-2	Control	39354980	1.0137086	1	F	9	0.121
053d-5	Lead	14667462	0.9959583	1	F	10	0.251
053d-4	Lead	24786548	0.9850027	1	M	10	0.263
055c-5	Lead	27323294	1.0169924	1	M	11	0.123
055c-4	Lead	16617278	1.0118087	1	F	11	0.134
052f-3	Lead	24044431	0.9902919	1	M	12	0.332
052f-4	Lead	21914361	0.9584723	1	F	12	0.337
054d-5	Lead	15964507	1.0338626	1	F	13	0.235
054d-4	Lead	19814568	0.9635158	1	M	13	0.255
079c-4	Lead	15768971	0.9698615	1	M	14	0.309
079c-3	Lead	22561090	1.0089462	1	F	14	0.306
081e-4	Lead	23420276	1.0416126	1	F	15	0.335
081e-3	Lead	17211382	0.9905750	1	M	15	0.336
083a-5	Lead	27407097	0.9436168	1	M	16	0.213
083a-6	Lead	22791526	1.0298012	1	F	16	0.193
083b-3	Lead	18308892	0.9801282	1	F	17	0.131
083b-4	Lead	20540832	1.0104606	1	M	17	0.138
083d-2	Lead	26814543	1.0252830	1	F	18	0.235
083d-3	Lead	21834753	0.9902887	1	M	18	0.263
084b-1	Lead	28749012	0.9792527	1	F	19	0.322
084b-2	Lead	17556130	0.9988623	1	M	19	0.336

## Sheet: Table_S2
Number of Differentially Expressed Genes with |LogFC|>0 and FDR<0.05 for Combined Sex
Genes	Symbol	Ensembl ID	logFC	logCPM	F	PValue	FDR	Directional Change
54722	Gsdme	ENSMUSG00000029821	0.351637	6.1582	66.4692	6.0781e-10	9.34326e-06	UP
66799	Ube2w	ENSMUSG00000025939	0.305244	5.48685	55.2999	5.5492e-09	4.26511e-05	UP
207958	Alg11	ENSMUSG00000063362	0.275603	5.98849	53.0276	8.99214e-09	4.60757e-05	UP
77945	Rpgrip1	ENSMUSG00000057132	0.839808	4.64716	50.7898	1.4648e-08	5.62924e-05	UP
70356	St13	ENSMUSG00000022403	0.199702	7.98221	46.0821	4.26062e-08	0.000113159	UP
114585	D17H6S53E	ENSMUSG00000043311	0.439541	4.13915	45.6906	4.67165e-08	0.000113159	UP
380840	Lyrm4	ENSMUSG00000046573	0.393913	5.17629	45.0677	5.40714e-08	0.000113159	UP
114741	Supt16	ENSMUSG00000035726	-0.317549	7.0209	44.7065	5.8891e-08	0.000113159	DOWN
11461	Actb	ENSMUSG00000029580	0.46084	12.3542	43.5687	7.72935e-08	0.000129438	UP
27999	Fam3c	ENSMUSG00000029672	0.402317	5.59148	43.2138	8.4204e-08	0.000129438	UP
19249	Ptpn13	ENSMUSG00000034573	-0.456872	5.00047	42.5953	9.78594e-08	0.000136754	DOWN
211550	Tifa	ENSMUSG00000046688	0.567724	2.08255	41.3621	1.3308e-07	0.000170476	UP
22333	Vdac1	ENSMUSG00000020402	0.198327	8.58409	40.4972	1.64281e-07	0.000181663	UP
64818	Krt81	ENSMUSG00000067615	-2.98597	1.77632	40.4309	1.78122e-07	0.000181663	DOWN
217480	Dgkb	ENSMUSG00000036095	0.746253	2.52582	40.0863	1.82631e-07	0.000181663	UP
76916	Timmdc1	ENSMUSG00000002846	0.289746	4.90645	39.9384	1.89084e-07	0.000181663	UP
83945	Dnaja3	ENSMUSG00000004069	0.235553	6.25865	39.3533	2.19236e-07	0.000188516	UP
19046	Ppp1cb	ENSMUSG00000014956	0.24685	8.22168	39.192	2.28425e-07	0.000188516	UP
108167871	Gm11703	ENSMUSG00000083394	-2.80405	1.59418	39.3591	2.33008e-07	0.000188516	DOWN
14658	Glrb	ENSMUSG00000028020	0.489273	4.01185	38.6084	2.65322e-07	0.000203926	UP
17988	Ndrg1	ENSMUSG00000005125	0.833483	4.33453	38.3574	2.82988e-07	0.000207148	UP
56351	Ptges3	ENSMUSG00000071072	0.248976	8.30912	37.9541	3.13941e-07	0.000216444	UP
212483	Fam193b	ENSMUSG00000021495	-0.42913	5.08554	37.8348	3.23849e-07	0.000216444	DOWN
67236	Cinp	ENSMUSG00000021276	0.312707	5.3716	37.5135	3.52037e-07	0.000225479	UP
320802	Ifitm10	ENSMUSG00000045777	1.19957	1.04888	37.2129	3.92676e-07	0.000227329	UP
107371	Exoc6	ENSMUSG00000053799	0.508428	4.64894	37.095	3.92793e-07	0.000227329	UP
15980	Ifngr2	ENSMUSG00000022965	0.465148	6.67481	36.9424	4.08742e-07	0.000227329	UP
238331	Zdhhc22	ENSMUSG00000048483	0.749207	3.93596	36.8951	4.14079e-07	0.000227329	UP
114255	Dok4	ENSMUSG00000040631	0.432177	6.44886	36.4667	4.63334e-07	0.000239368	UP
110197	Dgkg	ENSMUSG00000022861	1.14417	1.33488	36.1183	5.17347e-07	0.000239368	UP
77552	Shisa4	ENSMUSG00000041889	0.283195	5.96941	35.8765	5.41933e-07	0.000239368	UP
17136	Mag	ENSMUSG00000036634	1.00164	2.86532	35.8338	5.49114e-07	0.000239368	UP
100126226	Krt83	ENSMUSG00000067613	-2.94496	1.59293	36.0209	5.50004e-07	0.000239368	DOWN
19417	Rasgrf1	ENSMUSG00000032356	1.1805	2.25664	35.7156	5.6811e-07	0.000239368	UP
21406	Tcf12	ENSMUSG00000032228	-0.522177	7.17416	35.6827	5.7071e-07	0.000239368	DOWN
21761	Morf4l1	ENSMUSG00000062270	0.168588	9.18192	35.5898	5.85065e-07	0.000239368	UP
57316	C1d	ENSMUSG00000000581	0.233892	6.25701	35.5595	5.89835e-07	0.000239368	UP
12632	Cfl2	ENSMUSG00000062929	0.314264	7.38786	35.5475	5.91723e-07	0.000239368	UP
329260	Dennd1b	ENSMUSG00000056268	-0.385001	3.91378	34.86	7.12353e-07	0.000265498	DOWN
21912	Tspan7	ENSMUSG00000058254	0.537736	7.23301	34.7717	7.29213e-07	0.000265498	UP
26879	B3galnt1	ENSMUSG00000043300	0.338761	5.7483	34.7625	7.31059e-07	0.000265498	UP
269831	Tspan12	ENSMUSG00000029669	0.296558	5.55641	34.694	7.44752e-07	0.000265498	UP
67834	Idh3a	ENSMUSG00000032279	0.300772	6.70844	34.6096	7.6198e-07	0.000265498	UP
20913	Stxbp4	ENSMUSG00000020546	-0.337572	4.52123	34.5739	7.69606e-07	0.000265498	DOWN
16687	Krt6a	ENSMUSG00000058354	-2.56946	2.81458	34.5687	7.77218e-07	0.000265498	DOWN
16688	Krt6b	ENSMUSG00000023041	-2.9212	1.73327	34.4318	8.42887e-07	0.000281671	DOWN
242521	Klhl9	ENSMUSG00000070923	0.227292	8.0146	34.0424	8.89348e-07	0.000286934	UP
26901	Ss18l2	ENSMUSG00000032526	0.320988	5.10105	34.0157	8.9597e-07	0.000286934	UP
19058	Ppp3r1	ENSMUSG00000033953	0.302864	7.27828	33.9148	9.20985e-07	0.000288926	UP
237928	Phospho1	ENSMUSG00000050860	2.05413	3.21032	33.8198	9.47501e-07	0.0002913	UP
12013	Bach1	ENSMUSG00000025612	-0.256699	6.38474	33.4856	1.03636e-06	0.000304275	DOWN
16679	Krt86	ENSMUSG00000067614	-2.82583	0.952206	33.3171	1.05471e-06	0.000304275	DOWN
381677	Vgf	ENSMUSG00000037428	1.21729	2.48602	33.3743	1.07185e-06	0.000304275	UP
14397	Gabra4	ENSMUSG00000029211	0.748143	2.9044	33.3654	1.07284e-06	0.000304275	UP
268515	Bahcc1	ENSMUSG00000039741	-0.615967	5.52941	33.3075	1.08868e-06	0.000304275	DOWN
69131	Cdk12	ENSMUSG00000003119	-0.316964	5.24429	33.1114	1.14949e-06	0.000315536	DOWN
67117	Dynlt3	ENSMUSG00000031176	0.431947	4.03658	32.7346	1.27689e-06	0.000334207	UP
108857	Ankhd1	ENSMUSG00000024483	-0.304805	5.70929	32.6755	1.29765e-06	0.000334207	DOWN
268481	Krt222	ENSMUSG00000035849	0.829265	1.89754	32.6874	1.29988e-06	0.000334207	UP
75909	Vmp1	ENSMUSG00000018171	0.254216	6.23794	32.5331	1.35031e-06	0.000334207	UP
333433	Gpd1l	ENSMUSG00000050627	0.398309	4.97348	32.5045	1.36131e-06	0.000334207	UP
328572	Ep300	ENSMUSG00000055024	-0.335279	6.05963	32.4719	1.37362e-06	0.000334207	DOWN
72003	Synpr	ENSMUSG00000056296	0.48786	4.38934	32.456	1.38014e-06	0.000334207	UP
14799	Gria1	ENSMUSG00000020524	0.773281	5.53861	32.4261	1.39144e-06	0.000334207	UP
15444	Hpca	ENSMUSG00000028785	0.872268	5.38917	32.245	1.46397e-06	0.000342036	UP
237831	Slc13a5	ENSMUSG00000020805	1.69121	1.05435	32.3191	1.48666e-06	0.000342036	UP
16001	Igf1r	ENSMUSG00000005533	-0.38654	7.29195	32.1621	1.49841e-06	0.000342036	DOWN
18541	Pcnt	ENSMUSG00000001151	-0.347309	5.31729	32.0697	1.53798e-06	0.000342036	DOWN
56839	Lgi1	ENSMUSG00000067242	0.526227	3.77813	32.0688	1.53903e-06	0.000342036	UP
110886	Gabra5	ENSMUSG00000055078	1.07114	3.85391	31.95	1.59151e-06	0.000342036	UP
140570	Plxnb2	ENSMUSG00000036606	-0.227445	7.91532	31.8737	1.62531e-06	0.000342036	DOWN
19270	Ptprg	ENSMUSG00000121513	-0.282728	5.68148	31.8673	1.62827e-06	0.000342036	DOWN
52589	Ncald	ENSMUSG00000051359	0.687591	6.06617	31.8429	1.63952e-06	0.000342036	UP
20563	Slit2	ENSMUSG00000031558	-0.454109	6.01263	31.823	1.64875e-06	0.000342036	DOWN
16539	Kcns2	ENSMUSG00000050963	1.39558	1.63163	31.8226	1.66879e-06	0.000342036	UP
75202	Spaca6	ENSMUSG00000080316	-0.631819	3.35893	31.4024	1.85907e-06	0.000374036	DOWN
100019	Mdn1	ENSMUSG00000058006	-0.357429	4.70659	31.3435	1.8894e-06	0.000374036	DOWN
68089	Arpc4	ENSMUSG00000079426	0.211521	8.0171	31.2368	1.9474e-06	0.000374036	UP
71302	Arhgap26	ENSMUSG00000036452	0.582736	4.11947	31.1824	1.97849e-06	0.000374036	UP
12540	Cdc42	ENSMUSG00000006699	0.174373	9.03397	31.1765	1.9812e-06	0.000374036	UP
102633805	Gm26688	ENSMUSG00000097752	-1.28012	-0.132083	31.2199	1.98481e-06	0.000374036	DOWN
17153	Mal	ENSMUSG00000027375	0.964527	2.19302	31.1635	1.99525e-06	0.000374036	UP
94282	Sfxn5	ENSMUSG00000033720	0.657287	4.96227	31.0161	2.07439e-06	0.000379592	UP
170638	Hpcal4	ENSMUSG00000046093	0.904526	4.15451	30.9854	2.09317e-06	0.000379592	UP
18767	Pkia	ENSMUSG00000027499	0.588277	7.98596	30.9745	2.09897e-06	0.000379592	UP
242894	Actr3b	ENSMUSG00000056367	0.642058	3.97863	30.8946	2.14838e-06	0.000384011	UP
192119	Dicer1	ENSMUSG00000041415	-0.37338	6.42735	30.8165	2.19624e-06	0.000388053	DOWN
19338	Rab33b	ENSMUSG00000027739	0.282996	4.99848	30.5728	2.35597e-06	0.000411545	UP
13426	Dync1i1	ENSMUSG00000029757	0.997353	4.11526	30.4106	2.46941e-06	0.000426514	UP
209773	Dennd2a	ENSMUSG00000038456	-0.532355	6.17452	30.1437	2.6668e-06	0.000448697	DOWN
19649	Robo3	ENSMUSG00000032128	-1.76474	5.27898	30.1306	2.67737e-06	0.000448697	DOWN
18484	Pam	ENSMUSG00000026335	0.349921	6.36341	30.1197	2.68541e-06	0.000448697	UP
69981	Tmem30a	ENSMUSG00000032328	0.300516	6.90387	29.9812	2.79565e-06	0.000457709	UP
67952	Tomm20	ENSMUSG00000093904	0.228386	7.60316	29.9772	2.7989e-06	0.000457709	UP
68036	Zfp706	ENSMUSG00000062397	0.17425	8.03797	29.9012	2.86142e-06	0.000458654	UP
11416	Slc33a1	ENSMUSG00000027822	0.268879	3.92132	29.8686	2.8898e-06	0.000458654	UP
50915	Grb14	ENSMUSG00000026888	0.506429	4.04816	29.8633	2.89418e-06	0.000458654	UP
79459	Aldoart2	ENSMUSG00000063129	-2.61586	0.784751	29.608	3.03875e-06	0.000466528	DOWN
235604	Camkv	ENSMUSG00000032936	1.13792	4.84222	29.6846	3.04854e-06	0.000466528	UP
53330	Vamp4	ENSMUSG00000026696	0.217381	5.10654	29.6672	3.06385e-06	0.000466528	UP
110959	Nudt19	ENSMUSG00000034875	0.335448	5.38595	29.6417	3.08657e-06	0.000466528	UP
73712	Dmkn	ENSMUSG00000060962	1.38698	-0.27279	29.5703	3.09562e-06	0.000466528	UP
12424	Cck	ENSMUSG00000032532	1.1539	3.25533	29.4614	3.25686e-06	0.000486063	UP
105653	Phyhip	ENSMUSG00000003469	0.944224	3.10471	29.3858	3.33002e-06	0.000487588	UP
229357	Gpr149	ENSMUSG00000043441	1.1251	1.09719	29.4498	3.33052e-06	0.000487588	UP
66447	Mgst3	ENSMUSG00000026688	0.449558	5.82481	29.3372	3.37449e-06	0.000488714	UP
319156	H4c4	ENSMUSG00000061482	-0.673962	2.95752	29.2809	3.43458e-06	0.000488714	DOWN
20768	Sephs2	ENSMUSG00000049091	0.201319	5.9323	29.2634	3.4485e-06	0.000488714	UP
114644	Slc13a3	ENSMUSG00000018459	1.25497	2.07406	29.262	3.46538e-06	0.000488714	UP
224829	Trerf1	ENSMUSG00000064043	-0.330593	5.01114	29.1884	3.52581e-06	0.000492716	DOWN
218734	Cep15	ENSMUSG00000033111	0.319799	3.91273	29.1325	3.58521e-06	0.000496504	UP
66713	Actr2	ENSMUSG00000020152	0.210504	8.36685	29.0312	3.6926e-06	0.00050681	UP
99650	4933434E20Rik	ENSMUSG00000027942	0.265806	6.336	28.8842	3.85641e-06	0.000524609	UP
72393	Faim2	ENSMUSG00000023011	0.88385	4.38776	28.8275	3.92266e-06	0.00052894	UP
69227	Selenot	ENSMUSG00000075700	0.239262	6.85684	28.793	3.96192e-06	0.000529588	UP
77579	Myh10	ENSMUSG00000020900	-0.270796	8.402	28.6254	4.16392e-06	0.000551165	DOWN
216049	Zfp365	ENSMUSG00000037855	0.565981	3.05601	28.6033	4.19505e-06	0.000551165	UP
12891	Cpne6	ENSMUSG00000022212	1.2375	2.03204	28.437	4.42382e-06	0.000576297	UP
54401	Ywhab	ENSMUSG00000018326	0.164422	9.09556	28.3696	4.49325e-06	0.000580136	UP
228852	Ppp1r16b	ENSMUSG00000037754	0.736513	4.33738	28.3273	4.55136e-06	0.000580136	UP
16514	Kcnj11	ENSMUSG00000096146	0.708689	2.57988	28.3208	4.56652e-06	0.000580136	UP
19737	Rgs5	ENSMUSG00000026678	0.4638	5.69905	28.131	4.82533e-06	0.000604018	UP
105853	Mal2	ENSMUSG00000024479	1.12667	2.88504	28.1068	4.86699e-06	0.000604018	UP
59024	Med12	ENSMUSG00000079487	-0.293794	5.17674	28.0988	4.87238e-06	0.000604018	DOWN
18578	Pde4b	ENSMUSG00000028525	0.464918	5.24663	28.0233	4.9838e-06	0.000612888	UP
66191	Ier3ip1	ENSMUSG00000090000	0.209552	6.23945	27.9227	5.13625e-06	0.000626622	UP
319172	H2ac4	ENSMUSG00000061615	-0.888566	1.08886	27.9143	5.24057e-06	0.000634316	DOWN
11668	Aldh1a1	ENSMUSG00000053279	1.30177	1.4171	27.8446	5.32589e-06	0.000639606	UP
26878	B3galt2	ENSMUSG00000033849	0.532257	3.52527	27.7401	5.42906e-06	0.000639959	UP
320265	Tafa1	ENSMUSG00000059187	0.755699	2.46693	27.744	5.4298e-06	0.000639959	UP
217473	Ankmy2	ENSMUSG00000036188	0.300818	5.57871	27.7233	5.45372e-06	0.000639959	UP
14240	Foxb2	ENSMUSG00000056829	-1.58175	0.439189	27.771	5.59962e-06	0.000647217	DOWN
14405	Gabrg1	ENSMUSG00000001260	1.00899	2.41979	27.6311	5.6197e-06	0.000647217	UP
20020	Polr2a	ENSMUSG00000005198	-0.363308	6.51074	27.6108	5.64188e-06	0.000647217	DOWN
66979	Pole4	ENSMUSG00000030042	0.239307	5.80377	27.5307	5.78014e-06	0.000655759	UP
60532	Wtap	ENSMUSG00000060475	0.226941	6.54523	27.5183	5.80167e-06	0.000655759	UP
26950	Vsnl1	ENSMUSG00000054459	0.977641	4.85167	27.4573	5.91047e-06	0.000663181	UP
230025	Prdm13	ENSMUSG00000040478	-1.94739	1.36482	27.4219	6.14925e-06	0.000681938	DOWN
14396	Gabra3	ENSMUSG00000031343	0.824313	5.11083	27.3173	6.16637e-06	0.000681938	UP
67041	Oxct1	ENSMUSG00000022186	0.234844	7.33672	27.2778	6.24013e-06	0.000685166	UP
66674	Spryd7	ENSMUSG00000021930	0.388381	4.54572	27.1771	6.43509e-06	0.000701562	UP
192159	Prpf8	ENSMUSG00000020850	-0.259351	7.345	27.1515	6.48417e-06	0.000701934	DOWN
381305	Rc3h1	ENSMUSG00000040423	-0.244598	5.76112	27.1072	6.57222e-06	0.000706491	DOWN
194388	Tet3	ENSMUSG00000034832	-0.324424	7.27508	27.0359	6.71637e-06	0.000716973	DOWN
30050	Fbxw2	ENSMUSG00000035949	0.196804	6.49093	26.9855	6.82034e-06	0.00072305	UP
118452	Baalc	ENSMUSG00000022296	0.675279	3.41895	26.9566	6.88465e-06	0.000724869	UP
75956	Srrm2	ENSMUSG00000039218	-0.328946	8.3578	26.9237	6.95022e-06	0.000726795	DOWN
69823	Fyttd1	ENSMUSG00000022800	0.185756	6.80036	26.8531	7.10168e-06	0.000737615	UP
20656	Sod2	ENSMUSG00000006818	0.283729	6.91357	26.807	7.20235e-06	0.000743051	UP
72821	Scn2b	ENSMUSG00000070304	0.430148	4.16773	26.7224	7.39313e-06	0.000757648	UP
20024	Sub1	ENSMUSG00000022205	0.176419	7.89044	26.641	7.57794e-06	0.000771444	UP
12313	Calm1	ENSMUSG00000001175	0.27456	9.93783	26.6006	7.67249e-06	0.000775931	UP
636791	Silc1	ENSMUSG00000094002	1.32008	1.27003	26.612	7.76472e-06	0.000777605	UP
71653	Shtn1	ENSMUSG00000041362	0.73328	5.21826	26.5512	7.79021e-06	0.000777605	UP
18802	Plcd4	ENSMUSG00000026173	0.694194	1.65842	26.412	8.17148e-06	0.0008104	UP
12125	Bcl2l11	ENSMUSG00000027381	-0.344139	4.41146	26.3747	8.2259e-06	0.000810567	DOWN
233789	Smg1	ENSMUSG00000030655	-0.317908	5.56621	26.3371	8.3204e-06	0.000814657	DOWN
243499	Lrrtm4	ENSMUSG00000052581	0.537773	3.6007	26.2123	8.6505e-06	0.000838365	UP
20510	Slc1a1	ENSMUSG00000024935	0.703149	4.5385	26.2035	8.67161e-06	0.000838365	UP
23827	Bpnt1	ENSMUSG00000026617	0.290208	5.01839	26.0901	8.98019e-06	0.000862772	UP
16468	Jarid2	ENSMUSG00000038518	-0.390239	6.62539	26.0523	9.08518e-06	0.000867437	DOWN
72170	Chchd4	ENSMUSG00000034203	0.30613	5.44078	26.0097	9.20609e-06	0.000873555	UP
320817	Atad2b	ENSMUSG00000052812	-0.340023	5.41457	25.9707	9.31815e-06	0.000873672	DOWN
29859	Sult4a1	ENSMUSG00000018865	0.551496	6.19444	25.9696	9.32099e-06	0.000873672	UP
67801	Pllp	ENSMUSG00000031775	1.00104	0.79451	26.0007	9.45645e-06	0.000875429	UP
75410	Kmt2b	ENSMUSG00000006307	-0.36306	5.7017	25.9168	9.47505e-06	0.000875429	DOWN
233410	Zfp592	ENSMUSG00000005621	-0.23665	5.18161	25.9049	9.51058e-06	0.000875429	DOWN
12642	Ch25h	ENSMUSG00000050370	-0.930062	1.07157	25.875	9.76244e-06	0.000891139	DOWN
245269	Nim1k	ENSMUSG00000095930	0.50292	2.52627	25.8137	9.7972e-06	0.000891139	UP
268527	Greb1	ENSMUSG00000036523	-0.741915	2.28584	25.7493	1.00032e-05	0.000903757	DOWN
11964	Atp6v1a	ENSMUSG00000052459	0.298648	7.37193	25.7233	1.00623e-05	0.000903757	UP
237052	Tceal1	ENSMUSG00000049536	0.318701	4.22953	25.6853	1.01844e-05	0.000903757	UP
140486	Igf2bp1	ENSMUSG00000013415	-0.691055	7.4747	25.6643	1.02488e-05	0.000903757	DOWN
12314	Calm2	ENSMUSG00000036438	0.252521	9.39448	25.6587	1.02669e-05	0.000903757	UP
29811	Ndrg2	ENSMUSG00000004558	0.51277	6.73248	25.6366	1.03378e-05	0.000903757	UP
16528	Kcnk4	ENSMUSG00000024957	1.30058	0.0143992	25.7311	1.03475e-05	0.000903757	UP
20887	Sult1a1	ENSMUSG00000030711	1.09334	1.48725	25.6158	1.04935e-05	0.000911332	UP
407790	Ndufa4l2	ENSMUSG00000040280	0.755403	3.29451	25.5584	1.05998e-05	0.000915398	UP
319518	Pdpr	ENSMUSG00000033624	-0.240579	4.33932	25.5167	1.0734e-05	0.000919607	DOWN
12190	Brca2	ENSMUSG00000041147	-0.415499	3.71042	25.5071	1.07682e-05	0.000919607	DOWN
21402	Skp1	ENSMUSG00000036309	0.191528	8.75176	25.4869	1.08323e-05	0.000919969	UP
29812	Ndrg3	ENSMUSG00000027634	0.334267	6.71655	25.4532	1.09472e-05	0.000924616	UP
237082	Nxt2	ENSMUSG00000042271	0.362694	3.47391	25.402	1.1129e-05	0.000934837	UP
16976	Lrpap1	ENSMUSG00000029103	0.147375	7.67361	25.3635	1.12586e-05	0.000940583	UP
320790	Chd7	ENSMUSG00000041235	-0.582181	6.47862	25.3146	1.14327e-05	0.000949966	DOWN
70536	Qpct	ENSMUSG00000024084	0.437957	2.90006	25.2333	1.17382e-05	0.000970104	UP
278097	Armcx6	ENSMUSG00000050394	0.193356	4.86725	25.2059	1.18306e-05	0.000972514	UP
67900	Mtfp1	ENSMUSG00000004748	0.477791	2.65471	25.165	1.19962e-05	0.00098088	UP
20981	Syt3	ENSMUSG00000030731	0.77863	4.31197	25.0127	1.25732e-05	0.00101347	UP
331623	Bend3	ENSMUSG00000038214	-0.565068	3.85867	24.9913	1.26596e-05	0.00101347	DOWN
66079	Tmem42	ENSMUSG00000066233	0.214192	3.55244	24.9739	1.27307e-05	0.00101347	UP
320024	Nceh1	ENSMUSG00000027698	0.435216	3.18803	24.9579	1.27972e-05	0.00101347	UP
66818	Smim7	ENSMUSG00000044600	0.173694	7.12407	24.9458	1.28384e-05	0.00101347	UP
80334	Kcnip4	ENSMUSG00000029088	0.604588	2.835	24.9383	1.28812e-05	0.00101347	UP
19122	Prnp	ENSMUSG00000079037	0.376553	6.80757	24.928	1.29108e-05	0.00101347	UP
11889	Asgr1	ENSMUSG00000020884	1.17037	0.555391	25.0174	1.2971e-05	0.00101347	UP
212153	Ccdc191	ENSMUSG00000022701	-0.53419	2.10481	24.9167	1.29881e-05	0.00101347	DOWN
320492	A830018L16Rik	ENSMUSG00000057715	0.681733	2.12279	24.8681	1.31884e-05	0.0010205	UP
237403	Lingo3	ENSMUSG00000051067	0.968223	3.1489	24.8576	1.3211e-05	0.0010205	UP
13496	Arid3a	ENSMUSG00000019564	-0.473988	3.75901	24.793	1.34781e-05	0.00102764	DOWN
268469	Zfp652	ENSMUSG00000075595	-0.314022	6.68014	24.7879	1.34949e-05	0.00102764	DOWN
229706	Slc6a17	ENSMUSG00000027894	0.683702	5.00326	24.7861	1.3504e-05	0.00102764	UP
73835	Ifitm5	ENSMUSG00000025489	2.48414	1.59115	24.7679	1.39365e-05	0.00105533	UP
68095	Ociad1	ENSMUSG00000029152	0.17707	7.78309	24.6393	1.41453e-05	0.00106589	UP
20723	Serpinb9	ENSMUSG00000045827	0.692013	1.56227	24.5886	1.44502e-05	0.00108034	UP
229949	Ak5	ENSMUSG00000039058	0.685639	3.39873	24.5677	1.44777e-05	0.00108034	UP
211329	Ncoa7	ENSMUSG00000039697	0.315011	4.58701	24.5393	1.46033e-05	0.00108446	UP
231637	Ssh1	ENSMUSG00000042121	-0.297943	5.8698	24.5079	1.47477e-05	0.00108991	DOWN
20614	Snap25	ENSMUSG00000027273	0.503421	6.64117	24.4581	1.49831e-05	0.00109786	UP
214444	Cdk5rap2	ENSMUSG00000039298	-0.398991	5.1296	24.4495	1.50252e-05	0.00109786	DOWN
78521	B230219D22Rik	ENSMUSG00000045767	0.201855	7.08766	24.44	1.50695e-05	0.00109786	UP
70223	Nars1	ENSMUSG00000024587	0.151545	7.00802	24.4002	1.52617e-05	0.00110662	UP
70727	Rasgef1a	ENSMUSG00000030134	1.00868	1.29152	24.3258	1.57841e-05	0.00113912	UP
69860	Eif1ad	ENSMUSG00000024841	-0.228943	5.77198	24.2458	1.60316e-05	0.00114672	DOWN
66270	Retreg1	ENSMUSG00000022270	0.531018	3.73836	24.236	1.60874e-05	0.00114672	UP
93734	Mpv17l	ENSMUSG00000022679	0.645946	3.50516	24.2314	1.61131e-05	0.00114672	UP
75104	Mmd2	ENSMUSG00000039533	0.736323	5.56483	24.2117	1.62075e-05	0.00114812	UP
76448	Ppp1r18	ENSMUSG00000034595	-0.252636	6.0166	24.1353	1.66077e-05	0.00115447	DOWN
319565	Syne2	ENSMUSG00000063450	-0.421762	6.62924	24.1206	1.66863e-05	0.00115447	DOWN
56380	Arid3b	ENSMUSG00000004661	-0.553638	3.28464	24.1204	1.66969e-05	0.00115447	DOWN
26920	Cntrl	ENSMUSG00000057110	-0.443826	4.02311	24.1138	1.67267e-05	0.00115447	DOWN
16328	Cep250	ENSMUSG00000038241	-0.360946	5.02694	24.1108	1.67402e-05	0.00115447	DOWN
20220	Sap18	ENSMUSG00000021963	0.188944	5.14152	24.1093	1.67478e-05	0.00115447	UP
223726	Mpped1	ENSMUSG00000041708	1.85247	5.11099	24.0142	1.72664e-05	0.00118181	UP
330941	AI593442	ENSMUSG00000078307	0.801313	5.66312	23.997	1.73603e-05	0.00118181	UP
74081	Cep350	ENSMUSG00000033671	-0.298909	5.54339	23.9944	1.7375e-05	0.00118181	DOWN
13682	Eif4a2	ENSMUSG00000022884	0.293274	8.58076	23.9257	1.77617e-05	0.00120279	UP
15160	Serpind1	ENSMUSG00000022766	1.25593	0.620497	24.0011	1.78642e-05	0.00120442	UP
109264	Me3	ENSMUSG00000030621	0.866618	2.12908	23.9018	1.79426e-05	0.00120443	UP
18128	Notch1	ENSMUSG00000026923	-0.380549	6.81791	23.8608	1.81355e-05	0.00120818	DOWN
227720	Nup214	ENSMUSG00000001855	-0.232811	5.56377	23.8354	1.82845e-05	0.00120818	DOWN
70683	Utp20	ENSMUSG00000004356	-0.328607	4.09996	23.8201	1.83786e-05	0.00120818	DOWN
69017	Prrt2	ENSMUSG00000045114	0.776299	4.60326	23.8185	1.83865e-05	0.00120818	UP
55951	Mpc1	ENSMUSG00000023861	0.324311	6.16142	23.8172	1.83915e-05	0.00120818	UP
67166	Arl8b	ENSMUSG00000030105	0.170702	6.5892	23.7501	1.87932e-05	0.00122736	UP
75778	Them4	ENSMUSG00000028145	0.462917	4.33666	23.7424	1.88431e-05	0.00122736	UP
72948	Tppp	ENSMUSG00000021573	0.572964	3.85558	23.6958	1.91303e-05	0.00123598	UP
19415	Rasal1	ENSMUSG00000029602	1.13541	0.639886	23.78	1.91362e-05	0.00123598	UP
74102	Slc35a5	ENSMUSG00000022664	0.303593	4.61032	23.6679	1.93004e-05	0.00124136	UP
229791	Plppr4	ENSMUSG00000044667	0.845384	4.3094	23.6394	1.94801e-05	0.00124713	UP
11308	Abi1	ENSMUSG00000058835	0.157756	6.11885	23.6272	1.95523e-05	0.00124713	UP
207728	Gm45837	ENSMUSG00000030653	0.351585	5.73892	23.5815	1.98432e-05	0.00126045	UP
11539	Adora1	ENSMUSG00000042429	0.672748	3.75028	23.4425	2.07619e-05	0.00131338	UP
104725	Sptssa	ENSMUSG00000044408	0.169734	6.56866	23.3353	2.14891e-05	0.00135381	UP
140546	Eri3	ENSMUSG00000033423	0.234853	7.69954	23.3212	2.15877e-05	0.00135447	UP
72895	Setd5	ENSMUSG00000034269	-0.219432	7.27055	23.3006	2.17323e-05	0.00135801	DOWN
381199	Tmem151a	ENSMUSG00000061451	1.02988	4.31057	23.2666	2.1978e-05	0.0013678	UP
110350	Dync2h1	ENSMUSG00000047193	-0.375679	4.77147	23.2329	2.22177e-05	0.00137714	DOWN
381310	Stum	ENSMUSG00000053963	0.836641	3.50856	23.2189	2.23269e-05	0.00137835	UP
16764	Aff3	ENSMUSG00000037138	-0.598361	5.82114	23.2023	2.24379e-05	0.00137966	DOWN
627049	Zfp800	ENSMUSG00000039841	-0.362887	3.74764	23.1895	2.2538e-05	0.00137966	DOWN
19330	Rab18	ENSMUSG00000073639	0.144323	7.47749	23.1538	2.2794e-05	0.00137966	UP
13807	Eno2	ENSMUSG00000004267	0.688499	5.50322	23.1428	2.28768e-05	0.00137966	UP
67019	Actr6	ENSMUSG00000019948	0.316455	4.28312	23.1403	2.28986e-05	0.00137966	UP
330908	Opcml	ENSMUSG00000062257	0.800291	4.9539	23.1356	2.29317e-05	0.00137966	UP
208146	Yeats2	ENSMUSG00000041215	-0.285666	5.86526	23.1293	2.29763e-05	0.00137966	DOWN
109232	Sccpdh	ENSMUSG00000038936	0.241505	6.35498	23.1108	2.31151e-05	0.00138259	UP
74718	Snx16	ENSMUSG00000027534	0.48301	5.31231	23.0831	2.33254e-05	0.00138976	UP
107932	Chd4	ENSMUSG00000063870	-0.283359	7.99544	23.0053	2.39241e-05	0.00141676	DOWN
239133	Dleu7	ENSMUSG00000048281	0.838734	2.71236	23.0037	2.39629e-05	0.00141676	UP
232341	Wnk1	ENSMUSG00000045962	-0.307132	6.95752	22.9743	2.4167e-05	0.00142335	DOWN
353237	Pcdhac2	ENSMUSG00000102697	0.540563	4.67384	22.9517	2.4349e-05	0.0014286	UP
232821	Ccdc106	ENSMUSG00000035228	0.402404	4.76234	22.9008	2.4757e-05	0.00144701	UP
140723	Cacng5	ENSMUSG00000040373	0.65023	2.74039	22.8885	2.4878e-05	0.00144845	UP
17912	Myo1b	ENSMUSG00000018417	-0.263613	6.51206	22.8564	2.51159e-05	0.00144845	DOWN
235582	Glyctk	ENSMUSG00000020258	-0.709642	2.09572	22.8589	2.51554e-05	0.00144845	DOWN
13406	Dmp1	ENSMUSG00000029307	2.01951	1.24379	22.9223	2.51584e-05	0.00144845	UP
78593	Nrip3	ENSMUSG00000034825	0.723121	2.40549	22.8192	2.54616e-05	0.00146043	UP
13476	Reep5	ENSMUSG00000005873	0.348204	8.03645	22.7604	2.59179e-05	0.00148108	UP
17179	Matk	ENSMUSG00000004933	0.6637	2.87734	22.739	2.6122e-05	0.00148477	UP
104271	Tex15	ENSMUSG00000009628	-0.615518	2.98313	22.7325	2.61757e-05	0.00148477	DOWN
23936	Lynx1	ENSMUSG00000022594	0.833811	3.66967	22.6835	2.65896e-05	0.00150018	UP
18642	Pfkm	ENSMUSG00000033065	0.217415	6.52285	22.6763	2.66426e-05	0.00150018	UP
19324	Rab1a	ENSMUSG00000020149	0.13596	7.49025	22.6312	2.70405e-05	0.00151703	UP
414801	Itprip	ENSMUSG00000117975	-0.437169	4.2615	22.5686	2.76069e-05	0.00154318	DOWN
270049	Galntl6	ENSMUSG00000096914	0.561185	3.11323	22.5405	2.78753e-05	0.00154996	UP
70790	Ubr5	ENSMUSG00000037487	-0.456965	6.3885	22.5327	2.793e-05	0.00154996	DOWN
77629	Sphkap	ENSMUSG00000026163	0.869075	3.64958	22.5148	2.81049e-05	0.00155406	UP
29858	Pmm1	ENSMUSG00000022474	0.320111	5.8078	22.4816	2.8404e-05	0.00156164	UP
15118	Has3	ENSMUSG00000031910	0.624654	2.64409	22.4804	2.84451e-05	0.00156164	UP
108000	Cenpf	ENSMUSG00000026605	-0.507718	5.75829	22.4387	2.88084e-05	0.00157595	DOWN
15563	Htr5a	ENSMUSG00000039106	0.998786	0.903643	22.4671	2.90214e-05	0.00158197	UP
245450	Slitrk2	ENSMUSG00000036790	0.446837	3.74178	22.3487	2.96851e-05	0.00161244	UP
22385	Baz1b	ENSMUSG00000002748	-0.265723	6.99997	22.3159	2.99985e-05	0.00162313	DOWN
69642	Mlip	ENSMUSG00000032355	1.36409	0.109306	22.3872	3.00932e-05	0.00162313	UP
16523	Kcnj8	ENSMUSG00000030247	0.440691	4.00053	22.2901	3.02621e-05	0.00162654	UP
53324	Nptx2	ENSMUSG00000059991	0.553116	3.35137	22.2394	3.07808e-05	0.00164865	UP
74106	Dcaf6	ENSMUSG00000026571	0.240365	4.86793	22.2186	3.0982e-05	0.00165367	UP
14586	Gfra2	ENSMUSG00000022103	0.495425	4.75126	22.1538	3.16539e-05	0.00167591	UP
67749	Mgarp	ENSMUSG00000037161	-1.08193	1.81688	22.1484	3.18469e-05	0.00167591	DOWN
56711	Plag1	ENSMUSG00000003282	-0.749943	1.34967	22.1538	3.18828e-05	0.00167591	DOWN
18301	Fxyd5	ENSMUSG00000009687	0.745426	3.64233	22.1283	3.19307e-05	0.00167591	UP
52163	Camk1	ENSMUSG00000030272	0.263697	6.12623	22.126	3.19439e-05	0.00167591	UP
19171	Psmb10	ENSMUSG00000031897	0.362475	4.11469	22.108	3.2141e-05	0.00168052	UP
20972	Syngr1	ENSMUSG00000022415	0.686665	5.84738	22.0719	3.2522e-05	0.00169467	UP
240476	Zfp407	ENSMUSG00000048410	-0.262667	4.45953	22.0259	3.30273e-05	0.00171519	DOWN
13116	Cyp46a1	ENSMUSG00000021259	0.480415	3.45831	22.0121	3.3187e-05	0.00171768	UP
225207	Zfp521	ENSMUSG00000024420	-0.246894	6.51003	21.9968	3.33429e-05	0.00171996	DOWN
99887	Tlcd4	ENSMUSG00000028132	0.58359	1.94023	21.9144	3.43529e-05	0.00176613	UP
104069	Sncb	ENSMUSG00000034891	1.07259	5.7024	21.8601	3.48953e-05	0.00178634	UP
76142	Ppp1r14c	ENSMUSG00000040653	0.504568	4.9697	21.853	3.49784e-05	0.00178634	UP
231503	Tmem150c	ENSMUSG00000050640	0.585255	4.51324	21.8175	3.53975e-05	0.00180176	UP
69923	Agk	ENSMUSG00000029916	0.210046	5.25633	21.7544	3.61469e-05	0.00183383	UP
18548	Pcsk1	ENSMUSG00000021587	0.529824	1.90798	21.7457	3.63403e-05	0.00183758	UP
237213	Glra2	ENSMUSG00000018589	0.648327	5.05738	21.7232	3.65261e-05	0.00183831	UP
218763	Lrrc3b	ENSMUSG00000045201	0.968969	2.39388	21.7208	3.66101e-05	0.00183831	UP
22401	Zmat3	ENSMUSG00000027663	-0.292091	5.08313	21.7002	3.68076e-05	0.00183831	DOWN
56009	Alyref2	ENSMUSG00000060244	0.297733	4.06613	21.6985	3.68332e-05	0.00183831	UP
66092	Ghitm	ENSMUSG00000041028	0.174257	7.41597	21.6784	3.70741e-05	0.00183875	UP
70458	2610318N02Rik	ENSMUSG00000049916	-0.637181	3.79817	21.6787	3.70812e-05	0.00183875	DOWN
68567	Cgref1	ENSMUSG00000029161	0.605819	4.80352	21.6553	3.73645e-05	0.00184684	UP
18193	Nsd1	ENSMUSG00000021488	-0.213477	7.31376	21.5742	3.83882e-05	0.00188774	DOWN
17345	Mki67	ENSMUSG00000031004	-0.54636	6.66585	21.5704	3.84375e-05	0.00188774	DOWN
67455	Klhl13	ENSMUSG00000036782	0.340531	6.94416	21.5487	3.87179e-05	0.00189545	UP
50709	H1f4	ENSMUSG00000051627	-0.714056	4.72988	21.5169	3.91364e-05	0.00190986	DOWN
20655	Sod1	ENSMUSG00000022982	0.271133	7.16027	21.4694	3.97598e-05	0.00193414	UP
18015	Nf1	ENSMUSG00000020716	-0.262664	5.84211	21.4467	4.00637e-05	0.00194277	DOWN
217149	Cisd3	ENSMUSG00000078695	0.541131	2.86344	21.3494	4.14252e-05	0.0020012	UP
52882	Rgs7bp	ENSMUSG00000021719	0.525335	3.93188	21.3404	4.1529e-05	0.0020012	UP
20535	Slc4a2	ENSMUSG00000028962	-0.272297	5.81648	21.3207	4.17964e-05	0.0020078	DOWN
109135	Plekha5	ENSMUSG00000030231	-0.273667	4.65657	21.2913	4.22157e-05	0.00201196	DOWN
16664	Krt14	ENSMUSG00000045545	-1.23715	5.12298	21.2895	4.22402e-05	0.00201196	DOWN
241066	Carf	ENSMUSG00000026017	0.303826	3.685	21.2877	4.22757e-05	0.00201196	UP
211949	Spsb4	ENSMUSG00000046997	-0.429279	5.81134	21.2746	4.24496e-05	0.002014	DOWN
278279	Tmtc2	ENSMUSG00000036019	-0.354847	4.87528	21.2336	4.30438e-05	0.00202908	DOWN
64176	Sv2b	ENSMUSG00000053025	0.501508	3.90493	21.2153	4.33163e-05	0.00202908	UP
330217	Gal3st4	ENSMUSG00000075593	-0.830831	1.14261	21.2443	4.33339e-05	0.00202908	DOWN
12390	Cav2	ENSMUSG00000000058	0.667613	3.65962	21.2122	4.33644e-05	0.00202908	UP
20256	Clec11a	ENSMUSG00000004473	1.15598	3.90224	21.2078	4.34275e-05	0.00202908	UP
19049	Ppp1r1b	ENSMUSG00000061718	1.13388	2.55367	21.1868	4.37829e-05	0.00203702	UP
101706	Numa1	ENSMUSG00000066306	-0.301784	7.13157	21.1774	4.38625e-05	0.00203702	DOWN
242960	Fbxl5	ENSMUSG00000039753	0.236736	6.06628	21.1367	4.44682e-05	0.00205893	UP
17475	Mpdz	ENSMUSG00000028402	-0.29722	5.44281	21.1079	4.49043e-05	0.00206583	DOWN
12759	Clu	ENSMUSG00000022037	0.556773	5.36676	21.1005	4.50163e-05	0.00206583	UP
14181	Fgfbp1	ENSMUSG00000048373	1.01694	1.95895	21.1087	4.50203e-05	0.00206583	UP
16678	Krt1	ENSMUSG00000046834	0.788153	3.32325	21.0926	4.51575e-05	0.00206595	UP
18749	Prkacb	ENSMUSG00000005034	0.296017	7.71631	21.071	4.54651e-05	0.00207386	UP
20750	Spp1	ENSMUSG00000029304	1.35896	4.85203	21.0374	4.59909e-05	0.00209163	UP
19762	Rit2	ENSMUSG00000057455	0.75017	4.17701	21.0096	4.64283e-05	0.00210203	UP
74205	Acsl3	ENSMUSG00000032883	0.175141	5.74612	21.0049	4.6493e-05	0.00210203	UP
26558	Homer3	ENSMUSG00000003573	-0.327004	5.85507	20.9612	4.71854e-05	0.00212708	DOWN
20977	Syp	ENSMUSG00000031144	0.528197	7.36844	20.9388	4.75447e-05	0.00213234	UP
22239	Ugt8a	ENSMUSG00000032854	0.475176	2.55414	20.9344	4.76637e-05	0.00213234	UP
14544	Gda	ENSMUSG00000058624	0.928021	0.781287	20.9798	4.77184e-05	0.00213234	UP
19167	Psma3	ENSMUSG00000060073	0.158587	8.01364	20.8751	4.85816e-05	0.00216463	UP
13655	Egr3	ENSMUSG00000033730	0.83768	0.766762	20.8659	4.9567e-05	0.00219902	UP
27053	Asns	ENSMUSG00000029752	0.342124	5.76197	20.8117	4.96397e-05	0.00219902	UP
53321	Cntnap1	ENSMUSG00000017167	0.80696	2.29359	20.8051	4.98279e-05	0.00220102	UP
110446	Acat1	ENSMUSG00000032047	0.347666	7.4278	20.7719	5.03132e-05	0.00221609	UP
194908	Pld6	ENSMUSG00000043648	0.918122	1.85213	20.7514	5.08207e-05	0.00222084	UP
67516	Kctd4	ENSMUSG00000046523	0.701321	2.33552	20.7363	5.09978e-05	0.00222084	UP
75560	Ep400	ENSMUSG00000029505	-0.290579	6.83143	20.725	5.11228e-05	0.00222084	DOWN
11973	Atp6v1e1	ENSMUSG00000019210	0.218975	6.74866	20.7137	5.13196e-05	0.00222084	UP
140488	Igf2bp3	ENSMUSG00000029814	-0.470317	5.93538	20.7128	5.13343e-05	0.00222084	DOWN
23859	Dlg2	ENSMUSG00000052572	0.574211	4.63678	20.7119	5.13562e-05	0.00222084	UP
14187	Akr1b8	ENSMUSG00000029762	-0.610009	2.72477	20.7009	5.15892e-05	0.00222084	DOWN
235661	Dync1li1	ENSMUSG00000032435	0.257712	7.58497	20.6932	5.1678e-05	0.00222084	UP
20320	Nptn	ENSMUSG00000032336	0.248854	6.6151	20.6908	5.17213e-05	0.00222084	UP
12322	Camk2a	ENSMUSG00000024617	0.664659	5.26341	20.634	5.27321e-05	0.00225335	UP
16667	Krt17	ENSMUSG00000035557	-1.54834	4.68988	20.6322	5.27717e-05	0.00225335	DOWN
19395	Rasgrp2	ENSMUSG00000032946	0.755836	4.29719	20.6029	5.3301e-05	0.00226565	UP
53607	Snrpa	ENSMUSG00000061479	-0.170712	7.41368	20.5995	5.33544e-05	0.00226565	DOWN
382639	Zbtb42	ENSMUSG00000037638	-0.543348	2.38206	20.5586	5.4173e-05	0.00228344	DOWN
67028	Chmp1b2	ENSMUSG00000031242	0.318158	4.53309	20.5547	5.41821e-05	0.00228344	UP
50927	Nasp	ENSMUSG00000028693	-0.284829	6.55938	20.5523	5.42192e-05	0.00228344	DOWN
12416	Cbx2	ENSMUSG00000025577	-0.483645	5.92589	20.5335	5.45686e-05	0.00229084	DOWN
70789	Kynu	ENSMUSG00000026866	-1.0749	-0.738389	20.2571	5.4693e-05	0.00229084	DOWN
330409	Cecr2	ENSMUSG00000071226	-0.668838	3.77454	20.4788	5.56123e-05	0.00229782	DOWN
243911	Kirrel2	ENSMUSG00000036915	-1.46191	3.0726	20.4784	5.5657e-05	0.00229782	DOWN
15891	Ibsp	ENSMUSG00000029306	3.07975	5.62841	20.4756	5.56667e-05	0.00229782	UP
108071	Grm5	ENSMUSG00000049583	0.936846	5.20987	20.4717	5.57351e-05	0.00229782	UP
69574	Cmbl	ENSMUSG00000022235	0.811584	1.86751	20.478	5.57666e-05	0.00229782	UP
333789	N4bp2	ENSMUSG00000037795	-0.300303	5.86175	20.4661	5.58378e-05	0.00229782	DOWN
12443	Ccnd1	ENSMUSG00000070348	-0.522182	7.51698	20.4556	5.60383e-05	0.00229782	DOWN
54375	Azin1	ENSMUSG00000037458	0.249568	7.56573	20.4548	5.60552e-05	0.00229782	UP
76527	Il34	ENSMUSG00000031750	0.755531	1.20855	20.4601	5.63785e-05	0.00230492	UP
70417	Megf10	ENSMUSG00000024593	-0.335582	4.6255	20.4264	5.66077e-05	0.00230815	DOWN
208650	Cblb	ENSMUSG00000022637	-0.461026	5.6237	20.4055	5.70087e-05	0.00231617	DOWN
214812	Zfp609	ENSMUSG00000040524	-0.2875	5.17448	20.4006	5.71057e-05	0.00231617	DOWN
100039138	Gm2061	ENSMUSG00000097615	0.887754	1.17017	20.4142	5.73463e-05	0.00231981	UP
14738	Gpr12	ENSMUSG00000041468	0.985335	2.7015	20.3784	5.75961e-05	0.0023238	UP
24017	Rnf13	ENSMUSG00000036503	0.234682	5.34263	20.3631	5.78416e-05	0.0023276	UP
66237	Atp6v1g2	ENSMUSG00000024403	0.601941	5.15699	20.306	5.89851e-05	0.00236741	UP
74442	Sgms2	ENSMUSG00000050931	1.23736	3.28036	20.2924	5.92932e-05	0.00237034	UP
216551	Lgalsl	ENSMUSG00000042363	0.331351	5.87416	20.2871	5.93665e-05	0.00237034	UP
59025	Usp14	ENSMUSG00000047879	0.160309	6.59777	20.2428	6.02757e-05	0.00239893	UP
83431	Ndel1	ENSMUSG00000018736	0.170315	6.42194	20.237	6.03945e-05	0.00239893	UP
15898	Icam5	ENSMUSG00000032174	1.12414	0.922469	20.257	6.09058e-05	0.00240396	UP
17999	Nedd4	ENSMUSG00000032216	-0.197294	10.2606	20.2092	6.09738e-05	0.00240396	DOWN
100683	Trrap	ENSMUSG00000045482	-0.313554	6.69313	20.2065	6.10303e-05	0.00240396	DOWN
240332	Slc6a7	ENSMUSG00000052026	1.72827	2.67978	20.2059	6.11468e-05	0.00240396	UP
242662	Rims3	ENSMUSG00000032890	0.597324	5.75196	20.159	6.20358e-05	0.0024247	UP
68196	Hsbp1	ENSMUSG00000031839	0.233701	8.2115	20.1539	6.21434e-05	0.0024247	UP
21677	Tead2	ENSMUSG00000030796	-0.479908	7.48152	20.1537	6.21476e-05	0.0024247	DOWN
15483	Hsd11b1	ENSMUSG00000016194	1.14238	-0.528926	20.0751	6.25075e-05	0.00243257	UP
14933	Gk	ENSMUSG00000025059	0.368613	3.06084	20.118	6.29466e-05	0.00244347	UP
19349	Rab7	ENSMUSG00000079477	0.169933	7.80222	20.0925	6.3469e-05	0.00245755	UP
26378	Decr2	ENSMUSG00000036775	0.222739	4.87851	20.0599	6.41902e-05	0.00247122	UP
70747	Tspan2	ENSMUSG00000027858	0.38172	3.3892	20.0575	6.42623e-05	0.00247122	UP
69150	Snx4	ENSMUSG00000022808	0.129568	6.40251	20.0545	6.43045e-05	0.00247122	UP
67048	Vma21	ENSMUSG00000073131	0.231161	5.62264	20.0438	6.45414e-05	0.00247414	UP
194590	Reps2	ENSMUSG00000040855	0.477715	3.35984	20.0169	6.51674e-05	0.0024904	UP
16172	Il17ra	ENSMUSG00000002897	-0.454001	3.8388	20.0111	6.52896e-05	0.0024904	DOWN
240725	Sulf1	ENSMUSG00000016918	-0.47689	7.00155	19.9998	6.55286e-05	0.00249333	DOWN
320705	Bend6	ENSMUSG00000042182	0.853602	4.44103	19.9886	6.57901e-05	0.0024971	UP
70025	Acot7	ENSMUSG00000028937	0.373669	7.14068	19.9553	6.65418e-05	0.00251941	UP
75689	Higd1b	ENSMUSG00000020928	1.3831	-0.183525	19.9477	6.68306e-05	0.00252413	UP
21838	Thy1	ENSMUSG00000032011	1.01476	4.31845	19.9213	6.73377e-05	0.00253705	UP
20499	Slc12a7	ENSMUSG00000017756	-0.427599	5.23426	19.9102	6.75882e-05	0.00254026	DOWN
235626	Setd2	ENSMUSG00000044791	-0.215313	6.16538	19.885	6.81765e-05	0.00255612	DOWN
218271	B4galt7	ENSMUSG00000021504	0.194228	5.5256	19.8483	6.90462e-05	0.00258243	UP
245944	Vps54	ENSMUSG00000020128	-0.564379	3.86668	19.8199	6.97422e-05	0.00260213	DOWN
14718	Got1	ENSMUSG00000025190	0.258099	6.03995	19.8098	6.99709e-05	0.00260434	UP
246228	Vwa1	ENSMUSG00000042116	0.321685	5.57265	19.7979	7.02611e-05	0.00260883	UP
16425	Itih2	ENSMUSG00000037254	1.02592	1.36356	19.8075	7.05057e-05	0.0026116	UP
213391	Rassf4	ENSMUSG00000042129	-0.371806	4.76872	19.7709	7.0926e-05	0.00262085	DOWN
237397	C2cd4c	ENSMUSG00000045912	1.00228	2.58224	19.7456	7.16227e-05	0.00264025	UP
232933	Ccdc61	ENSMUSG00000074358	-0.256144	4.51458	19.7292	7.19577e-05	0.00264625	DOWN
11647	Alpl	ENSMUSG00000028766	0.937395	4.10606	19.6957	7.28051e-05	0.00266549	UP
320590	Svopl	ENSMUSG00000029830	-1.04334	0.376524	19.7665	7.3111e-05	0.00266549	DOWN
24071	Synj2bp	ENSMUSG00000090935	0.170715	5.07532	19.6771	7.32655e-05	0.00266549	UP
229759	Olfm3	ENSMUSG00000027965	0.667907	3.54131	19.6735	7.33787e-05	0.00266549	UP
71446	Get1	ENSMUSG00000023147	0.385088	7.34774	19.6695	7.34547e-05	0.00266549	UP
20491	Sla	ENSMUSG00000022372	1.58832	2.47085	19.6694	7.36005e-05	0.00266549	UP
16512	Kcnh3	ENSMUSG00000037579	0.964054	1.58115	19.6714	7.37339e-05	0.00266549	UP
238680	Cntnap3	ENSMUSG00000033063	1.31529	-0.0652583	19.7006	7.38679e-05	0.00266549	UP
66859	Slc16a9	ENSMUSG00000037762	0.852671	3.25377	19.5871	7.56219e-05	0.00271183	UP
100503949	Zfp965	ENSMUSG00000078896	0.383729	2.42702	19.5872	7.56648e-05	0.00271183	UP
59079	Erbin	ENSMUSG00000021709	-0.435539	5.68645	19.5835	7.56815e-05	0.00271183	DOWN
320007	Sidt1	ENSMUSG00000022696	0.825176	2.63391	19.5701	7.61057e-05	0.00272069	UP
108902	B4gat1	ENSMUSG00000047379	0.258158	5.80719	19.5544	7.64494e-05	0.00272347	UP
52626	Cdkn2aipnl	ENSMUSG00000020392	0.14646	5.86685	19.5511	7.65379e-05	0.00272347	UP
59035	Carm1	ENSMUSG00000032185	-0.55205	6.18237	19.5432	7.67493e-05	0.00272469	DOWN
19215	Ptgds	ENSMUSG00000015090	1.70581	6.65084	19.5214	7.73325e-05	0.00273727	UP
99712	Cept1	ENSMUSG00000040774	0.195818	4.7237	19.5169	7.74599e-05	0.00273727	UP
56431	Dstn	ENSMUSG00000015932	0.149473	8.2637	19.5024	7.7845e-05	0.00274457	UP
80718	Rab27b	ENSMUSG00000024511	0.566131	2.69206	19.4976	7.80389e-05	0.00274511	UP
101943	Sf3b3	ENSMUSG00000033732	-0.197844	7.79449	19.4572	7.90798e-05	0.00277538	DOWN
319181	H2bc8	ENSMUSG00000058385	-1.15407	-0.757165	19.1595	7.95844e-05	0.0027804	DOWN
277396	Klhl23	ENSMUSG00000042155	0.397249	6.58948	19.4389	7.95846e-05	0.0027804	UP
14168	Fgf13	ENSMUSG00000031137	0.294333	6.31929	19.4214	8.00722e-05	0.00278957	UP
19090	Prkdc	ENSMUSG00000022672	-0.297869	3.56064	19.4173	8.02102e-05	0.00278957	DOWN
329872	Frem1	ENSMUSG00000059049	-0.490422	3.09443	19.4002	8.07076e-05	0.00280054	DOWN
20713	Serpini1	ENSMUSG00000027834	0.429306	6.70042	19.376	8.13487e-05	0.00281642	UP
66044	Dtd1	ENSMUSG00000027430	0.410181	5.50988	19.348	8.21505e-05	0.00283779	UP
72472	Slc16a10	ENSMUSG00000019838	-0.702696	3.61117	19.3339	8.25782e-05	0.00284617	DOWN
58227	Fam184b	ENSMUSG00000015879	0.76765	2.46406	19.3176	8.3118e-05	0.00285444	UP
20404	Sh3gl2	ENSMUSG00000028488	0.557284	5.6199	19.3056	8.33746e-05	0.00285444	UP
53870	Cntn6	ENSMUSG00000030092	0.645252	2.32641	19.3091	8.33751e-05	0.00285444	UP
13411	Dnah11	ENSMUSG00000018581	-0.81916	-0.641465	19.1946	8.4504e-05	0.00288194	DOWN
237107	Gnl3l	ENSMUSG00000025266	0.326293	6.72841	19.2654	8.45534e-05	0.00288194	UP
15132	Hbb-bh1	ENSMUSG00000052217	-1.59556	3.91175	19.234	8.55166e-05	0.00290707	DOWN
12799	Cnp	ENSMUSG00000006782	0.349235	5.81858	19.2279	8.56691e-05	0.00290707	UP
11606	Agt	ENSMUSG00000031980	0.865837	0.297763	19.2933	8.60884e-05	0.00291487	UP
54214	Golga4	ENSMUSG00000038708	-0.251065	6.15355	19.1857	8.69432e-05	0.00293734	DOWN
17702	Msx2	ENSMUSG00000021469	-1.03881	4.33753	19.1646	8.76024e-05	0.00295312	DOWN
67474	Snap29	ENSMUSG00000022765	0.192935	5.17711	19.1242	8.88407e-05	0.00298556	UP
53886	Cdkl2	ENSMUSG00000029403	0.789646	2.25555	19.1246	8.8953e-05	0.00298556	UP
23912	Rhof	ENSMUSG00000029449	0.677035	2.98093	19.1009	8.96158e-05	0.00300125	UP
71146	Golga7b	ENSMUSG00000042532	0.558596	6.22639	19.0922	8.98387e-05	0.00300218	UP
233033	Samd4b	ENSMUSG00000109336	-0.469348	5.4541	19.0675	9.0624e-05	0.00301868	DOWN
242406	Rgp1	ENSMUSG00000028468	-0.282464	4.84451	19.0644	9.07254e-05	0.00301868	DOWN
171469	Gpr37l1	ENSMUSG00000026424	1.08204	1.46786	19.0619	9.13093e-05	0.00303155	UP
15193	Hdgfl2	ENSMUSG00000002833	-0.188053	6.99672	19.025	9.19836e-05	0.0030417	DOWN
24046	Scn11a	ENSMUSG00000034115	1.39013	-0.520837	18.8661	9.22567e-05	0.0030417	UP
17164	Mapkapk2	ENSMUSG00000016528	-0.731321	5.81362	19.0123	9.23944e-05	0.0030417	DOWN
12805	Cntn1	ENSMUSG00000055022	0.638932	5.71171	19.0114	9.24255e-05	0.0030417	UP
218440	Ankrd34b	ENSMUSG00000045034	0.782871	2.11545	19.0107	9.26046e-05	0.0030417	UP
56508	Rapgef4	ENSMUSG00000049044	0.661386	3.79976	18.9913	9.31006e-05	0.00304742	UP
75767	Rab11fip1	ENSMUSG00000031488	-0.508623	2.13228	18.9928	9.31751e-05	0.00304742	DOWN
213988	Tnrc6b	ENSMUSG00000047888	-0.271341	6.33459	18.9716	9.37242e-05	0.00305284	DOWN
100040294	Gm2694	ENSMUSG00000097248	-0.728954	3.69361	18.972	9.37381e-05	0.00305284	DOWN
70750	Kdsr	ENSMUSG00000009905	0.203709	4.6402	18.9636	9.39978e-05	0.00305483	UP
320256	Dlec1	ENSMUSG00000038060	-0.784214	0.606693	19.0014	9.46652e-05	0.00307003	DOWN
19708	Dpf2	ENSMUSG00000024826	-0.241945	7.02896	18.9342	9.49664e-05	0.00307331	DOWN
54195	Gucy1b1	ENSMUSG00000028005	0.45355	4.83919	18.921	9.54138e-05	0.0030788	UP
72098	Tmem68	ENSMUSG00000028232	0.293967	4.89946	18.9174	9.55365e-05	0.0030788	UP
18572	Pdcd11	ENSMUSG00000025047	-0.209347	5.20475	18.9004	9.61058e-05	0.00308112	DOWN
12942	Pcdha11	ENSMUSG00000102206	0.678893	2.68242	18.892	9.64642e-05	0.00308112	UP
22253	Unc5c	ENSMUSG00000059921	-0.580488	5.39331	18.8824	9.67147e-05	0.00308112	DOWN
16682	Krt4	ENSMUSG00000059668	2.03655	1.59837	18.9163	9.67674e-05	0.00308112	UP
75769	Plppr5	ENSMUSG00000033342	0.860187	2.66434	18.8697	9.72309e-05	0.00308112	UP
636931	Trim71	ENSMUSG00000079259	-0.812633	0.952231	18.8923	9.75376e-05	0.00308112	DOWN
20354	Sema4d	ENSMUSG00000021451	0.336086	4.39296	18.8584	9.75461e-05	0.00308112	UP
55963	Slc1a4	ENSMUSG00000020142	0.332828	5.97701	18.8521	9.7752e-05	0.00308112	UP
225164	Mib1	ENSMUSG00000024294	-0.277269	5.85945	18.8512	9.77814e-05	0.00308112	DOWN
237858	Trarg1	ENSMUSG00000046275	1.72601	1.60801	18.8752	9.77977e-05	0.00308112	UP
216643	Gabrp	ENSMUSG00000020159	-1.90545	1.61904	18.8834	9.78132e-05	0.00308112	DOWN
242506	Frmd3	ENSMUSG00000049122	0.429588	4.69741	18.8191	9.89044e-05	0.0031089	UP
11991	Hnrnpd	ENSMUSG00000000568	-0.782827	6.73847	18.8132	9.90996e-05	0.0031089	DOWN
27047	Omd	ENSMUSG00000048368	1.41279	0.110529	18.8539	9.95606e-05	0.003117	UP
63985	Gmfb	ENSMUSG00000062014	0.182277	6.77644	18.7864	0.000100041	0.0031193	UP
193740	Hspa1a	ENSMUSG00000091971	0.532295	2.95784	18.7834	0.000100203	0.0031193	UP
67182	Pdzk1ip1	ENSMUSG00000028716	-0.933432	1.07203	18.8097	0.000100305	0.0031193	DOWN
226178	Wbp1l	ENSMUSG00000047731	-0.178794	6.78777	18.775	0.000100446	0.0031193	DOWN
170707	Usp48	ENSMUSG00000043411	-0.174429	6.15548	18.7679	0.000100698	0.00312026	DOWN
17701	Msx1	ENSMUSG00000048450	-0.641296	5.88264	18.7627	0.000100883	0.00312026	DOWN
545554	Ankrd34a	ENSMUSG00000049097	0.494274	3.89127	18.7498	0.000101364	0.00312885	UP
228790	Asxl1	ENSMUSG00000042548	-0.41523	5.47501	18.7397	0.000101707	0.00313013	DOWN
209416	Gpkow	ENSMUSG00000031148	0.17652	5.78989	18.7367	0.000101813	0.00313013	UP
269629	Lhfpl3	ENSMUSG00000106379	0.813345	3.13415	18.6722	0.000104211	0.00319385	UP
14651	Hagh	ENSMUSG00000024158	0.25881	4.858	18.6686	0.000104301	0.00319385	UP
65106	Arl6ip5	ENSMUSG00000035199	0.26294	7.17713	18.6381	0.000105423	0.00322178	UP
56760	Clec1b	ENSMUSG00000030159	-0.752964	0.155622	18.7146	0.000105803	0.00322701	DOWN
93834	Peli2	ENSMUSG00000021846	-0.343701	4.67213	18.6055	0.000106658	0.00324663	DOWN
72852	Mblac2	ENSMUSG00000051098	0.47332	4.08576	18.5834	0.000107504	0.00326592	UP
18131	Notch3	ENSMUSG00000038146	-0.338136	6.00194	18.5764	0.000107751	0.00326696	DOWN
14696	Gnb4	ENSMUSG00000027669	0.235596	6.06195	18.5631	0.00010826	0.00327595	UP
381820	Smim10l1	ENSMUSG00000072704	0.167335	7.1059	18.5066	0.000110453	0.00333571	UP
71458	Bcor	ENSMUSG00000040363	-0.297746	5.75289	18.4886	0.000111158	0.00335043	DOWN
76508		ENSMUSG00000121496	0.221305	4.16888	18.4799	0.000111517	0.00335469	UP
116848	Baz2a	ENSMUSG00000040054	-0.278275	5.29024	18.4421	0.000113011	0.00339298	DOWN
67923	Eloc	ENSMUSG00000079658	0.217204	6.56299	18.3993	0.000114742	0.00342868	UP
16826	Ldb2	ENSMUSG00000039706	0.36245	4.90806	18.3963	0.000114872	0.00342868	UP
13136	Cd55	ENSMUSG00000026399	0.564699	2.25642	18.3981	0.000114934	0.00342868	UP
26417	Mapk3	ENSMUSG00000063065	0.186002	7.34272	18.3826	0.000115423	0.00342868	UP
319166	H2ac8	ENSMUSG00000069272	-0.653491	4.52617	18.3815	0.000115484	0.00342868	DOWN
330064	Slc5a6	ENSMUSG00000006641	0.241945	4.8288	18.3787	0.000115592	0.00342868	UP
22160	Twist1	ENSMUSG00000035799	-1.35887	4.20191	18.3747	0.000115774	0.00342868	DOWN
70620	Ube2v2	ENSMUSG00000022674	0.257868	6.52297	18.369	0.000115984	0.00342868	UP
67800	Dgat2	ENSMUSG00000030747	0.325686	4.01949	18.3076	0.000118564	0.00349377	UP
15564	Htr5b	ENSMUSG00000050534	1.16505	-0.418869	18.2851	0.000118896	0.00349377	UP
57874	Hacd3	ENSMUSG00000033629	0.262158	7.25085	18.2959	0.000119041	0.00349377	UP
226442	Zfp281	ENSMUSG00000041483	-0.252352	5.45414	18.2947	0.000119096	0.00349377	DOWN
15552	Htr1d	ENSMUSG00000070687	1.27074	-0.324412	18.2773	0.000119651	0.00350337	UP
69480	Ttc9	ENSMUSG00000042734	0.559013	4.74524	18.2677	0.000120252	0.00351429	UP
81000	Rad54l2	ENSMUSG00000040661	-0.284558	5.41845	18.262	0.00012049	0.00351454	DOWN
22346	Vhl	ENSMUSG00000033933	0.194077	6.16434	18.223	0.000122178	0.00355704	UP
380614	Intu	ENSMUSG00000060798	-0.375631	2.88132	18.2154	0.000122576	0.00356189	DOWN
19736	Rgs4	ENSMUSG00000038530	0.476033	4.9993	18.2014	0.000123127	0.00356222	UP
207806	Usf3	ENSMUSG00000068284	-0.279965	4.5725	18.1987	0.00012325	0.00356222	DOWN
108100	Baiap2	ENSMUSG00000025372	0.366644	4.59264	18.198	0.000123283	0.00356222	UP
53419	Corin	ENSMUSG00000005220	-0.879507	3.11926	18.1858	0.000123874	0.00357258	DOWN
380694	Ccnjl	ENSMUSG00000044707	-0.455613	4.56021	18.176	0.000124256	0.0035768	DOWN
230259	E130308A19Rik	ENSMUSG00000045071	-0.446768	5.62992	18.1706	0.000124485	0.0035768	DOWN
19877	Rock1	ENSMUSG00000024290	-0.247315	5.44836	18.1653	0.000124722	0.00357691	DOWN
94043	Tm2d1	ENSMUSG00000028563	0.205771	4.99085	18.1464	0.000125571	0.00359179	UP
17355	Aff1	ENSMUSG00000029313	-0.362972	3.34051	18.1441	0.000125708	0.00359179	DOWN
73467	1700066M21Rik	ENSMUSG00000038323	0.371818	3.86052	18.1319	0.00012624	0.00360029	UP
213945	Col28a1	ENSMUSG00000068794	1.048	0.76363	18.1691	0.000126477	0.00360037	UP
99003	Qser1	ENSMUSG00000074994	-0.308069	5.59517	18.1196	0.000126776	0.00360221	DOWN
19296	Pvt1	ENSMUSG00000097039	0.633508	1.17812	18.0944	0.000128719	0.00365069	UP
105298	Epdr1	ENSMUSG00000002808	0.231438	4.46902	18.0706	0.000129024	0.0036526	UP
20454	St3gal5	ENSMUSG00000056091	0.191539	5.93443	18.05	0.000129966	0.00367249	UP
72978	Cnih3	ENSMUSG00000026514	0.751479	3.40321	18.0433	0.000130324	0.00367587	UP
20974	Syngr3	ENSMUSG00000007021	0.630129	6.56117	18.0349	0.000130671	0.00367889	UP
100502630	Gm15545	ENSMUSG00000087138	-0.487904	1.45524	18.0218	0.000131795	0.00370376	DOWN
320237	Smim10l2a	ENSMUSG00000054850	0.591841	4.73046	18.0047	0.000132106	0.00370572	UP
223827	Gxylt1	ENSMUSG00000036197	-0.324458	4.71944	17.9837	0.000133102	0.00372684	DOWN
328977	Zfp532	ENSMUSG00000042439	-0.337658	6.28465	17.9766	0.000133433	0.00372932	DOWN
74362	Spag17	ENSMUSG00000027867	-0.902117	-0.725449	17.8124	0.000134642	0.00374971	DOWN
245446	Slitrk4	ENSMUSG00000046699	0.417999	3.94664	17.9503	0.000134718	0.00374971	UP
16494	Kcna6	ENSMUSG00000038077	0.396741	5.18329	17.9463	0.000134894	0.00374971	UP
382236	Brwd3	ENSMUSG00000063663	-0.330916	4.38108	17.9271	0.000135834	0.00376903	DOWN
17252	Rdh11	ENSMUSG00000066441	0.193042	4.68453	17.8934	0.000137484	0.00380795	UP
18597	Pdha1	ENSMUSG00000031299	0.169713	7.2722	17.8866	0.000137809	0.00380881	UP
19386	Ranbp2	ENSMUSG00000003226	-0.248769	5.44158	17.8804	0.000138119	0.00380881	DOWN
76936	Hnrnpm	ENSMUSG00000059208	-0.261737	7.97232	17.8775	0.000138259	0.00380881	DOWN
75221	Dpp3	ENSMUSG00000063904	-0.201546	7.49261	17.8521	0.000139528	0.00383691	DOWN
93897	Fzd10	ENSMUSG00000081683	-0.801615	5.16709	17.8355	0.000140372	0.00385098	DOWN
13800	Enah	ENSMUSG00000022995	-0.422305	7.04958	17.832	0.000140541	0.00385098	DOWN
108123	Napg	ENSMUSG00000024581	0.293376	5.20178	17.8241	0.000140943	0.00385512	UP
68566	Caly	ENSMUSG00000025468	0.824247	5.50728	17.8035	0.000141993	0.00387535	UP
54446	Nfat5	ENSMUSG00000003847	-0.431161	4.6719	17.7999	0.000142187	0.00387535	DOWN
17931	Ppp1r12a	ENSMUSG00000019907	-0.185614	6.40779	17.7927	0.00014254	0.00387766	DOWN
15126	Hba-x	ENSMUSG00000055609	-1.17762	8.05261	17.7881	0.000142776	0.00387766	DOWN
104732	Tedc1	ENSMUSG00000037466	-0.305144	4.49642	17.7621	0.000144133	0.00390761	DOWN
17311	Kitl	ENSMUSG00000019966	0.820815	5.57569	17.7423	0.000145156	0.00392841	UP
75747	Sesn3	ENSMUSG00000032009	-0.254807	6.71655	17.7314	0.000145723	0.00393682	DOWN
105638	Dph3	ENSMUSG00000021905	0.176774	5.72111	17.6878	0.000148033	0.00399221	UP
233904	Setd1a	ENSMUSG00000042308	-0.276359	5.47167	17.6749	0.000148724	0.00400072	DOWN
170757	Adgrl4	ENSMUSG00000039167	0.333626	3.36146	17.673	0.000148869	0.00400072	UP
56442	Serinc1	ENSMUSG00000019877	0.238022	8.00641	17.6638	0.000149314	0.00400568	UP
71375	Foxn3	ENSMUSG00000033713	-0.273224	6.85876	17.655	0.000149791	0.00401021	DOWN
69276	Sec62	ENSMUSG00000027706	0.173802	6.04237	17.6511	0.000150005	0.00401021	UP
110962	Mbd6	ENSMUSG00000025409	-0.265849	5.17713	17.6385	0.000150691	0.004013	DOWN
233833	Tnrc6a	ENSMUSG00000052707	-0.230269	5.52169	17.6382	0.000150705	0.004013	DOWN
19725	Rfx2	ENSMUSG00000024206	-0.419352	3.47444	17.6328	0.000151041	0.004013	DOWN
229542	Gatad2b	ENSMUSG00000042390	-0.177928	7.09959	17.6299	0.000151153	0.004013	DOWN
20312	Cx3cl1	ENSMUSG00000031778	0.501212	4.95987	17.6134	0.000152064	0.00403022	UP
56496	Tspan6	ENSMUSG00000067377	0.174486	7.03231	17.6023	0.000152671	0.00403934	UP
11984	Atp6v0c	ENSMUSG00000024121	0.278695	8.93874	17.5966	0.000152982	0.00404062	UP
54411	Atp6ap1	ENSMUSG00000019087	0.229149	7.40026	17.5837	0.000153698	0.00405256	UP
17751	Mt3	ENSMUSG00000031760	0.574891	3.8454	17.566	0.000154715	0.00407239	UP
67120	Ttc14	ENSMUSG00000027677	-0.28315	4.58977	17.5354	0.000156418	0.00411019	DOWN
12628	Cfh	ENSMUSG00000026365	0.517228	3.74789	17.5162	0.000157532	0.00412598	UP
15426	Hoxc8	ENSMUSG00000001657	3.58922	2.21383	17.5612	0.000157556	0.00412598	UP
71897	Lypd6b	ENSMUSG00000026765	0.695996	2.42633	17.5112	0.000157933	0.00412882	UP
101197	Zfp956	ENSMUSG00000045466	0.326688	3.68477	17.5014	0.000158376	0.00413338	UP
51885	Tubgcp4	ENSMUSG00000027263	-0.272652	4.95293	17.4794	0.000159615	0.00415267	DOWN
70351	Ppp4r1	ENSMUSG00000061950	-0.183669	5.71707	17.4786	0.000159656	0.00415267	DOWN
12652	Chga	ENSMUSG00000021194	0.49939	6.39113	17.4547	0.000161042	0.00417736	UP
11931	Atp1b1	ENSMUSG00000026576	0.519315	7.4753	17.4451	0.000161604	0.00417736	UP
268670	Zfp759	ENSMUSG00000057396	0.432617	2.22876	17.4454	0.000161775	0.00417736	UP
22110	Tspyl1	ENSMUSG00000047514	0.191446	7.69083	17.4394	0.000161936	0.00417736	UP
243842	Bicra	ENSMUSG00000070808	-0.275431	5.83719	17.4334	0.00016229	0.00417736	DOWN
76779	Cluap1	ENSMUSG00000014232	0.205619	4.5573	17.4122	0.000163558	0.00417736	UP
14700	Gng10	ENSMUSG00000038607	0.258213	6.16616	17.4115	0.000163581	0.00417736	UP
78286	Nav2	ENSMUSG00000052512	-0.248513	5.89725	17.4103	0.000163653	0.00417736	DOWN
16211	Kpnb1	ENSMUSG00000001440	-0.191748	8.09285	17.4103	0.000163654	0.00417736	DOWN
15587	Hyal2	ENSMUSG00000010047	-0.196972	6.55807	17.4056	0.000163935	0.00417736	DOWN
12367	Casp3	ENSMUSG00000031628	0.27037	7.70315	17.4038	0.000164042	0.00417736	UP
13134	Dach1	ENSMUSG00000055639	-0.496577	5.22369	17.4036	0.00016406	0.00417736	DOWN
66148	Dnajc15	ENSMUSG00000022013	0.199042	5.0084	17.4023	0.000164138	0.00417736	UP
100036521	Umad1	ENSMUSG00000089862	0.303294	4.85188	17.381	0.000165413	0.00419751	UP
19210	Ptdss1	ENSMUSG00000021518	0.153789	6.43025	17.3771	0.000165637	0.00419751	UP
14811	Grin2a	ENSMUSG00000059003	0.50139	3.5386	17.376	0.000165749	0.00419751	UP
67887	Saraf	ENSMUSG00000031532	0.191461	7.60627	17.3579	0.000166796	0.00421709	UP
219257	Pcdh20	ENSMUSG00000050505	0.56314	2.97352	17.3435	0.000167748	0.00423419	UP
55935	Fnbp4	ENSMUSG00000008200	-0.297817	5.62717	17.3222	0.000168974	0.00425332	DOWN
78754	Galnt15	ENSMUSG00000021903	0.978375	0.250661	17.3826	0.000169428	0.00425332	UP
228550	Itpka	ENSMUSG00000027296	0.900758	0.535842	17.3628	0.000169559	0.00425332	UP
26559	Hunk	ENSMUSG00000053414	-0.408326	5.11551	17.3119	0.000169613	0.00425332	DOWN
227541	Camk1d	ENSMUSG00000039145	0.359816	3.61933	17.3021	0.000170251	0.00426237	UP
70456	Mpc2	ENSMUSG00000026568	0.229196	5.97826	17.2883	0.000171065	0.0042758	UP
70530	Lrfn2	ENSMUSG00000040490	0.633172	3.23767	17.2839	0.000171403	0.00427729	UP
73998	Herc3	ENSMUSG00000029804	0.427828	4.33948	17.2579	0.00017299	0.0043099	UP
241727	Snph	ENSMUSG00000027457	0.492075	4.52105	17.251	0.000173422	0.00431366	UP
208266	Dot1l	ENSMUSG00000061589	-0.218864	5.48998	17.2452	0.00017377	0.00431391	DOWN
230757	5730409E04Rik	ENSMUSG00000073755	0.469163	4.7243	17.2389	0.000174178	0.00431391	UP
13609	S1pr1	ENSMUSG00000045092	0.266233	4.84028	17.2374	0.000174274	0.00431391	UP
213233	Tapbpl	ENSMUSG00000038213	0.348444	2.739	17.2329	0.00017465	0.00431627	UP
15497	Hsd3b6	ENSMUSG00000027869	-1.35452	3.49274	17.221	0.000175375	0.00432723	DOWN
67937	Tmem59l	ENSMUSG00000035964	0.427231	5.66675	17.1971	0.000176839	0.00434812	UP
14886	Gtf2i	ENSMUSG00000060261	-0.176136	8.43092	17.1949	0.000176977	0.00434812	DOWN
50873	Prkn	ENSMUSG00000023826	0.354618	1.27142	17.2055	0.00017707	0.00434812	UP
22200	Uba3	ENSMUSG00000030061	0.173386	5.83187	17.169	0.000178658	0.00437863	UP
18807	Pld3	ENSMUSG00000003363	0.209226	7.16285	17.1655	0.000178882	0.00437863	UP
216345	Zfc3h1	ENSMUSG00000034163	-0.252737	4.37954	17.152	0.000179787	0.00439325	DOWN
13998	Fgd6	ENSMUSG00000020021	-0.356506	3.34897	17.1452	0.000180269	0.00439325	DOWN
231148	Ablim2	ENSMUSG00000029095	0.746269	3.00403	17.1447	0.000180337	0.00439325	UP
14729	Gp5	ENSMUSG00000047953	-0.794798	0.186346	17.19	0.000182055	0.00442304	DOWN
20658	Son	ENSMUSG00000022961	-0.178434	7.80221	17.1161	0.000182135	0.00442304	DOWN
338352	Nell1	ENSMUSG00000055409	0.612306	4.56381	17.0986	0.000183317	0.00444473	UP
53331	Stx7	ENSMUSG00000019998	0.3216	7.32673	17.082	0.000184419	0.0044644	UP
20384	Srsf5	ENSMUSG00000021134	-0.295593	7.63741	17.0649	0.000185574	0.00448529	DOWN
80877	Lrba	ENSMUSG00000028080	-0.334151	4.57152	17.0528	0.000186412	0.00449666	DOWN
15484	Hsd11b2	ENSMUSG00000031891	-0.706533	3.33145	17.0503	0.000186629	0.00449666	DOWN
12683	Cidea	ENSMUSG00000024526	1.43036	-0.0567417	17.0497	0.000187981	0.00452213	UP
20617	Snca	ENSMUSG00000025889	0.55602	5.77198	17.0225	0.000188468	0.00452316	UP
11838	Arc	ENSMUSG00000022602	0.786563	2.15555	17.0242	0.000188612	0.00452316	UP
72778	Dnajc22	ENSMUSG00000038009	-1.03038	-0.112572	17.032	0.00019148	0.00458478	DOWN
13010	Cst3	ENSMUSG00000027447	0.198687	8.04335	16.9531	0.000193311	0.00462142	UP
72930	Ppp2r2b	ENSMUSG00000024500	0.562078	6.84955	16.9482	0.000193662	0.00462263	UP
67510	Tvp23b	ENSMUSG00000014177	0.192119	5.14697	16.9378	0.000194409	0.00462781	UP
269784	Cntn4	ENSMUSG00000064293	0.543983	3.60258	16.936	0.000194571	0.00462781	UP
12364	Casp12	ENSMUSG00000025887	1.26075	-0.116696	16.9677	0.000194782	0.00462781	UP
72701	Zfp618	ENSMUSG00000028358	-0.412142	6.13455	16.9222	0.000195515	0.00463805	DOWN
67150	Rnf141	ENSMUSG00000030788	0.20538	4.96141	16.9142	0.000196099	0.00464474	UP
238377	Gpr68	ENSMUSG00000047415	0.881889	1.47547	16.9201	0.000196445	0.00464578	UP
224022	Slc7a4	ENSMUSG00000022756	0.552034	4.1561	16.9019	0.000196997	0.00465167	UP
215446	Entpd3	ENSMUSG00000041608	0.70894	1.89259	16.8765	0.00019919	0.00469624	UP
208098	Panx3	ENSMUSG00000011118	1.72681	1.7902	16.8402	0.000202531	0.0047677	UP
99100	Cep152	ENSMUSG00000068394	-0.427299	2.69023	16.8154	0.00020345	0.00477813	DOWN
13006	Smc3	ENSMUSG00000024974	-0.197165	6.86542	16.8117	0.000203596	0.00477813	DOWN
16329	Inpp1	ENSMUSG00000026102	0.235342	4.40475	16.8066	0.000204	0.00478031	UP
19894	Rph3a	ENSMUSG00000029608	0.574929	4.99264	16.7792	0.000206055	0.00481926	UP
14897	Trip12	ENSMUSG00000026219	-0.226692	7.16585	16.7759	0.000206289	0.00481926	DOWN
14667	Gm2a	ENSMUSG00000000594	0.247416	5.72697	16.7639	0.000207203	0.00483328	UP
240726	Slco5a1	ENSMUSG00000025938	-0.512938	5.61676	16.748	0.000208422	0.00485434	DOWN
432530	Adcy1	ENSMUSG00000020431	0.529342	4.71579	16.7376	0.000209235	0.00485878	UP
329003	Zfp516	ENSMUSG00000058881	-0.445336	5.02327	16.7374	0.000209245	0.00485878	DOWN
56406	Ncoa6	ENSMUSG00000038369	-0.345962	5.71655	16.7311	0.000209722	0.0048625	DOWN
12741	Cldn5	ENSMUSG00000041378	0.2968	7.28322	16.7181	0.000210723	0.00487149	UP
68298	Ncapd2	ENSMUSG00000038252	-0.343288	6.73402	16.7178	0.000210743	0.00487149	DOWN
54376	Cacng3	ENSMUSG00000066189	0.704314	3.46824	16.6899	0.000212976	0.00491525	UP
17196	Mbp	ENSMUSG00000041607	0.903886	6.77939	16.6854	0.000213276	0.00491525	UP
12316	Aspm	ENSMUSG00000033952	-0.440491	4.37209	16.6592	0.000215362	0.00495203	DOWN
22342	Lin7b	ENSMUSG00000003872	0.879119	1.80342	16.6634	0.000215516	0.00495203	UP
230594	Tut4	ENSMUSG00000034610	-0.250664	5.5966	16.6483	0.000216206	0.00495678	DOWN
19070	Mob4	ENSMUSG00000025979	0.178663	6.64784	16.6419	0.000216718	0.00495678	UP
71137	Rfx4	ENSMUSG00000020037	-0.702389	4.8943	16.6389	0.000216969	0.00495678	DOWN
53972	Ngef	ENSMUSG00000026259	0.600325	4.01056	16.6386	0.000217012	0.00495678	UP
76594	Dnajc18	ENSMUSG00000024350	0.181813	5.97698	16.6213	0.000218368	0.00498034	UP
14842	Gsx1	ENSMUSG00000053129	-1.09459	2.45332	16.615	0.000219125	0.00499022	DOWN
28193	Reep3	ENSMUSG00000019873	-0.207187	6.37606	16.6013	0.000219987	0.00500243	DOWN
52443	Mrpl48	ENSMUSG00000030706	0.174815	5.3406	16.5591	0.00022344	0.00507345	UP
76429	Lhpp	ENSMUSG00000030946	0.300034	4.35205	16.5208	0.000226637	0.00513843	UP
108760	Galnt16	ENSMUSG00000021130	0.271465	5.53978	16.4951	0.000228781	0.00517942	UP
104582	Rprml	ENSMUSG00000046215	1.10494	0.158995	16.5523	0.00022914	0.00517992	UP
58187	Cldn10	ENSMUSG00000022132	0.750918	0.5878	16.5227	0.000229912	0.00518972	UP
59026	Huwe1	ENSMUSG00000025261	-0.269843	7.26708	16.4504	0.000232589	0.00524247	DOWN
30956	Aass	ENSMUSG00000029695	-0.727504	1.06481	16.4616	0.000233393	0.00525287	DOWN
225187	Ankrd29	ENSMUSG00000057766	0.380448	3.32751	16.4308	0.000234348	0.00526102	UP
72881	Zdhhc4	ENSMUSG00000001844	-0.146891	5.18047	16.4291	0.000234439	0.00526102	DOWN
231834	Snx8	ENSMUSG00000029560	0.222727	5.8154	16.4185	0.000235353	0.00527383	UP
223918	Spryd3	ENSMUSG00000036966	0.333965	6.0184	16.4063	0.000236412	0.00528985	UP
14634	Gli3	ENSMUSG00000021318	-0.458304	5.53542	16.3945	0.000237458	0.00530553	DOWN
76820	Cyria	ENSMUSG00000020589	0.698156	5.77817	16.3891	0.000237926	0.00530828	UP
20668	Sox13	ENSMUSG00000070643	-0.794402	4.11152	16.3632	0.000240256	0.0053525	DOWN
56325	Abcb9	ENSMUSG00000029408	0.616937	3.51838	16.3561	0.000240911	0.00535808	UP
57754	Cend1	ENSMUSG00000060240	0.497741	5.92851	16.348	0.00024158	0.00535808	UP
72349	Dusp3	ENSMUSG00000003518	0.503329	6.06869	16.3449	0.000241858	0.00535808	UP
381410	Zfp408	ENSMUSG00000075040	-0.251979	4.28483	16.3447	0.000241901	0.00535808	DOWN
104079	Nxph3	ENSMUSG00000046719	1.1114	2.86038	16.3397	0.000242475	0.00536023	UP
105988	Espl1	ENSMUSG00000058290	-0.445669	4.31652	16.3331	0.000242938	0.00536023	DOWN
71924	Tube1	ENSMUSG00000019845	-0.329576	2.69081	16.3333	0.000243045	0.00536023	DOWN
103135	Pan2	ENSMUSG00000005682	-0.267662	5.11408	16.3059	0.000245391	0.005398	DOWN
69930	Zfp715	ENSMUSG00000012640	0.240376	4.32533	16.3053	0.00024546	0.005398	UP
72145	Wdfy3	ENSMUSG00000043940	-0.328164	6.55891	16.2989	0.000246016	0.00540251	DOWN
230676	Szt2	ENSMUSG00000033253	-0.367006	4.41377	16.2875	0.000247086	0.0054132	DOWN
74023	Rd3	ENSMUSG00000049353	-0.723016	2.23405	16.2892	0.000247207	0.0054132	DOWN
100043597	Srcap	ENSMUSG00000053877	-0.2831	6.70751	16.2783	0.000247904	0.00542073	DOWN
13549	Dyrk1b	ENSMUSG00000002409	-0.270253	5.21222	16.2443	0.000251064	0.00547894	DOWN
213895	Bms1	ENSMUSG00000030138	-0.25758	5.56692	16.2419	0.000251278	0.00547894	DOWN
11567	Avil	ENSMUSG00000025432	1.14855	2.40798	16.2398	0.000251759	0.00548165	UP
64209	Herpud1	ENSMUSG00000031770	0.187989	5.59765	16.2265	0.000252725	0.0054949	UP
18823	Plp1	ENSMUSG00000031425	0.971264	5.72017	16.2178	0.000253543	0.00550489	UP
216019	Hkdc1	ENSMUSG00000020080	-0.848729	0.39824	16.2586	0.000254967	0.00552639	DOWN
15161	Hcfc1	ENSMUSG00000031386	-0.233565	7.52554	16.1978	0.000255426	0.00552639	DOWN
234593	Ndrg4	ENSMUSG00000036564	0.489582	7.5179	16.1959	0.000255612	0.00552639	UP
21873	Tjp2	ENSMUSG00000024812	-0.244318	5.17562	16.1906	0.000256126	0.00552973	DOWN
223267	Ggact	ENSMUSG00000041625	0.401364	2.19932	16.184	0.000257016	0.00554116	UP
272790	Magee2	ENSMUSG00000031224	0.449397	3.76202	16.172	0.000257938	0.00555325	UP
22414	Wnt2b	ENSMUSG00000027840	-0.410745	2.15751	16.1616	0.000259192	0.00557245	DOWN
81003	Trim23	ENSMUSG00000021712	0.262072	5.08934	16.153	0.000259735	0.00557631	UP
80892	Zfhx4	ENSMUSG00000025255	-0.502174	7.17494	16.1364	0.000261328	0.0056027	DOWN
18377	Omg	ENSMUSG00000049612	0.786869	0.720093	16.1585	0.000262311	0.00560425	UP
76813	Armc6	ENSMUSG00000002343	0.301188	6.08124	16.1253	0.000262415	0.00560425	UP
319148	H3c3	ENSMUSG00000069310	-0.945394	-0.110666	16.1778	0.000262706	0.00560425	DOWN
414101	E130317F20Rik	ENSMUSG00000091994	-0.348985	3.41659	16.1215	0.000262859	0.00560425	DOWN
110948	Hlcs	ENSMUSG00000040820	-0.241479	3.70109	16.1151	0.000263465	0.00560939	DOWN
66467	Gtf2h5	ENSMUSG00000034345	0.161635	6.46842	16.1052	0.000264391	0.00562132	UP
227699	Nup188	ENSMUSG00000052533	-0.224035	6.3409	16.1002	0.000264878	0.0056239	DOWN
19418	Rasgrf2	ENSMUSG00000021708	0.996505	2.54545	16.0954	0.000265578	0.00563098	UP
328778	Rab26	ENSMUSG00000079657	0.860611	0.0429243	16.147	0.000266899	0.00564374	UP
69487	Ndufaf5	ENSMUSG00000027384	0.293584	4.10285	16.0795	0.000266968	0.00564374	UP
66588	Cmpk1	ENSMUSG00000028719	0.230243	7.33924	16.07	0.00026788	0.00564374	UP
12006	Axin2	ENSMUSG00000000142	-0.375193	6.0091	16.069	0.000267982	0.00564374	DOWN
68817	Ddi2	ENSMUSG00000078515	-0.234695	6.18764	16.0686	0.000268015	0.00564374	DOWN
241296	Lrrc8a	ENSMUSG00000007476	0.308822	5.785	16.0629	0.000268591	0.00564812	UP
234967	Slc36a4	ENSMUSG00000043885	0.178673	5.59442	16.0549	0.000269389	0.00565718	UP
192236	Hps1	ENSMUSG00000025188	-0.318083	4.02147	16.0498	0.000269937	0.00566094	DOWN
56433	Vps29	ENSMUSG00000029462	0.201937	6.4947	16.0434	0.000270547	0.00566601	UP
338521	Fa2h	ENSMUSG00000033579	0.964133	0.0102427	16.0788	0.000273397	0.00571298	UP
75646	Rai14	ENSMUSG00000022246	-0.397655	5.62863	16.0125	0.000273686	0.00571298	DOWN
18032	Nfix	ENSMUSG00000001911	0.809252	7.44327	16.0066	0.000274286	0.00571298	UP
57266	Cxcl14	ENSMUSG00000021508	-1.05509	6.35948	16.0061	0.00027434	0.00571298	DOWN
30791	Slc39a1	ENSMUSG00000052310	0.243991	6.72646	16.0007	0.000274898	0.00571298	UP
212518	Sprn	ENSMUSG00000045733	0.596867	4.11104	15.9998	0.00027502	0.00571298	UP
237761	Sowaha	ENSMUSG00000044352	0.612361	1.32582	15.9987	0.000276182	0.0057248	UP
233549	Mogat2	ENSMUSG00000052396	-0.469125	1.87327	15.9913	0.000276334	0.0057248	DOWN
16432	Itm2b	ENSMUSG00000022108	0.219814	8.62858	15.9743	0.000277622	0.00574375	UP
104885	Tmem179	ENSMUSG00000054013	0.597676	5.4766	15.9679	0.000278291	0.00574985	UP
101497	Plekhg2	ENSMUSG00000037552	-0.363416	5.89513	15.9636	0.000278726	0.0057511	DOWN
69499	Tsr2	ENSMUSG00000025264	0.153559	4.90886	15.9596	0.000279157	0.00575228	UP
217166	Nr1d1	ENSMUSG00000020889	0.517529	1.93772	15.9529	0.000280271	0.00576751	UP
14226	Fkbp1b	ENSMUSG00000020635	0.502179	4.16832	15.935	0.000281758	0.00578119	UP
433022	Plcxd2	ENSMUSG00000087141	0.455678	3.69869	15.9345	0.000281833	0.00578119	UP
18008	Nes	ENSMUSG00000004891	-0.393098	8.26461	15.9318	0.000282064	0.00578119	DOWN
212391	Lcor	ENSMUSG00000025019	-0.46959	5.65402	15.9259	0.000282689	0.00578196	DOWN
329735	4933431E20Rik	ENSMUSG00000086968	0.324704	4.735	15.9245	0.000282854	0.00578196	UP
70497	Arhgap17	ENSMUSG00000030766	-0.317471	4.67749	15.9188	0.000283462	0.0057867	DOWN
14029	Evx2	ENSMUSG00000001815	-1.38713	1.51155	15.9196	0.000285059	0.00581158	DOWN
67169	Nradd	ENSMUSG00000032491	-0.277714	4.60173	15.8797	0.000287639	0.00585641	DOWN
22064	Trpc2	ENSMUSG00000100254	-2.13813	-0.628182	15.2761	0.000288921	0.00587022	DOWN
212569	Zfp273	ENSMUSG00000030446	0.256189	2.37874	15.8666	0.00028926	0.00587022	UP
72184	Klhl35	ENSMUSG00000035298	-1.57822	3.36677	15.8639	0.000289463	0.00587022	DOWN
269336	Ccdc32	ENSMUSG00000039983	0.187853	5.17994	15.8584	0.00028993	0.00587194	UP
665775	Bod1l	ENSMUSG00000061755	-0.325935	5.89526	15.8473	0.000291123	0.00588387	DOWN
107338	Gbf1	ENSMUSG00000025224	-0.164371	6.95456	15.8458	0.000291285	0.00588387	DOWN
15452	Hprt1	ENSMUSG00000025630	0.43216	4.97779	15.8399	0.000291941	0.00588659	UP
19716	Bex1	ENSMUSG00000050071	0.291431	5.68355	15.8376	0.000292185	0.00588659	UP
12326	Camk4	ENSMUSG00000038128	0.513708	3.78864	15.8222	0.000293929	0.00591397	UP
330450	Far2	ENSMUSG00000030303	0.751911	3.45679	15.8189	0.000294315	0.005914	UP
17441	Mog	ENSMUSG00000076439	0.903903	1.36998	15.8263	0.000294707	0.00591415	UP
76237	Tmem275	ENSMUSG00000034185	1.24566	-0.723337	15.6169	0.000299687	0.00600624	UP
56298	Atl2	ENSMUSG00000059811	0.178695	4.4997	15.7033	0.000307315	0.00614888	UP
11831	Aqp6	ENSMUSG00000043144	-1.00909	1.08232	15.7232	0.000307604	0.00614888	DOWN
93843	Pnck	ENSMUSG00000002012	0.447609	5.68339	15.6968	0.000308036	0.00614951	UP
13836	Epha2	ENSMUSG00000006445	-0.464616	2.47051	15.6875	0.000309355	0.00616784	DOWN
215494	Pomgnt2	ENSMUSG00000066235	0.247897	5.28095	15.6605	0.000312272	0.00621794	UP
22360	Nrsn1	ENSMUSG00000048978	0.438149	5.16017	15.6494	0.000313592	0.00623037	UP
104457	0610010K14Rik	ENSMUSG00000020831	-0.173906	5.74511	15.6483	0.000313707	0.00623037	DOWN
170835	Inpp5j	ENSMUSG00000034570	0.649552	2.19997	15.6156	0.000317939	0.00630626	UP
71326	Treml1	ENSMUSG00000023993	-0.931972	-0.451797	15.6016	0.000319007	0.00631093	DOWN
330267	Thsd7a	ENSMUSG00000032625	-0.547908	6.75455	15.6022	0.000319195	0.00631093	DOWN
403178	Plcxd1	ENSMUSG00000064247	0.700275	1.7349	15.6061	0.000319406	0.00631093	UP
66098	Chchd6	ENSMUSG00000030086	0.289948	6.3111	15.5965	0.00031988	0.00631219	UP
102640479	Gm36529	ENSMUSG00000113771	0.985995	-0.465621	15.596	0.000320816	0.00632255	UP
386753	Dbpht2	ENSMUSG00000029878	0.637421	1.8247	15.5813	0.000322296	0.00634067	UP
72961	Slc17a7	ENSMUSG00000070570	1.12631	3.63837	15.575	0.000322561	0.00634067	UP
67311	Nanp	ENSMUSG00000053916	0.16438	4.26321	15.5675	0.000323432	0.00634711	UP
207740	Ubald1	ENSMUSG00000039568	0.183313	6.21919	15.5649	0.000323714	0.00634711	UP
51869	Rif1	ENSMUSG00000036202	-0.379367	5.35449	15.5483	0.000325756	0.00637277	DOWN
67513	Faap20	ENSMUSG00000073684	-0.165155	5.72254	15.5474	0.000325852	0.00637277	DOWN
26562	Ncdn	ENSMUSG00000028833	0.331951	7.25717	15.5382	0.000326984	0.00638679	UP
20682	Sox9	ENSMUSG00000000567	-0.491492	7.85597	15.531	0.000327871	0.00639598	DOWN
228846	D630003M21Rik	ENSMUSG00000037813	-0.575493	3.86155	15.5232	0.0003289	0.00640792	DOWN
11920	Atm	ENSMUSG00000034218	-0.328525	3.89088	15.5148	0.000329934	0.00641992	DOWN
67803	Limd2	ENSMUSG00000040699	-0.271402	7.30506	15.5049	0.000331126	0.00642368	DOWN
18071	Nhlh1	ENSMUSG00000051251	-0.846766	5.5309	15.5032	0.000331337	0.00642368	DOWN
14077	Fabp3	ENSMUSG00000028773	0.509431	5.10199	15.5029	0.00033138	0.00642368	UP
114886	Cygb	ENSMUSG00000020810	0.399827	4.03866	15.4885	0.000333224	0.00644804	UP
13340	Slc29a2	ENSMUSG00000024891	0.292104	3.71006	15.4843	0.000333765	0.00644804	UP
66390	Prelid3b	ENSMUSG00000016257	0.158517	6.28413	15.4787	0.000334414	0.00644804	UP
20893	Bhlhe40	ENSMUSG00000030103	0.431815	3.25176	15.4794	0.00033442	0.00644804	UP
103743	Tmem98	ENSMUSG00000035413	-0.346257	5.32604	15.4762	0.000334734	0.00644804	DOWN
20715	Serpina3g	ENSMUSG00000041481	1.07283	-0.0253119	15.5225	0.000335604	0.0064567	UP
448987	Fbxl7	ENSMUSG00000043556	-0.458328	4.92302	15.4638	0.00033632	0.00646238	DOWN
20602	Ncor2	ENSMUSG00000029478	-0.288568	6.691	15.4528	0.000337703	0.0064645	DOWN
382090	Cep162	ENSMUSG00000056919	-0.294707	3.76079	15.4505	0.000338051	0.0064645	DOWN
60527	Fads3	ENSMUSG00000024664	0.406604	4.93201	15.4493	0.000338164	0.0064645	UP
106572	Rab31	ENSMUSG00000056515	0.141919	6.62982	15.4487	0.000338225	0.0064645	UP
13185	Vps26c	ENSMUSG00000022898	0.163874	5.8215	15.4463	0.000338533	0.0064645	UP
57780	Fxyd7	ENSMUSG00000036578	0.634209	4.9255	15.4334	0.000340193	0.00647296	UP
18949	Pnn	ENSMUSG00000020994	-0.19819	6.48291	15.4323	0.000340318	0.00647296	DOWN
192199	Rspo1	ENSMUSG00000028871	-0.710125	3.13991	15.4302	0.000340722	0.00647296	DOWN
26934	Racgap1	ENSMUSG00000023015	-0.362378	6.84514	15.426	0.00034113	0.00647296	DOWN
226747	Ahctf1	ENSMUSG00000026491	-0.196533	5.60239	15.4249	0.00034128	0.00647296	DOWN
17067	Ly6c1	ENSMUSG00000079018	0.805258	0.114913	15.4842	0.000341536	0.00647296	UP
67433	Ccdc127	ENSMUSG00000021578	0.119058	5.84479	15.4199	0.000341923	0.00647296	UP
235339	Dlat	ENSMUSG00000000168	0.144905	6.0864	15.4113	0.000343035	0.00648602	UP
102566	Ano10	ENSMUSG00000037949	-0.186812	5.51987	15.3927	0.000345462	0.00652388	DOWN
224938	Pja2	ENSMUSG00000024083	0.210493	8.0899	15.3866	0.000346259	0.00653092	UP
319713	Ablim3	ENSMUSG00000032735	0.570493	6.7273	15.3706	0.000348359	0.00656247	UP
77044	Arid2	ENSMUSG00000033237	-0.263335	6.18438	15.3571	0.000350144	0.00658802	DOWN
381356	Cacfd1	ENSMUSG00000015488	-0.195645	6.93782	15.3486	0.000351267	0.00660108	DOWN
227648	Sec16a	ENSMUSG00000026924	-0.195002	6.37958	15.3331	0.000353333	0.00663179	DOWN
19051	Ppp1r17	ENSMUSG00000002930	-1.08672	2.52174	15.3197	0.000355464	0.00666364	DOWN
54196	Pabpn1	ENSMUSG00000022194	-0.354347	6.19618	15.3103	0.000356402	0.00666894	DOWN
68342	Ndufb10	ENSMUSG00000040048	0.174942	6.58431	15.3087	0.000356614	0.00666894	UP
12319	Car8	ENSMUSG00000041261	0.937895	3.15574	15.3019	0.00035767	0.00668056	UP
83921	Cemip2	ENSMUSG00000024754	-0.397498	6.53146	15.2903	0.000359109	0.0066993	DOWN
104806	Fancm	ENSMUSG00000055884	-0.229922	3.80895	15.2758	0.000361159	0.00672221	DOWN
17688	Msh6	ENSMUSG00000005370	-0.209686	6.09097	15.2746	0.00036126	0.00672221	DOWN
17127	Smad3	ENSMUSG00000032402	-0.446344	5.90319	15.2664	0.000362391	0.00672221	DOWN
11640	Akap1	ENSMUSG00000018428	0.193114	6.08386	15.2657	0.000362484	0.00672221	UP
12307	Calb1	ENSMUSG00000028222	0.705559	3.90948	15.2658	0.000362524	0.00672221	UP
13544	Dvl3	ENSMUSG00000003233	-0.290593	6.65293	15.252	0.000364372	0.00674348	DOWN
15273	Hivep2	ENSMUSG00000015501	0.423527	4.5127	15.2509	0.000364548	0.00674348	UP
212880	Ddx46	ENSMUSG00000021500	-0.202434	6.04952	15.2373	0.000366406	0.0067697	DOWN
230777	Hcrtr1	ENSMUSG00000028778	1.13083	-0.410736	15.225	0.000367674	0.00677717	UP
16661	Krt10	ENSMUSG00000019761	0.381703	2.75371	15.2294	0.000367692	0.00677717	UP
268480	Rapgefl1	ENSMUSG00000038020	0.372385	4.215	15.2173	0.000369234	0.00678983	UP
13486	Dr1	ENSMUSG00000029265	0.189823	5.32813	15.2169	0.000369262	0.00678983	UP
210108	D130043K22Rik	ENSMUSG00000006711	0.553443	2.8736	15.1972	0.000372197	0.00683159	UP
68272	Rbm28	ENSMUSG00000029701	-0.184626	4.75564	15.1946	0.000372422	0.00683159	DOWN
20238	Atxn1	ENSMUSG00000046876	0.314156	4.96573	15.1853	0.000373728	0.00684738	UP
241494	Zfp385b	ENSMUSG00000027016	0.42144	3.47619	15.1771	0.000374969	0.00686194	UP
65113	Ndfip1	ENSMUSG00000024425	0.272538	8.65426	15.1587	0.000377518	0.00690037	UP
641376	Tomm40l	ENSMUSG00000005674	0.200098	5.32678	15.1338	0.000381106	0.00695768	UP
11636	Ak1	ENSMUSG00000026817	0.512295	6.72274	15.1299	0.000381669	0.00695968	UP
19419	Rasgrp1	ENSMUSG00000027347	0.724577	2.4845	15.1222	0.000383068	0.0069671	UP
27215	Azi2	ENSMUSG00000039285	0.120307	6.09608	15.1194	0.000383201	0.0069671	UP
67602	Necap1	ENSMUSG00000030327	0.227948	6.09789	15.1178	0.000383435	0.0069671	UP
218989	Tmem260	ENSMUSG00000036339	-0.235705	4.86508	15.107	0.000385034	0.0069879	DOWN
99382	Abtb2	ENSMUSG00000032724	-0.337473	5.04581	15.0998	0.000386085	0.00699871	DOWN
208104	Mlxip	ENSMUSG00000038342	-0.252552	5.33436	15.094	0.000386922	0.00700562	DOWN
319170	H2ac22	ENSMUSG00000069309	-0.73939	0.660806	15.1118	0.000389403	0.00704225	DOWN
11481	Acvr2b	ENSMUSG00000061393	-0.813359	6.02194	15.0683	0.000390733	0.00705798	DOWN
207932	Urb1	ENSMUSG00000039929	-0.247728	4.0035	15.062	0.000391715	0.00706741	DOWN
73692	Cplane1	ENSMUSG00000039801	-0.30603	5.15601	15.0585	0.000392201	0.0070679	DOWN
228983	Osbpl2	ENSMUSG00000039050	0.210118	6.30503	15.045	0.000394206	0.0070957	UP
237411	Zfp938	ENSMUSG00000062931	0.258261	3.30303	15.0399	0.000395085	0.00710321	UP
72507	Dzip1l	ENSMUSG00000037784	-0.261953	3.82596	15.0306	0.000396444	0.00711933	DOWN
71567	Mcm9	ENSMUSG00000058298	-0.352479	3.42203	15.0273	0.000396973	0.00711983	DOWN
225392	Rell2	ENSMUSG00000044024	0.573958	5.59993	15.0239	0.000397399	0.00711983	UP
22329	Vcam1	ENSMUSG00000027962	-0.288198	6.01057	15.0184	0.000398233	0.00712647	DOWN
67498	Kcnv1	ENSMUSG00000022342	0.712005	2.29738	15.0103	0.000399833	0.00714678	UP
18573	Pde1a	ENSMUSG00000059173	0.642145	2.87361	15.0052	0.000400415	0.00714888	UP
14633	Gli2	ENSMUSG00000048402	-0.489315	4.64828	14.9947	0.000401873	0.00716658	DOWN
215654	Cdh12	ENSMUSG00000040452	0.597419	2.69679	14.9925	0.000402404	0.00716773	UP
18162	Npr3	ENSMUSG00000022206	-0.574978	3.67506	14.984	0.000403566	0.00718011	DOWN
399548	Scn4b	ENSMUSG00000046480	0.763686	0.497966	15.0112	0.000405246	0.00720166	UP
14028	Evx1	ENSMUSG00000005503	-1.40713	2.12762	14.9744	0.000405782	0.00720286	DOWN
71990	Ddx54	ENSMUSG00000029599	-0.166448	6.70745	14.9419	0.000410024	0.00726976	DOWN
22637	Zap70	ENSMUSG00000026117	0.644901	0.182574	14.993	0.000410781	0.0072748	UP
110304	Glra3	ENSMUSG00000038257	1.07863	-0.228663	14.966	0.000411958	0.00728725	UP
14697	Gnb5	ENSMUSG00000032192	0.220167	5.75502	14.9103	0.000415006	0.00733272	UP
78232	Trappc6b	ENSMUSG00000020993	0.230795	5.67878	14.9022	0.000416294	0.00734098	UP
224897	Dpp9	ENSMUSG00000001229	-0.163226	5.74597	14.9013	0.00041644	0.00734098	DOWN
278672	Duxbl1	ENSMUSG00000048502	-0.371366	3.01032	14.8959	0.000417442	0.00734098	DOWN
384783	Irs2	ENSMUSG00000038894	-0.651905	5.01815	14.8932	0.000417742	0.00734098	DOWN
17161	Maoa	ENSMUSG00000025037	0.214925	4.6659	14.8925	0.000417861	0.00734098	UP
67703	Kirrel3	ENSMUSG00000032036	0.421271	5.4069	14.8876	0.000418633	0.00734585	UP
319178	H2bc3	ENSMUSG00000075031	-1.01377	-0.78176	14.7389	0.000419094	0.00734585	DOWN
382571	Kcnf1	ENSMUSG00000051726	0.490142	2.70257	14.8814	0.000419842	0.00735058	UP
69908	Rab3b	ENSMUSG00000003411	0.458291	5.12417	14.8655	0.000422187	0.00737789	UP
277743	Fam131c	ENSMUSG00000006218	0.801943	4.59298	14.8646	0.000422361	0.00737789	UP
50786	Hs6st2	ENSMUSG00000062184	0.370468	5.2585	14.846	0.000425355	0.00741576	UP
11302	Aatk	ENSMUSG00000025375	0.489449	5.99369	14.8451	0.000425495	0.00741576	UP
53761	Prrc2a	ENSMUSG00000024393	-0.201058	8.55275	14.8353	0.000427079	0.00743185	DOWN
217517	Stxbp6	ENSMUSG00000046314	0.321985	4.09972	14.8338	0.000427385	0.00743185	UP
108154	Adamts6	ENSMUSG00000046169	-0.47137	1.98798	14.8174	0.000430581	0.00747897	DOWN
69721	Nkiras1	ENSMUSG00000021772	0.321738	4.11597	14.8077	0.000431678	0.00748957	UP
76969	Chst1	ENSMUSG00000027221	0.644971	5.452	14.8027	0.000432466	0.00749477	UP
72900	Ndufv2	ENSMUSG00000024099	0.168509	6.99388	14.7974	0.000433332	0.00750133	UP
333605	Frmpd4	ENSMUSG00000049176	0.432725	1.50533	14.7977	0.000434335	0.00751024	UP
20588	Smarcc1	ENSMUSG00000032481	-0.246578	8.15894	14.7644	0.000438857	0.0075799	DOWN
67996	Srsf6	ENSMUSG00000016921	-0.197002	7.9552	14.7569	0.000440112	0.00759305	DOWN
22629	Ywhah	ENSMUSG00000018965	0.217914	8.63517	14.7458	0.000441993	0.00761039	UP
232156	Slc4a5	ENSMUSG00000068323	-1.18558	2.86417	14.7426	0.000442798	0.00761039	DOWN
18217	Ntsr2	ENSMUSG00000020591	0.987194	1.05028	14.7594	0.000442826	0.00761039	UP
15135	Hbb-y	ENSMUSG00000052187	-1.3435	10.1521	14.7393	0.000443098	0.00761039	DOWN
14816	Grm1	ENSMUSG00000019828	0.988549	3.03434	14.7347	0.000444054	0.0076183	UP
14708	Gng7	ENSMUSG00000048240	0.298809	4.56967	14.7251	0.000445541	0.0076353	UP
14087	Fanca	ENSMUSG00000032815	-0.503044	2.80733	14.7175	0.000447019	0.00765209	DOWN
93736	Aff4	ENSMUSG00000049470	-0.224155	7.07125	14.6975	0.000450259	0.00769897	DOWN
100042165	Thoc2l	ENSMUSG00000097392	-0.333087	4.27012	14.6856	0.000452359	0.00772629	DOWN
242570	Raver2	ENSMUSG00000035275	-0.393374	4.26998	14.662	0.000456484	0.0077881	DOWN
76192	Abhd12	ENSMUSG00000032046	0.200486	6.2316	14.6504	0.000458492	0.00780363	UP
103978	Gpc5	ENSMUSG00000022112	0.838855	1.58119	14.6556	0.000458808	0.00780363	UP
69804	Tmem147	ENSMUSG00000006315	0.15943	5.66482	14.6464	0.000459194	0.00780363	UP
19156	Psap	ENSMUSG00000004207	0.127404	9.51494	14.6451	0.000459425	0.00780363	UP
67978	Tctn2	ENSMUSG00000118662	-0.239137	4.37918	14.6387	0.000460594	0.00781304	DOWN
77036	1700109H08Rik	ENSMUSG00000008307	-0.783131	-0.844161	14.5148	0.000460996	0.00781304	DOWN
215819	Nhsl1	ENSMUSG00000039835	-0.186499	5.83436	14.625	0.000462987	0.00783814	DOWN
56209	Gde1	ENSMUSG00000033917	0.189204	6.71561	14.6189	0.00046408	0.00784801	UP
72759	Tmem135	ENSMUSG00000039428	0.182798	4.51849	14.6124	0.000465278	0.00785962	UP
68559	Pdrg1	ENSMUSG00000027472	0.188432	6.56158	14.6057	0.000466444	0.00787067	UP
625098	Slc38a6	ENSMUSG00000044712	-0.213613	3.97218	14.5959	0.00046826	0.00789265	DOWN
16854	Lgals3	ENSMUSG00000050335	0.775698	2.27086	14.5806	0.000471401	0.00793299	UP
21825	Thbs1	ENSMUSG00000040152	-0.597518	6.89051	14.5766	0.000471686	0.00793299	DOWN
16519	Kcnj3	ENSMUSG00000026824	0.467036	3.21565	14.5719	0.000472667	0.00794081	UP
14810	Grin1	ENSMUSG00000026959	0.583843	5.87015	14.5655	0.000473708	0.0079476	UP
93960	Nkd1	ENSMUSG00000031661	-0.343777	6.67061	14.5633	0.000474105	0.0079476	DOWN
85308	Emc9	ENSMUSG00000022217	0.623998	2.70047	14.5601	0.000474947	0.00795303	UP
269587	Epb41	ENSMUSG00000028906	-0.385936	7.6235	14.5497	0.000476594	0.00797193	DOWN
21826	Thbs2	ENSMUSG00000023885	0.661949	6.35474	14.5459	0.000477296	0.00797499	UP
18973	Pole	ENSMUSG00000007080	-0.34354	4.09673	14.5432	0.000477855	0.00797567	DOWN
13684	Eif4e	ENSMUSG00000028156	0.144376	7.49544	14.5313	0.000479995	0.0080027	UP
21815	Tgif1	ENSMUSG00000047407	-0.551644	4.78766	14.5211	0.000481913	0.00802596	DOWN
14407	Gabrg3	ENSMUSG00000055026	0.841772	1.43523	14.5252	0.000482719	0.00803069	UP
14805	Grik1	ENSMUSG00000022935	0.609853	3.74521	14.5122	0.000483615	0.0080369	UP
140904	Caln1	ENSMUSG00000060371	0.76421	4.16878	14.5052	0.000484909	0.0080497	UP
319151	H3c6	ENSMUSG00000069273	-0.62294	0.300556	14.5502	0.000485572	0.008052	DOWN
213783	Plekhg1	ENSMUSG00000040624	-0.317194	4.51717	14.4923	0.000487308	0.00805653	DOWN
27054	Sec23b	ENSMUSG00000027429	-0.174193	6.17222	14.4893	0.000487825	0.00805653	DOWN
332937	Tfap2e	ENSMUSG00000042477	-1.59397	1.17003	14.5163	0.000488043	0.00805653	DOWN
14555	Gpd1	ENSMUSG00000023019	0.886028	1.99959	14.4912	0.000488181	0.00805653	UP
71279	Slc29a3	ENSMUSG00000020100	-0.212397	4.02235	14.4862	0.000488465	0.00805653	DOWN
78779	Spata2l	ENSMUSG00000033594	0.449266	2.72232	14.4822	0.000489409	0.00805674	UP
74325	Cltb	ENSMUSG00000047547	0.350614	6.39499	14.4775	0.000490066	0.00805674	UP
226115	Opalin	ENSMUSG00000050121	1.15732	-0.698615	14.3794	0.000490522	0.00805674	UP
238722	Zfp72	ENSMUSG00000069184	0.367143	2.25391	14.4751	0.000490927	0.00805674	UP
14678	Gnai2	ENSMUSG00000032562	-0.174396	9.11718	14.472	0.000491098	0.00805674	DOWN
14235	Foxm1	ENSMUSG00000001517	-0.436543	4.9019	14.4607	0.000493276	0.00807498	DOWN
240055	Neurl1b	ENSMUSG00000034413	0.53445	3.47572	14.4583	0.000493809	0.00807498	UP
73825	Ppp1r21	ENSMUSG00000034709	0.167348	5.58225	14.4556	0.000494213	0.00807498	UP
18412	Sqstm1	ENSMUSG00000015837	0.145812	8.20674	14.4551	0.000494311	0.00807498	UP
234396	Ankle1	ENSMUSG00000046295	-0.462704	2.50803	14.4456	0.000496452	0.00810134	DOWN
68044	Chac2	ENSMUSG00000020309	0.361266	2.96094	14.4347	0.000498408	0.00812463	UP
67003	Uqcrc2	ENSMUSG00000030884	0.198722	7.39146	14.4146	0.000502103	0.00817619	UP
12671	Chrm3	ENSMUSG00000046159	0.550416	3.13969	14.4082	0.000503509	0.00818305	UP
329217	Panct2	ENSMUSG00000097814	0.98847	0.0275686	14.4584	0.000503589	0.00818305	UP
353187	Nr1d2	ENSMUSG00000021775	0.321941	3.07619	14.4034	0.000504442	0.00818827	UP
108067	Eif2b3	ENSMUSG00000028683	0.137899	4.71392	14.3995	0.000505071	0.00818982	UP
30843	Fbxl12	ENSMUSG00000066892	-0.199804	4.45327	14.3757	0.000509766	0.00825011	DOWN
225742	St8sia5	ENSMUSG00000025425	0.720256	1.23398	14.3857	0.000509862	0.00825011	UP
19879	Slc22a8	ENSMUSG00000063796	0.667096	2.66409	14.3718	0.000510765	0.00825031	UP
70744	6330403L08Rik	ENSMUSG00000075585	0.605184	1.43917	14.3754	0.000511203	0.00825031	UP
271278	BC024139	ENSMUSG00000044361	-0.80538	4.9526	14.3669	0.000511485	0.00825031	DOWN
98496	Pid1	ENSMUSG00000045658	-0.345005	6.51691	14.3625	0.000512329	0.00825526	DOWN
76273	Ndfip2	ENSMUSG00000053253	0.209033	6.41462	14.3561	0.0005136	0.00826467	UP
13196	Asap1	ENSMUSG00000022377	-0.237247	6.09947	14.3533	0.000514162	0.00826467	DOWN
269109	Dpp10	ENSMUSG00000036815	0.585824	4.77333	14.3496	0.00051491	0.00826467	UP
14348	Fut9	ENSMUSG00000055373	0.585235	4.78918	14.3489	0.000515063	0.00826467	UP
236790	Ints6l	ENSMUSG00000035967	-0.304652	3.33141	14.3437	0.000516194	0.00827224	DOWN
53322	Nucb2	ENSMUSG00000030659	0.262429	3.8367	14.3413	0.000516611	0.00827224	UP
338370	Nalcn	ENSMUSG00000000197	0.607474	3.88119	14.3285	0.000519183	0.00829676	UP
71521	Pds5a	ENSMUSG00000029202	-0.241836	5.77804	14.325	0.000519821	0.00829676	DOWN
72789	Veph1	ENSMUSG00000027831	-0.6613	3.44776	14.325	0.00051994	0.00829676	DOWN
76376	Slc24a2	ENSMUSG00000037996	0.563381	1.86268	14.3263	0.000520302	0.00829676	UP
15129	Hbb-bs	ENSMUSG00000052305	0.804068	10.4552	14.3089	0.000523069	0.00833225	UP
276919	Gemin4	ENSMUSG00000049396	-0.261788	4.92968	14.3023	0.000524431	0.0083453	DOWN
72999	Insig2	ENSMUSG00000003721	0.190889	4.75462	14.2941	0.000526105	0.00835035	UP
22388	Wdr1	ENSMUSG00000005103	0.151484	7.91973	14.2906	0.000526797	0.00835035	UP
16525	Kcnk1	ENSMUSG00000033998	0.387713	4.2197	14.2906	0.000526844	0.00835035	UP
100504586	Gm20300	ENSMUSG00000111080	0.281507	4.24111	14.2896	0.000527041	0.00835035	UP
243385	Gprin3	ENSMUSG00000045441	0.840682	3.37549	14.288	0.000527465	0.00835035	UP
14062	F2r	ENSMUSG00000048376	-0.204179	6.72947	14.2773	0.00052952	0.00837426	DOWN
12323	Camk2b	ENSMUSG00000057897	0.597607	6.54034	14.2744	0.000530104	0.00837489	UP
17434	Mocs2	ENSMUSG00000015536	0.135102	5.39814	14.2629	0.000532498	0.00840406	UP
58988	Rps6kb2	ENSMUSG00000024830	-0.210035	4.89398	14.2573	0.000533656	0.00841183	DOWN
20340	Glg1	ENSMUSG00000003316	-0.155863	7.84461	14.2551	0.000534085	0.00841183	DOWN
19044	Ppox	ENSMUSG00000062729	-0.208649	4.67478	14.2366	0.000537969	0.00846434	DOWN
108112	Eif4ebp3	ENSMUSG00000090264	-1.53582	-0.892345	13.8166	0.000543061	0.00853573	DOWN
230872	Crocc	ENSMUSG00000040860	-0.475206	4.71962	14.2065	0.000544302	0.00854497	DOWN
71175	Nipbl	ENSMUSG00000022141	-0.214616	6.32436	14.2041	0.000544761	0.00854497	DOWN
213948	Atg9b	ENSMUSG00000038295	0.751842	0.837747	14.219	0.00054615	0.00855801	UP
432442	Akap7	ENSMUSG00000039166	0.416824	4.15238	14.1868	0.000548502	0.00858612	UP
76897	Ralyl	ENSMUSG00000039717	0.522405	5.36922	14.1687	0.000552324	0.00863716	UP
69352	Necab1	ENSMUSG00000040536	0.663535	3.18053	14.1661	0.000553025	0.00863933	UP
69441	Efcab15	ENSMUSG00000020940	0.75119	-0.756504	14.127	0.000553954	0.00864506	UP
212427	Hjurp	ENSMUSG00000044783	-0.240329	6.43507	14.1571	0.000554811	0.00864965	DOWN
14923	Guk1	ENSMUSG00000020444	0.227572	6.4869	14.1486	0.000556633	0.00866926	UP
56418	Ykt6	ENSMUSG00000002741	0.134372	7.50416	14.1286	0.000560978	0.00872809	UP
19116	Prlr	ENSMUSG00000005268	1.07695	-0.00535728	14.1679	0.000562337	0.00874038	UP
19279	Ptprr	ENSMUSG00000020151	0.382582	3.81239	14.1185	0.000563274	0.00874611	UP
216831	Arhgap44	ENSMUSG00000033389	0.308588	4.72666	14.115	0.000564005	0.00874862	UP
12830	Col4a5	ENSMUSG00000031274	-0.296329	4.87903	14.1022	0.000566817	0.00877928	DOWN
245527	Eda2r	ENSMUSG00000034457	0.695686	0.737495	14.1247	0.000567123	0.00877928	UP
280645	B3gat2	ENSMUSG00000026156	0.420659	4.93166	14.0859	0.000570414	0.00882133	UP
277154	Nynrin	ENSMUSG00000075592	-0.334008	6.43118	14.0755	0.000572707	0.00883397	DOWN
75288	Slc35f4	ENSMUSG00000021852	0.736975	2.29502	14.0743	0.000573453	0.00883397	UP
117606	Boc	ENSMUSG00000022687	-0.388633	6.14086	14.071	0.00057371	0.00883397	DOWN
74320	Wdr33	ENSMUSG00000024400	-0.139297	6.34969	14.0686	0.000574234	0.00883397	DOWN
319616	Fzd10os	ENSMUSG00000072591	-0.508702	2.5922	14.0693	0.000574408	0.00883397	DOWN
54128	Pmm2	ENSMUSG00000022711	-0.147772	4.88684	14.0657	0.000574918	0.00883397	DOWN
74116	Pi16	ENSMUSG00000024011	0.649238	1.53913	14.0683	0.000575669	0.00883397	UP
108058	Camk2d	ENSMUSG00000053819	0.429726	5.66662	14.0615	0.000575829	0.00883397	UP
69137	Vstm5	ENSMUSG00000031937	0.512507	3.29075	14.0512	0.000578303	0.00886309	UP
22325	Vav2	ENSMUSG00000009621	-0.483647	5.37686	14.0378	0.000581188	0.00889844	DOWN
54367	Zfp326	ENSMUSG00000029290	-0.158766	5.47443	14.0277	0.000583479	0.00892462	DOWN
216028	Lrrtm3	ENSMUSG00000042846	0.483007	3.96288	14.0197	0.00058536	0.00894449	UP
229714	Gpr61	ENSMUSG00000046793	0.620842	1.78014	14.0178	0.00058669	0.00894838	UP
320226	Ccdc171	ENSMUSG00000052407	-0.41383	1.93544	14.0164	0.000586779	0.00894838	DOWN
12889	Cplx1	ENSMUSG00000033615	0.459958	5.94959	14.003	0.000589126	0.00897527	UP
103806	Maml1	ENSMUSG00000050567	-0.542719	4.31775	13.9926	0.000591555	0.00899452	DOWN
240843	Brinp2	ENSMUSG00000004031	0.584957	5.19663	13.9925	0.000591563	0.00899452	UP
114479	Slc5a5	ENSMUSG00000000792	0.653913	0.576424	14.0196	0.000592145	0.00899452	UP
18546	Pcp4	ENSMUSG00000090223	0.498106	5.54066	13.9645	0.000598029	0.00907493	UP
19126	Prom1	ENSMUSG00000029086	-0.391089	5.41125	13.9589	0.000599345	0.00907606	DOWN
245000	Atr	ENSMUSG00000032409	-0.289626	3.66361	13.9572	0.000599832	0.00907606	DOWN
17129	Smad5	ENSMUSG00000021540	-0.213997	6.4062	13.9566	0.000599875	0.00907606	DOWN
19261	Sirpa	ENSMUSG00000037902	0.22409	5.81488	13.9531	0.00060071	0.00907852	UP
66536	Nipsnap3b	ENSMUSG00000015247	0.231467	6.20263	13.9509	0.000601219	0.00907852	UP
12793	Cnih1	ENSMUSG00000015759	0.164607	6.66601	13.934	0.000605204	0.00912973	UP
19139	Prps1	ENSMUSG00000031432	0.166778	5.25506	13.9248	0.000607387	0.00915368	UP
17449	Mdh1	ENSMUSG00000020321	0.142719	7.917	13.915	0.000609721	0.00917985	UP
67077	Catsperz	ENSMUSG00000050623	0.909269	-0.640943	13.8491	0.000619894	0.00932055	UP
27377	Yme1l1	ENSMUSG00000026775	0.184635	6.41964	13.8697	0.000620615	0.00932055	UP
217951	Tmem196	ENSMUSG00000048004	0.571782	2.2248	13.8707	0.000620885	0.00932055	UP
22260	Nr1h2	ENSMUSG00000060601	-0.163718	5.90385	13.8632	0.000622199	0.00933117	DOWN
94222	Olig3	ENSMUSG00000045591	-0.899081	4.11418	13.8584	0.000623429	0.0093405	DOWN
80906	Kcnip2	ENSMUSG00000025221	0.584449	2.69643	13.853	0.00062498	0.00935461	UP
110593	Prdm2	ENSMUSG00000057637	-0.239993	5.16947	13.8349	0.00062914	0.00940772	DOWN
224344	Rbm11	ENSMUSG00000032940	0.502953	0.925467	13.8475	0.000629755	0.00940776	UP
19213	Ptf1a	ENSMUSG00000026735	-1.31809	0.272585	13.8605	0.00063294	0.00941646	DOWN
94180	Acsbg1	ENSMUSG00000032281	0.486316	4.38092	13.8187	0.000633178	0.00941646	UP
170772	Glcci1	ENSMUSG00000029638	-0.557976	4.79983	13.8181	0.000633302	0.00941646	DOWN
613262	Mmp24os1	ENSMUSG00000074649	0.178425	4.9117	13.8173	0.000633501	0.00941646	UP
12405	Cbln2	ENSMUSG00000024647	0.393798	6.64875	13.8162	0.000633738	0.00941646	UP
12716	Ckmt1	ENSMUSG00000000308	0.511022	5.08156	13.8152	0.000634013	0.00941646	UP
17703	Msx3	ENSMUSG00000025469	-1.24416	2.72994	13.8119	0.000635253	0.00942579	DOWN
67313	Inava	ENSMUSG00000041605	-0.583671	3.66768	13.804	0.000636877	0.00944077	DOWN
208643	Eif4g1	ENSMUSG00000045983	-0.122466	8.7638	13.7888	0.000640578	0.0094819	DOWN
93707	Pcdhgc4	ENSMUSG00000023036	0.444734	6.85503	13.7876	0.000640886	0.0094819	UP
13656	Egr4	ENSMUSG00000071341	1.04163	-0.67995	13.7214	0.000644586	0.00952747	UP
216613	Ccdc85a	ENSMUSG00000032878	0.490996	4.66949	13.7608	0.000647681	0.00956403	UP
99738	Kcnc4	ENSMUSG00000027895	0.887905	3.58116	13.7558	0.000649049	0.00957474	UP
12496	Entpd2	ENSMUSG00000015085	1.01957	2.32964	13.7553	0.000649652	0.00957474	UP
18744	Pja1	ENSMUSG00000034403	0.171473	8.26991	13.7414	0.000652602	0.00960901	UP
21418	Tfap2a	ENSMUSG00000021359	-0.828454	5.76814	13.7363	0.000653924	0.00961925	DOWN
213109	Phf3	ENSMUSG00000048874	-0.179251	6.14998	13.7275	0.000656165	0.00963031	DOWN
105278	Cdk20	ENSMUSG00000021483	0.241216	4.09794	13.7266	0.000656481	0.00963031	UP
102278	Cpne7	ENSMUSG00000034796	0.927037	0.683121	13.7534	0.000656555	0.00963031	UP
319322	Sf3b2	ENSMUSG00000024853	-0.142728	8.4664	13.7192	0.000658315	0.00964691	DOWN
72278	Ccpg1	ENSMUSG00000034563	0.148676	5.51952	13.7042	0.000662197	0.00969456	UP
78408	Fam131a	ENSMUSG00000050821	0.416215	5.11024	13.6983	0.000663753	0.0097081	UP
105387	Akr1c14	ENSMUSG00000033715	0.761305	0.554056	13.7236	0.00066511	0.0097187	UP
68617	Mtcl1	ENSMUSG00000052105	-0.26565	5.46687	13.6869	0.000666733	0.00973316	DOWN
77590	Chst15	ENSMUSG00000030930	-0.235597	5.24934	13.6746	0.000669959	0.00977098	DOWN
654795	Sdr39u1	ENSMUSG00000022223	0.218391	5.69518	13.6678	0.000671749	0.00978779	UP
70673	Prdm16	ENSMUSG00000039410	-0.359643	4.94393	13.6558	0.000674934	0.00982349	DOWN
75458	Cklf	ENSMUSG00000054400	-0.275511	2.85983	13.6546	0.000675477	0.00982349	DOWN
69116	Ubr4	ENSMUSG00000066036	-0.254114	7.16514	13.649	0.000676721	0.00982616	DOWN
18142	Npas1	ENSMUSG00000001988	0.921425	1.92665	13.6519	0.000676939	0.00982616	UP
110893	Slc8a3	ENSMUSG00000079055	0.53873	3.9453	13.6404	0.000679091	0.0098481	UP
211945	Plekhh1	ENSMUSG00000060716	-0.339358	3.05128	13.6167	0.000685596	0.0099284	DOWN
56812	Dnajb2	ENSMUSG00000026203	0.154728	5.56584	13.6147	0.00068592	0.0099284	UP
71766	Raver1	ENSMUSG00000010205	-0.252636	6.69671	13.612	0.000686643	0.00992952	DOWN
69562	Cdk13	ENSMUSG00000041297	-0.46398	5.65583	13.5926	0.000691911	0.00999629	DOWN
11717	Ampd3	ENSMUSG00000005686	0.54293	2.90202	13.5869	0.000693721	0.010013	UP
75216	Cep128	ENSMUSG00000061533	-0.264189	3.36046	13.57	0.000698238	0.0100551	DOWN
20502	Slc16a2	ENSMUSG00000033965	0.186122	5.95307	13.569	0.000698372	0.0100551	UP
71228	Dlg5	ENSMUSG00000021782	-0.297553	5.999	13.5682	0.000698595	0.0100551	DOWN
93878	Pcdhb7	ENSMUSG00000045062	0.374598	3.97434	13.5394	0.000706655	0.0101559	UP
320706	Mtcl2	ENSMUSG00000055485	-0.327576	6.38851	13.5381	0.00070692	0.0101559	DOWN
14412	Slc6a13	ENSMUSG00000030108	0.543252	4.94374	13.5348	0.000707881	0.0101602	UP
108153	Adamts7	ENSMUSG00000032363	-0.376775	4.88949	13.531	0.000708935	0.0101658	DOWN
57750	Wdr12	ENSMUSG00000026019	0.135716	5.48696	13.528	0.00070975	0.010168	UP
244871	Zc3h12c	ENSMUSG00000035164	-0.321565	3.33627	13.5244	0.000710915	0.0101752	DOWN
19085	Prkar1b	ENSMUSG00000025855	0.439132	7.60918	13.5054	0.000716108	0.01024	UP
12903	Crabp1	ENSMUSG00000032291	-0.733717	6.96179	13.4947	0.000719127	0.0102633	DOWN
12808	Cobl	ENSMUSG00000020173	0.500187	4.87206	13.4943	0.000719283	0.0102633	UP
23874	Farsb	ENSMUSG00000026245	0.10962	6.26688	13.4926	0.000719739	0.0102633	UP
229782	Slc35a3	ENSMUSG00000027957	0.280985	3.59913	13.4863	0.000721645	0.0102809	UP
320782	Tmem154	ENSMUSG00000056498	0.628045	0.381695	13.5151	0.000723888	0.0103033	UP
17769	Mthfr	ENSMUSG00000029009	-0.27348	4.58843	13.4684	0.000726683	0.0103305	DOWN
20564	Slit3	ENSMUSG00000056427	-0.591781	4.74693	13.4626	0.000728342	0.0103305	DOWN
268878	Atp13a5	ENSMUSG00000048939	0.856541	0.096294	13.5087	0.000728693	0.0103305	UP
666173	Vps13b	ENSMUSG00000037646	-0.239921	5.05169	13.4602	0.000729035	0.0103305	DOWN
100169	Phactr4	ENSMUSG00000066043	-0.294049	4.98079	13.4597	0.000729155	0.0103305	DOWN
93885	Pcdhb14	ENSMUSG00000044043	0.36908	1.64948	13.4566	0.000731264	0.0103508	UP
330817	Dhps	ENSMUSG00000060038	0.234879	4.88496	13.4467	0.000732926	0.0103568	UP
319167	H2ac11	ENSMUSG00000069301	-0.516294	2.17822	13.4485	0.000733033	0.0103568	DOWN
14013	Mecom	ENSMUSG00000027684	-0.732231	4.42254	13.4404	0.000734762	0.01037	DOWN
26946	Trpc7	ENSMUSG00000021541	0.840278	1.34341	13.447	0.000735316	0.01037	UP
63856	Taf8	ENSMUSG00000023980	-0.193868	4.65908	13.428	0.000738371	0.0103953	DOWN
108073	Grm7	ENSMUSG00000056755	0.669375	3.97848	13.4278	0.000738463	0.0103953	UP
100504101	Gm20063	ENSMUSG00000113429	1.04723	-0.545431	13.3968	0.000741722	0.0104316	UP
229595	Adamtsl4	ENSMUSG00000015850	0.663966	0.963418	13.4142	0.000746671	0.0104806	UP
70428	Polr3b	ENSMUSG00000034453	-0.177061	4.74616	13.3987	0.000746984	0.0104806	DOWN
11932	Atp1b2	ENSMUSG00000041329	0.474141	5.77585	13.3976	0.000747252	0.0104806	UP
235281	Scn3b	ENSMUSG00000049281	0.380784	6.72346	13.3893	0.000749709	0.0105055	UP
72668	Skida1	ENSMUSG00000054074	-0.417865	4.63571	13.3821	0.000751911	0.0105268	DOWN
50908	C1s1	ENSMUSG00000038521	0.893535	0.278561	13.4144	0.000754761	0.0105497	UP
66397	Sar1b	ENSMUSG00000020386	0.242646	6.23097	13.3718	0.000754921	0.0105497	UP
22773	Zic3	ENSMUSG00000067860	-0.468638	5.31594	13.3428	0.000763664	0.0106622	DOWN
546134	Gramd2a	ENSMUSG00000074259	0.72677	1.20883	13.3468	0.000765438	0.0106772	UP
52715	Ccdc43	ENSMUSG00000020925	0.187333	4.9059	13.3321	0.000766918	0.0106882	UP
246102	Rttn	ENSMUSG00000023066	-0.320843	2.26158	13.328	0.0007687	0.0107033	DOWN
71984	Sars2	ENSMUSG00000070699	-0.207487	4.38709	13.3163	0.000771754	0.0107361	DOWN
209032	Zc3hav1l	ENSMUSG00000047749	-0.230946	5.50368	13.3101	0.000773592	0.0107519	DOWN
114143	Atp6v0b	ENSMUSG00000033379	0.294748	7.13163	13.2995	0.000776855	0.0107875	UP
76205	Stard3nl	ENSMUSG00000003062	0.18398	6.36857	13.2881	0.000780368	0.0108265	UP
217578	Baz1a	ENSMUSG00000035021	-0.374516	3.70957	13.2793	0.000783204	0.0108469	DOWN
224826	Ubr2	ENSMUSG00000023977	-0.169643	5.974	13.2788	0.000783248	0.0108469	DOWN
16373	Irx3	ENSMUSG00000031734	-0.758533	6.13852	13.2752	0.000784374	0.0108527	DOWN
320940	Atp11c	ENSMUSG00000062949	-0.291956	3.86016	13.2645	0.000787819	0.0108906	DOWN
14961	H2-Ab1	ENSMUSG00000073421	1.00946	1.69376	13.2589	0.000791171	0.0109057	UP
386750	Slitrk3	ENSMUSG00000048304	0.392016	4.56454	13.2519	0.000791725	0.0109057	UP
319278	Shfl	ENSMUSG00000038884	0.560527	1.49963	13.2573	0.000791732	0.0109057	UP
76505	Smim45	ENSMUSG00000068099	0.555422	5.69643	13.2491	0.00079255	0.0109057	UP
11834	Aqr	ENSMUSG00000040383	-0.157795	6.06325	13.2484	0.000792754	0.0109057	DOWN
237253	Lrp11	ENSMUSG00000019796	0.4412	5.40012	13.2472	0.000793164	0.0109057	UP
66335	Atp6v1c1	ENSMUSG00000022295	0.243893	6.21961	13.2369	0.000796374	0.01094	UP
269275	Acvr1c	ENSMUSG00000026834	1.08042	-0.425318	13.2322	0.00079873	0.0109626	UP
14403	Gabrd	ENSMUSG00000029054	1.12354	-0.721269	13.1444	0.000799831	0.0109679	UP
27362	Dnajb9	ENSMUSG00000014905	0.142753	5.33152	13.22	0.000801773	0.0109843	UP
77975	Tmem50b	ENSMUSG00000022964	0.243312	5.54228	13.2178	0.000802455	0.0109843	UP
22157	Tulp1	ENSMUSG00000037446	-0.613932	1.87457	13.2112	0.000805646	0.0110181	DOWN
381418	Ctxn2	ENSMUSG00000074872	0.937975	0.770913	13.2248	0.000807493	0.0110336	UP
71998	Slc25a35	ENSMUSG00000018740	-0.42261	1.01874	13.2088	0.000809332	0.0110489	DOWN
66904	Pccb	ENSMUSG00000032527	0.15576	5.16909	13.193	0.000810424	0.011054	UP
22335	Vdac3	ENSMUSG00000008892	0.143957	7.70113	13.1886	0.000811828	0.0110633	UP
238205	Lrfn5	ENSMUSG00000035653	0.501082	5.18939	13.1848	0.000813056	0.0110702	UP
237943	Gpatch8	ENSMUSG00000034621	-0.199256	6.02066	13.1744	0.000816409	0.011106	DOWN
19206	Ptch1	ENSMUSG00000021466	-0.284897	5.58993	13.1645	0.000819633	0.0111333	DOWN
70426	Tekt5	ENSMUSG00000039179	0.842139	2.24359	13.166	0.000819861	0.0111333	UP
212712	Satb2	ENSMUSG00000038331	1.27286	3.03265	13.1602	0.000821379	0.0111341	UP
24012	Rgs7	ENSMUSG00000026527	0.407051	4.32547	13.1589	0.00082151	0.0111341	UP
59095	Fxyd6	ENSMUSG00000066705	0.341097	8.30744	13.1565	0.000822234	0.0111341	UP
73844	Ankrd45	ENSMUSG00000044835	0.538535	3.81482	13.1551	0.000822816	0.0111341	UP
103172	Chchd10	ENSMUSG00000049422	0.70494	4.71584	13.1478	0.000825149	0.0111534	UP
211586	Tfdp2	ENSMUSG00000032411	-0.321206	4.91427	13.1461	0.000825695	0.0111534	DOWN
171486	Cd99l2	ENSMUSG00000035776	0.188776	6.57434	13.1379	0.000828346	0.0111794	UP
105148	Iars1	ENSMUSG00000037851	-0.130679	5.98975	13.1072	0.000838535	0.011307	DOWN
18072	Nhlh2	ENSMUSG00000048540	-0.717309	5.55938	13.103	0.000839959	0.0113072	DOWN
57816	Tesc	ENSMUSG00000029359	0.925565	0.985811	13.1183	0.000840145	0.0113072	UP
18195	Nsf	ENSMUSG00000034187	0.344563	6.76575	13.1005	0.000840761	0.0113072	UP
97114	H3c15	ENSMUSG00000081058	-0.461887	5.19743	13.0852	0.000845938	0.0113669	DOWN
380664	Lemd3	ENSMUSG00000048661	-0.38225	3.42938	13.0739	0.000849897	0.0114085	DOWN
20927	Abcc8	ENSMUSG00000040136	0.724012	2.1831	13.0738	0.00085052	0.0114085	UP
20907	Stx1a	ENSMUSG00000007207	0.462726	5.93299	13.0671	0.000852026	0.0114116	UP
238896	Cdc20b	ENSMUSG00000078926	-0.888291	-0.589892	13.0386	0.000852232	0.0114116	DOWN
93961	B3galt5	ENSMUSG00000074892	0.60868	1.98273	13.0654	0.000853531	0.011419	UP
229600	BC028528	ENSMUSG00000038543	0.349594	2.90327	13.0331	0.000863932	0.0115481	UP
16581	Kifc2	ENSMUSG00000004187	0.44388	4.57597	13.0295	0.000864948	0.0115517	UP
623279	Dok6	ENSMUSG00000073514	0.484982	3.82185	13.0238	0.00086697	0.0115686	UP
69519	Rwdd2a	ENSMUSG00000032417	0.59717	2.06735	13.0116	0.000871952	0.011625	UP
66105	Ube2d3	ENSMUSG00000078578	0.141424	8.40593	13.0002	0.000875071	0.0116403	UP
100503670	Rpl5	ENSMUSG00000058558	0.176049	5.15457	12.9985	0.000875705	0.0116403	UP
244349	Kat6a	ENSMUSG00000031540	-0.221025	6.10682	12.9962	0.00087647	0.0116403	DOWN
78894	Aacs	ENSMUSG00000029482	0.252671	6.15382	12.9943	0.000877128	0.0116403	UP
77011	Ticrr	ENSMUSG00000046591	-0.387619	3.36484	12.994	0.000877436	0.0116403	DOWN
71949	Cers5	ENSMUSG00000023021	0.128454	6.03231	12.9929	0.00087764	0.0116403	UP
105014	Rdh14	ENSMUSG00000020621	0.161933	4.61543	12.9858	0.000880193	0.0116634	UP
74383	Ubap2l	ENSMUSG00000042520	-0.137555	7.61941	12.9836	0.000880901	0.0116634	DOWN
71946	Endod1	ENSMUSG00000037419	0.368092	5.0321	12.9765	0.000883434	0.0116869	UP
22169	Cmpk2	ENSMUSG00000020638	0.315645	3.60726	12.9699	0.000885862	0.0117047	UP
240087	Mdc1	ENSMUSG00000061607	-0.241681	5.34189	12.967	0.000886767	0.0117047	DOWN
70357	Kcnip1	ENSMUSG00000053519	0.43303	5.13773	12.9662	0.000887067	0.0117047	UP
104252	Cdc42ep2	ENSMUSG00000045664	0.37377	5.02413	12.9603	0.000889183	0.0117174	UP
68776	Taf11	ENSMUSG00000024218	-0.202189	5.17423	12.9592	0.000889552	0.0117174	DOWN
76071	Jakmip1	ENSMUSG00000063646	0.556663	5.03801	12.9511	0.000892442	0.0117454	UP
228491	Zfp770	ENSMUSG00000040321	0.271699	3.67915	12.944	0.000895088	0.0117701	UP
13849	Ephx1	ENSMUSG00000038776	0.537445	1.95875	12.9425	0.000896473	0.0117783	UP
56368	Cyb561d2	ENSMUSG00000037190	0.259323	4.40306	12.9198	0.000903728	0.0118635	UP
225876	Kdm2a	ENSMUSG00000054611	-0.178095	6.25468	12.9032	0.000909672	0.0119313	DOWN
545474	Scrt2	ENSMUSG00000060257	-0.577855	3.89394	12.9006	0.000910739	0.0119317	DOWN
27409	Abcg5	ENSMUSG00000040505	-0.823653	1.51685	12.9053	0.000911257	0.0119317	DOWN
21371	Tbca	ENSMUSG00000042043	0.196812	6.23009	12.8946	0.000912807	0.0119419	UP
14107	Fat1	ENSMUSG00000070047	-0.337901	6.71508	12.8907	0.000914226	0.0119502	DOWN
80286	Tusc3	ENSMUSG00000118664	0.294931	6.98037	12.8845	0.0009165	0.0119698	UP
54391	Rfk	ENSMUSG00000024712	0.132262	6.18598	12.8804	0.000918025	0.0119795	UP
12648	Chd1	ENSMUSG00000023852	-0.277287	5.54026	12.8725	0.00092094	0.0120066	DOWN
66822	Fbxo25	ENSMUSG00000038365	0.289	5.1772	12.8705	0.000921665	0.0120066	UP
56692	Lamtor3	ENSMUSG00000091512	0.173201	5.84306	12.8594	0.000925774	0.01205	UP
320376	Bcorl1	ENSMUSG00000036959	-0.19156	4.96757	12.853	0.000928182	0.0120666	DOWN
102638940	Gm19605	ENSMUSG00000113585	-0.327708	1.5832	12.8561	0.000928622	0.0120666	DOWN
380660	Acss3	ENSMUSG00000035948	-0.541271	1.80595	12.8519	0.000929841	0.0120722	DOWN
53869	Rab11a	ENSMUSG00000004771	0.190878	7.41401	12.8441	0.000931459	0.0120789	UP
56421	Pfkp	ENSMUSG00000021196	0.377532	4.86501	12.8429	0.000931923	0.0120789	UP
207911	Mchr1	ENSMUSG00000050164	0.581426	1.46167	12.8431	0.000933908	0.0120811	UP
101055754	Gm2974	ENSMUSG00000079391	0.654565	2.17856	12.8371	0.000934833	0.0120811	UP
14467	Nipsnap2	ENSMUSG00000029432	0.219992	6.48028	12.835	0.000934857	0.0120811	UP
66087	Emc3	ENSMUSG00000030286	0.119423	6.34135	12.834	0.000935239	0.0120811	UP
235106	Ntm	ENSMUSG00000059974	0.36895	6.85279	12.803	0.000946934	0.0122219	UP
109222	Rarres1	ENSMUSG00000049404	0.57025	0.459737	12.8268	0.000948922	0.0122277	UP
76252	Atp6v0e2	ENSMUSG00000039347	0.423066	7.397	12.7976	0.000948977	0.0122277	UP
68552	Smim14	ENSMUSG00000037822	0.171481	6.45095	12.7883	0.000952525	0.0122592	UP
93835	Amn	ENSMUSG00000021278	1.13869	2.04843	12.7903	0.000953018	0.0122592	UP
19339	Rab3a	ENSMUSG00000031840	0.379283	7.89471	12.7847	0.000953887	0.01226	UP
67933	Hcfc2	ENSMUSG00000020246	0.165026	4.61643	12.7822	0.000954914	0.01226	UP
71538	Fbxo9	ENSMUSG00000001366	0.217366	5.83511	12.7806	0.000955468	0.01226	UP
74264	Rnf138rt1	ENSMUSG00000083695	0.880097	6.84956e-05	12.8184	0.000957897	0.0122748	UP
21399	Tcea1	ENSMUSG00000033813	0.146496	6.75655	12.7714	0.000959011	0.0122748	UP
18491	Pappa	ENSMUSG00000028370	-0.605198	2.58697	12.7727	0.000959015	0.0122748	DOWN
245038	Dclk3	ENSMUSG00000032500	0.486555	2.91535	12.7691	0.000960185	0.0122795	UP
107065	Lrrtm2	ENSMUSG00000071862	0.516026	3.40926	12.7627	0.000962557	0.0122907	UP
14199	Fhl1	ENSMUSG00000023092	0.506534	6.96656	12.7619	0.000962658	0.0122907	UP
13855	Epn2	ENSMUSG00000001036	0.223237	6.16993	12.7424	0.000970243	0.0123772	UP
74653	Pomk	ENSMUSG00000037251	0.178457	5.28723	12.7193	0.000979324	0.0124827	UP
56697	Akap10	ENSMUSG00000047804	-0.160474	4.27495	12.7122	0.000982176	0.0125087	DOWN
18141	Nup50	ENSMUSG00000016619	-0.221944	6.39755	12.6995	0.000987121	0.0125613	DOWN
12417	Cbx3	ENSMUSG00000029836	0.199127	8.78691	12.6722	0.000997993	0.0126891	UP
272031	Plppr1	ENSMUSG00000063446	0.382367	5.9758	12.6658	0.0010006	0.0127021	UP
74104	Abcb6	ENSMUSG00000026198	0.203728	5.21734	12.6637	0.00100144	0.0127021	UP
68241	Mcrip2	ENSMUSG00000025732	0.596032	2.3169	12.6634	0.00100224	0.0127021	UP
67665	Dctn4	ENSMUSG00000024603	0.156472	6.99299	12.661	0.00100252	0.0127021	UP
70363	Fam135b	ENSMUSG00000036800	0.54201	2.42681	12.6609	0.00100315	0.0127021	UP
58180	Hic2	ENSMUSG00000050240	-0.330053	4.128	12.6533	0.0010057	0.0127235	DOWN
227058	Dnah7b	ENSMUSG00000041144	-0.431573	1.04023	12.6625	0.00100649	0.0127235	DOWN
11484	Aspa	ENSMUSG00000020774	0.908622	0.280334	12.6707	0.00101366	0.0127965	UP
18784	Pla2g5	ENSMUSG00000041193	0.993508	-0.919412	12.5034	0.00101393	0.0127965	UP
238386	Btbd7	ENSMUSG00000041702	-0.174112	5.95333	12.6285	0.00101573	0.0128086	DOWN
73024	Emc7	ENSMUSG00000055943	0.208986	5.47735	12.6098	0.00102342	0.0128882	UP
12479	Cd1d1	ENSMUSG00000028076	-0.283334	4.23375	12.6092	0.00102371	0.0128882	DOWN
214951	Rhbdl1	ENSMUSG00000025735	0.622518	3.68927	12.5979	0.00102848	0.0129376	UP
19732	Rgl2	ENSMUSG00000041354	-0.168533	5.76121	12.5949	0.00102958	0.0129409	DOWN
78558	Htra3	ENSMUSG00000029096	0.560367	5.10035	12.5868	0.00103296	0.0129728	UP
16924	Lnx1	ENSMUSG00000029228	0.801202	2.47613	12.5819	0.00103557	0.0129873	UP
14400	Gabrb1	ENSMUSG00000029212	0.735614	3.23527	12.5805	0.0010358	0.0129873	UP
54711	Plagl2	ENSMUSG00000051413	-0.256231	4.51154	12.5743	0.00103821	0.0130068	DOWN
212996	Galnt17	ENSMUSG00000034040	0.398548	4.60415	12.5688	0.0010405	0.0130248	UP
13619	Phc1	ENSMUSG00000040669	-0.27125	5.63614	12.5605	0.00104395	0.0130542	DOWN
544763	Hbq1b	ENSMUSG00000073063	-0.926905	-0.792646	12.4557	0.00104639	0.0130542	DOWN
67865	Rgs10	ENSMUSG00000030844	0.358995	3.90152	12.5536	0.00104696	0.0130542	UP
21423	Tcf3	ENSMUSG00000020167	-0.345778	7.93646	12.5513	0.00104785	0.0130542	DOWN
320840	Negr1	ENSMUSG00000040037	0.550951	6.00498	12.5512	0.00104787	0.0130542	UP
16979	Lrrn1	ENSMUSG00000034648	-0.244906	6.69116	12.5511	0.00104794	0.0130542	DOWN
110058	Syt17	ENSMUSG00000058420	0.490672	2.99062	12.545	0.00105081	0.0130794	UP
67573	Loxl4	ENSMUSG00000025185	1.10311	0.203953	12.5699	0.0010556	0.0131284	UP
74020	Cpne4	ENSMUSG00000032564	0.653738	3.31255	12.5245	0.00105943	0.0131653	UP
108989	Tpr	ENSMUSG00000006005	-0.196499	7.08814	12.5171	0.00106238	0.0131914	DOWN
72114	Zbed3	ENSMUSG00000041995	-0.256009	5.81201	12.5136	0.00106389	0.0131995	DOWN
17433	Mobp	ENSMUSG00000032517	1.12399	3.59392	12.5108	0.00106531	0.0132065	UP
211577	Mrgprf	ENSMUSG00000031070	0.560895	2.82511	12.4847	0.00107678	0.013317	UP
81702	Ankrd17	ENSMUSG00000055204	-0.198304	6.87202	12.4828	0.0010772	0.013317	DOWN
213760	Prepl	ENSMUSG00000024127	0.273612	6.90454	12.4828	0.00107724	0.013317	UP
22670	Trim26	ENSMUSG00000024457	-0.131207	5.82971	12.4817	0.0010777	0.013317	DOWN
58172	Sertad2	ENSMUSG00000049800	-0.182261	5.30263	12.4765	0.00107999	0.0133346	DOWN
76894	Mettl15	ENSMUSG00000057234	0.265301	2.72549	12.4746	0.00108118	0.0133386	UP
75729	Fam227a	ENSMUSG00000042564	-0.781007	0.464536	12.4984	0.00108416	0.0133486	DOWN
217194	Klhl11	ENSMUSG00000048732	-0.247868	3.20052	12.4671	0.00108434	0.0133486	DOWN
223921	Aaas	ENSMUSG00000036678	-0.225847	4.8658	12.466	0.00108459	0.0133486	DOWN
15361	Hmga1	ENSMUSG00000046711	-0.215918	7.31479	12.4543	0.00108971	0.0134009	DOWN
330355	Dnah6	ENSMUSG00000052861	-0.740177	0.354781	12.4859	0.00109152	0.0134123	DOWN
20254	Scg2	ENSMUSG00000050711	0.613384	5.635	12.4462	0.0010933	0.0134235	UP
19341	Rab4a	ENSMUSG00000019478	0.152343	5.35201	12.4432	0.00109462	0.0134289	UP
54607	Socs6	ENSMUSG00000056153	-0.203265	5.54281	12.4317	0.00109971	0.0134806	DOWN
218294	Cdc14b	ENSMUSG00000033102	-0.539492	2.71504	12.4303	0.00110081	0.0134833	DOWN
14912	Nkx6-2	ENSMUSG00000041309	-0.799748	3.45582	12.4224	0.00110407	0.013506	DOWN
18505	Pax3	ENSMUSG00000004872	-0.98355	4.34051	12.4203	0.00110489	0.013506	DOWN
110279	Bcr	ENSMUSG00000009681	-0.510285	6.40176	12.4189	0.00110544	0.013506	DOWN
320632	Snrnp200	ENSMUSG00000003660	-0.187947	7.20513	12.4172	0.00110617	0.013506	DOWN
231134	Dok7	ENSMUSG00000044716	0.657223	3.5079	12.4154	0.00110717	0.0135074	UP
100041151	Gm3002	ENSMUSG00000096793	0.575585	3.15629	12.4127	0.00110845	0.0135124	UP
68151	Wls	ENSMUSG00000028173	-0.210738	6.71672	12.4064	0.00111103	0.0135331	DOWN
22404	Wiz	ENSMUSG00000024050	-0.368094	6.86695	12.3985	0.00111458	0.0135571	DOWN
67705	Stmp1	ENSMUSG00000073155	-0.211825	6.02779	12.3981	0.00111477	0.0135571	DOWN
66894	Wwp2	ENSMUSG00000031930	-0.475765	6.91969	12.3953	0.00111604	0.0135618	DOWN
16210	Impact	ENSMUSG00000024423	0.221242	5.60659	12.3931	0.00111703	0.0135631	UP
233919	Gpr26	ENSMUSG00000040125	0.589814	3.85744	12.3807	0.0011228	0.0136225	UP
18755	Prkch	ENSMUSG00000021108	0.214062	4.02234	12.3761	0.00112483	0.0136364	UP
13389	Dll3	ENSMUSG00000003436	-0.967715	5.2647	12.3666	0.00112914	0.0136779	DOWN
100637	N4bp2l1	ENSMUSG00000041132	0.453609	2.11516	12.3632	0.00113157	0.0136965	UP
19275	Ptprn	ENSMUSG00000026204	0.378174	4.84819	12.3563	0.00113385	0.0137133	UP
83493	Sacm1l	ENSMUSG00000025240	0.141116	5.75488	12.3509	0.00113629	0.0137319	UP
16897	Llgl1	ENSMUSG00000020536	-0.3256	7.1766	12.3332	0.0011445	0.0138203	DOWN
11739	Slc25a4	ENSMUSG00000031633	0.145866	9.838	12.3308	0.00114559	0.0138226	UP
626596	Rgs22	ENSMUSG00000037627	-0.712812	-0.340376	12.3569	0.00114796	0.0138404	DOWN
140483	Hnmt	ENSMUSG00000026986	0.638229	1.06287	12.3262	0.00115265	0.0138859	UP
27096	Trappc3	ENSMUSG00000028847	0.129713	6.57025	12.3132	0.00115383	0.0138859	UP
110351	Rap1gap	ENSMUSG00000041351	0.402043	5.78212	12.3118	0.00115445	0.0138859	UP
12846	Comt	ENSMUSG00000000326	0.206093	5.96017	12.3015	0.00115932	0.0139336	UP
433904	Ociad2	ENSMUSG00000029153	0.286625	3.78998	12.2984	0.00116088	0.0139368	UP
18752	Prkcg	ENSMUSG00000078816	0.887873	2.23352	12.299	0.0011614	0.0139368	UP
16553	Kif13a	ENSMUSG00000021375	-0.43309	4.88638	12.2707	0.00117394	0.0140737	DOWN
19229	Ptk2b	ENSMUSG00000059456	0.636086	2.53844	12.2703	0.00117464	0.0140737	UP
20844	Stam	ENSMUSG00000026718	0.190353	5.77059	12.266	0.00117616	0.0140761	UP
11836	Araf	ENSMUSG00000001127	0.260784	6.25296	12.2649	0.00117667	0.0140761	UP
54368	Gp9	ENSMUSG00000030054	-0.821982	-0.147345	12.2865	0.0011841	0.014154	DOWN
70495	Atp6ap2	ENSMUSG00000031007	0.221716	6.61255	12.245	0.00118622	0.0141673	UP
630836	2010315B03Rik	ENSMUSG00000074829	0.364194	2.07437	12.2453	0.00118706	0.0141673	UP
78655	Eif3j1	ENSMUSG00000027236	0.157835	5.31429	12.2352	0.00119097	0.014192	UP
72828	Ubash3b	ENSMUSG00000032020	0.220113	5.26464	12.2352	0.00119098	0.014192	UP
70719	Arhgap45	ENSMUSG00000035697	-0.439385	3.07542	12.2261	0.00119565	0.0142367	DOWN
66060	Cystm1	ENSMUSG00000046727	0.398903	4.00068	12.2222	0.00119738	0.0142416	UP
66143	Eef1e1	ENSMUSG00000001707	0.226206	5.90646	12.2209	0.00119792	0.0142416	UP
72046	Urgcp	ENSMUSG00000049680	0.146351	5.90228	12.2187	0.00119897	0.0142431	UP
223915	Krt73	ENSMUSG00000063661	-0.904913	-0.0501495	12.253	0.0012005	0.0142451	DOWN
12354	Car7	ENSMUSG00000031883	0.637275	0.636218	12.2357	0.00120099	0.0142451	UP
217837	Itpk1	ENSMUSG00000057963	0.411538	5.42556	12.2125	0.00120202	0.0142463	UP
64384	Sirt3	ENSMUSG00000025486	0.173168	4.61713	12.2094	0.00120356	0.0142536	UP
231986	Jazf1	ENSMUSG00000063568	0.331852	4.31745	12.2074	0.00120458	0.0142547	UP
13036	Ctsh	ENSMUSG00000032359	0.462541	3.72986	12.1981	0.00120924	0.0142988	UP
70591	5730455P16Rik	ENSMUSG00000057181	0.133874	5.29668	12.1949	0.00121064	0.0143043	UP
110094	Phka2	ENSMUSG00000031295	-0.256875	3.92541	12.1926	0.00121191	0.0143084	DOWN
68375	Ndufa8	ENSMUSG00000026895	0.163247	6.6906	12.1784	0.00121878	0.0143566	UP
14376	Ganab	ENSMUSG00000071650	-0.110992	7.16633	12.1769	0.00121954	0.0143566	DOWN
76219	Arxes1	ENSMUSG00000048355	0.318242	5.26101	12.1768	0.00121961	0.0143566	UP
12904	Crabp2	ENSMUSG00000004885	-0.603378	6.43841	12.1753	0.00122032	0.0143566	DOWN
21819	Tg	ENSMUSG00000053469	1.58006	0.070325	12.1809	0.00122126	0.0143566	UP
12527	Cd9	ENSMUSG00000030342	0.398692	5.65412	12.1728	0.0012216	0.0143566	UP
107939	Pom121	ENSMUSG00000053293	-0.382395	6.20459	12.1675	0.00122424	0.0143766	DOWN
192164	Pcdha12	ENSMUSG00000103310	0.525297	3.30385	12.1559	0.00123025	0.0144361	UP
234878	Map3k21	ENSMUSG00000031853	0.780537	-0.143411	12.1911	0.00123362	0.0144647	UP
13992	Khdrbs3	ENSMUSG00000022332	0.376689	3.93477	12.1459	0.00123514	0.0144714	UP
22318	Vamp2	ENSMUSG00000020894	0.347669	7.89008	12.1397	0.00123817	0.0144959	UP
211187	Lrtm2	ENSMUSG00000055003	0.617142	3.37206	12.1295	0.00124357	0.0145481	UP
233879	Asphd1	ENSMUSG00000046378	0.473387	3.18264	12.1229	0.00124694	0.0145764	UP
59040	Rhot1	ENSMUSG00000017686	0.158194	6.1832	12.113	0.00125173	0.0146213	UP
234594	Cnot1	ENSMUSG00000036550	-0.181783	6.64117	12.0981	0.00125933	0.0146896	DOWN
18196	Nsg1	ENSMUSG00000029126	0.349897	9.14862	12.0977	0.00125956	0.0146896	UP
69894	Fam241b	ENSMUSG00000020083	0.532036	5.69252	12.096	0.00126045	0.0146896	UP
11601	Angpt2	ENSMUSG00000031465	0.357531	2.74906	12.0879	0.00126504	0.0147235	UP
235283	Gramd1b	ENSMUSG00000040111	0.346053	4.28275	12.0848	0.00126631	0.0147235	UP
244810	AW551984	ENSMUSG00000038112	0.553015	7.0487	12.0838	0.00126672	0.0147235	UP
214230	Pak6	ENSMUSG00000074923	0.696464	5.33097	12.0829	0.00126718	0.0147235	UP
228662	Btbd3	ENSMUSG00000062098	0.200553	6.33513	12.0726	0.00127249	0.0147584	UP
67161	Sclt1	ENSMUSG00000059834	-0.325408	3.27922	12.071	0.00127362	0.0147584	DOWN
99633	Adgrl2	ENSMUSG00000028184	-0.222547	7.17938	12.0701	0.0012738	0.0147584	DOWN
16426	Itih3	ENSMUSG00000006522	0.912395	-0.156582	12.1043	0.00127493	0.0147584	UP
100042132	Gm12371	ENSMUSG00000084898	0.677723	1.203	12.076	0.00127499	0.0147584	UP
58243	Nap1l5	ENSMUSG00000055430	0.527911	6.15821	12.0655	0.00127623	0.0147616	UP
14489	Mtpn	ENSMUSG00000029840	0.111409	7.57159	12.0634	0.00127729	0.0147628	UP
72823	Pard3b	ENSMUSG00000052062	-0.332782	3.68076	12.0521	0.0012834	0.0148178	DOWN
100503572	Bbip1	ENSMUSG00000084957	0.193617	5.14804	12.048	0.0012854	0.0148178	UP
14706	Gng4	ENSMUSG00000021303	0.737441	4.70054	12.0477	0.00128559	0.0148178	UP
67885	Mtln	ENSMUSG00000051319	0.30924	3.04521	12.0476	0.00128591	0.0148178	UP
277250	Kdm3b	ENSMUSG00000038773	-0.203504	6.19294	12.0295	0.00129513	0.0149117	DOWN
64706	Scube1	ENSMUSG00000016763	-0.360615	5.11957	12.0275	0.00129623	0.0149117	DOWN
19414	Rasa3	ENSMUSG00000031453	0.135628	5.50637	12.0251	0.00129747	0.0149117	UP
67739	Slc48a1	ENSMUSG00000081534	0.213722	6.27449	12.0214	0.00129941	0.0149117	UP
208431	Shroom4	ENSMUSG00000068270	-0.478385	3.36346	12.0218	0.00129944	0.0149117	DOWN
16874	Lhx6	ENSMUSG00000026890	1.25675	2.18962	12.023	0.00129988	0.0149117	UP
272009	Srsf12	ENSMUSG00000054679	0.356711	4.33978	12.0065	0.00130741	0.014987	UP
241568	Lrrc4c	ENSMUSG00000050587	0.461212	4.35125	11.9862	0.00131832	0.0151008	UP
100042498	Mir22hg	ENSMUSG00000085148	0.459447	1.8973	11.9827	0.00132149	0.0151258	UP
68198	Ndufb2	ENSMUSG00000002416	0.189484	5.95727	11.9698	0.00132712	0.015179	UP
238266	Syt16	ENSMUSG00000044912	0.528614	5.91885	11.952	0.00133685	0.0152788	UP
54343	Atf7ip	ENSMUSG00000030213	-0.221757	7.25898	11.9413	0.00134268	0.0153341	DOWN
93880	Pcdhb9	ENSMUSG00000051242	0.391895	3.26717	11.9393	0.00134408	0.0153383	UP
216166	Plk5	ENSMUSG00000035486	0.71314	0.74841	11.9544	0.00134505	0.0153383	UP
50790	Acsl4	ENSMUSG00000031278	0.253515	4.84067	11.9335	0.00134704	0.0153497	UP
217169	Tns4	ENSMUSG00000017607	-1.13078	-0.455495	11.8837	0.00135671	0.0154404	DOWN
16974	Lrp6	ENSMUSG00000030201	-0.284819	6.40217	11.9152	0.00135714	0.0154404	DOWN
69700	Col22a1	ENSMUSG00000079022	0.486196	4.17618	11.9138	0.00135801	0.0154404	UP
67526	Atg12	ENSMUSG00000032905	0.224882	6.48004	11.9108	0.00135959	0.0154468	UP
20466	Sin3a	ENSMUSG00000042557	-0.170584	5.76179	11.9085	0.00136085	0.0154498	DOWN
226562	Prrc2c	ENSMUSG00000040225	-0.224807	7.5594	11.9014	0.00136482	0.0154834	DOWN
245007	Zbtb38	ENSMUSG00000040433	0.305456	5.88327	11.8989	0.00136625	0.0154882	UP
20518	Slc22a2	ENSMUSG00000040966	1.1849	0.529627	11.9154	0.00137251	0.0155477	UP
100042149	Gm3696	ENSMUSG00000092167	0.538248	2.08306	11.8831	0.00137619	0.0155779	UP
338523	Kdm7a	ENSMUSG00000042599	-0.367676	4.83798	11.8787	0.00137765	0.0155829	DOWN
28080	Atp5po	ENSMUSG00000022956	0.181727	8.10077	11.8761	0.00137909	0.0155877	UP
100503142		ENSMUSG00000121795	1.19252	-0.73034	11.7844	0.00138098	0.0155977	UP
17748	Mt1	ENSMUSG00000031765	0.398588	3.71274	11.8688	0.00138334	0.0156129	UP
225849	Ppp2r5b	ENSMUSG00000024777	0.283764	7.2282	11.8581	0.00138927	0.0156683	UP
269180	Inpp4a	ENSMUSG00000026113	0.363232	6.68445	11.8554	0.00139081	0.0156742	UP
16980	Lrrn2	ENSMUSG00000026443	0.373489	5.8926	11.8389	0.00140027	0.0157579	UP
68867	Rnf122	ENSMUSG00000039328	-0.212724	5.95976	11.8389	0.00140029	0.0157579	DOWN
65099	Irak1bp1	ENSMUSG00000032251	0.212951	4.47728	11.8353	0.00140242	0.0157703	UP
230753	Thrap3	ENSMUSG00000043962	-0.152002	7.91116	11.8262	0.00140758	0.015804	DOWN
71774	Shroom1	ENSMUSG00000018387	-0.473777	2.93097	11.8251	0.00140866	0.015804	DOWN
56381	Spen	ENSMUSG00000040761	-0.298018	6.50278	11.8236	0.00140911	0.015804	DOWN
243339	Tmem130	ENSMUSG00000043388	0.601045	7.85797	11.8229	0.00140953	0.015804	UP
18803	Plcg1	ENSMUSG00000016933	-0.291781	6.93756	11.8155	0.00141377	0.01584	DOWN
57908	Zfp318	ENSMUSG00000015597	-0.498033	5.41924	11.8136	0.00141493	0.0158414	DOWN
380686	Cnrip1	ENSMUSG00000044629	0.409893	5.78114	11.8081	0.00141812	0.0158656	UP
15901	Id1	ENSMUSG00000042745	-0.443598	4.87458	11.8015	0.00142199	0.0158973	DOWN
239157	Pnma2	ENSMUSG00000046204	0.341581	4.876	11.7956	0.00142546	0.0159246	UP
68423	Ankrd13d	ENSMUSG00000005986	0.377619	4.36966	11.7884	0.00142971	0.0159604	UP
70422	Ints2	ENSMUSG00000018068	-0.243535	4.75026	11.7817	0.00143361	0.0159923	DOWN
29809	Rabgap1l	ENSMUSG00000026721	0.403986	5.03314	11.7773	0.00143621	0.0160097	UP
108167440	AU020206	ENSMUSG00000097415	-0.449759	2.50239	11.7732	0.00143926	0.0160231	DOWN
19288	Ptx3	ENSMUSG00000027832	-0.549842	4.89506	11.7718	0.00143949	0.0160231	DOWN
14394	Gabra1	ENSMUSG00000010803	0.780546	3.52956	11.7695	0.00144101	0.0160283	UP
66839	Dele1	ENSMUSG00000024442	-0.138315	6.16314	11.7593	0.00144681	0.0160813	DOWN
217779	Lysmd1	ENSMUSG00000053769	0.276246	4.69578	11.7399	0.00145847	0.0161992	UP
320500	Tmem215	ENSMUSG00000046593	0.914173	-0.206089	11.7689	0.00146117	0.0162151	UP
216874	Camta2	ENSMUSG00000040712	0.252884	5.08687	11.734	0.00146202	0.0162151	UP
74309	Osbp2	ENSMUSG00000020435	0.5077	3.88905	11.727	0.00146637	0.0162415	UP
51796	Srrm1	ENSMUSG00000028809	-0.185591	6.77739	11.7265	0.00146651	0.0162415	DOWN
217082	Hlf	ENSMUSG00000003949	0.297805	3.8332	11.7214	0.00146974	0.0162655	UP
240058	Cpne5	ENSMUSG00000024008	0.480944	4.33471	11.7173	0.00147214	0.0162804	UP
73410	1700065D16Rik	ENSMUSG00000096655	-0.785932	-0.633569	11.6941	0.00147436	0.0162932	DOWN
20608	Sstr4	ENSMUSG00000037014	0.528047	0.818617	11.7148	0.0014819	0.0163648	UP
29808	Mga	ENSMUSG00000033943	-0.210312	6.10083	11.6947	0.00148585	0.0163966	DOWN
78830	Slc25a12	ENSMUSG00000027010	0.232831	5.93907	11.6886	0.00148958	0.0164178	UP
215476	Prr14l	ENSMUSG00000054280	-0.186428	5.42922	11.6881	0.0014899	0.0164178	DOWN
100494	Zfand2a	ENSMUSG00000053581	0.219728	4.96441	11.681	0.00149427	0.0164541	UP
101113	Snx21	ENSMUSG00000050373	0.282663	4.93504	11.6773	0.00149659	0.0164678	UP
18087	Nktr	ENSMUSG00000032525	-0.244088	5.52395	11.6738	0.0014987	0.0164793	DOWN
239556	Cacna1i	ENSMUSG00000022416	0.717783	2.08222	11.671	0.00150165	0.0164999	UP
233651	Dchs1	ENSMUSG00000036862	-0.190575	7.20244	11.6667	0.00150309	0.0165039	DOWN
232370	Clstn3	ENSMUSG00000008153	0.447174	7.16358	11.6649	0.00150423	0.0165047	UP
99377	Sall4	ENSMUSG00000027547	-1.04187	1.36087	11.6666	0.00150852	0.01654	DOWN
383563	Gpr25	ENSMUSG00000052759	0.802242	-0.133543	11.6868	0.00151467	0.0165955	UP
23945	Mgll	ENSMUSG00000033174	0.561792	4.16963	11.6441	0.00151731	0.0166049	UP
14570	Arhgdig	ENSMUSG00000073433	0.638389	4.9443	11.6429	0.00151794	0.0166049	UP
57014	Htr3b	ENSMUSG00000008590	1.42655	-0.336254	11.6157	0.00151876	0.0166049	UP
102635943	Gm33152	ENSMUSG00000120041	-0.907812	-0.095819	11.6697	0.00152176	0.0166199	DOWN
319468	Ppm1h	ENSMUSG00000034613	0.311957	4.97341	11.636	0.0015223	0.0166199	UP
228543	Rhov	ENSMUSG00000034226	0.541184	4.15291	11.6251	0.00152921	0.0166835	UP
269523	Vcp	ENSMUSG00000028452	-0.0942871	9.43701	11.6209	0.00153176	0.0166994	DOWN
104348	Zfp120	ENSMUSG00000068134	0.186945	3.53694	11.6184	0.00153358	0.0167075	UP
14470	Rabac1	ENSMUSG00000003380	0.232478	6.61485	11.6158	0.00153498	0.0167108	UP
66849	Ppp1r2	ENSMUSG00000047714	0.178317	6.82497	11.6139	0.00153617	0.016712	UP
12616	Cenpb	ENSMUSG00000068267	-0.205194	5.97104	11.6082	0.00153981	0.0167397	DOWN
227746	Rabepk	ENSMUSG00000070953	0.191617	4.36891	11.6038	0.00154272	0.0167485	UP
78266	Zfp687	ENSMUSG00000019338	-0.189198	5.24636	11.6034	0.00154287	0.0167485	DOWN
72584	Cul4b	ENSMUSG00000031095	-0.190324	5.06198	11.6004	0.00154482	0.0167485	DOWN
17318	Mid1	ENSMUSG00000035299	-0.363009	4.95954	11.6002	0.00154498	0.0167485	DOWN
108937	Rnf169	ENSMUSG00000058761	-0.312211	4.14005	11.5925	0.00154997	0.0167908	DOWN
19744	Rheb	ENSMUSG00000028945	0.131463	6.6565	11.5827	0.00155612	0.0168456	UP
238323	Rps6kl1	ENSMUSG00000019235	0.431263	4.61893	11.5739	0.00156188	0.0168878	UP
52840	Dbndd2	ENSMUSG00000017734	0.395268	3.54313	11.5736	0.00156222	0.0168878	UP
22668	Sf1	ENSMUSG00000024949	-0.162081	8.08837	11.5614	0.00156986	0.0169584	DOWN
667118	Zbed6	ENSMUSG00000094410	-0.341326	5.4747	11.5442	0.00158107	0.0170675	DOWN
14617	Gjd2	ENSMUSG00000068615	0.488069	5.00097	11.5423	0.00158236	0.0170695	UP
22750	Zfp9	ENSMUSG00000072623	0.230491	4.22901	11.5405	0.00158364	0.0170713	UP
97423	R74862	ENSMUSG00000059277	0.287076	3.51276	11.5389	0.00158478	0.0170716	UP
207175	Cetn4	ENSMUSG00000045031	0.467021	0.363882	11.562	0.00158722	0.0170859	UP
72685	Dnajc6	ENSMUSG00000028528	0.459833	5.71866	11.5262	0.00159292	0.0171353	UP
67819	Derl1	ENSMUSG00000022365	0.115057	6.78165	11.5243	0.00159413	0.0171363	UP
268448	Phf12	ENSMUSG00000037791	-0.19019	6.16617	11.5078	0.00160507	0.0172299	DOWN
243043	Kctd8	ENSMUSG00000037653	0.408117	3.79364	11.5081	0.00160508	0.0172299	UP
13829	Dmtn	ENSMUSG00000022099	0.446011	5.93889	11.5035	0.00160791	0.0172428	UP
320538	Ubn2	ENSMUSG00000038538	-0.410965	4.98885	11.5027	0.00160852	0.0172428	DOWN
15270	H2ax	ENSMUSG00000049932	-0.257151	7.99689	11.4954	0.00161335	0.0172778	DOWN
232087	Mat2a	ENSMUSG00000053907	-0.156221	7.73311	11.4941	0.00161417	0.0172778	DOWN
98660	Atp1a2	ENSMUSG00000007097	0.309035	7.20336	11.4927	0.00161516	0.0172778	UP
13876	Erg	ENSMUSG00000040732	-0.538324	3.89269	11.4885	0.00161813	0.0172785	DOWN
67063	Pgap4	ENSMUSG00000039611	0.3479	6.29579	11.4878	0.00161843	0.0172785	UP
594844	Tceal3	ENSMUSG00000044550	0.29302	5.22847	11.4876	0.00161859	0.0172785	UP
17470	Cd200	ENSMUSG00000022661	0.434125	7.25937	11.4743	0.00162753	0.0173516	UP
83429	Ctns	ENSMUSG00000005949	-0.169596	4.0024	11.4734	0.00162826	0.0173516	DOWN
66915	Cops9	ENSMUSG00000073616	0.190033	5.66168	11.4723	0.00162883	0.0173516	UP
329509	1810024B03Rik	ENSMUSG00000044145	-0.549774	-0.360353	11.499	0.00163424	0.0173764	DOWN
72480	Tspyl4	ENSMUSG00000039485	0.390553	7.96268	11.4636	0.00163474	0.0173764	UP
101700	Trim68	ENSMUSG00000073968	-0.309107	2.04499	11.4636	0.00163599	0.0173764	DOWN
668501	Zfp507	ENSMUSG00000044452	-0.181346	4.84797	11.4618	0.00163602	0.0173764	DOWN
53857	Tuba8	ENSMUSG00000030137	0.816782	-0.769069	11.4229	0.00163849	0.0173764	UP
19266	Ptprd	ENSMUSG00000028399	-0.317912	6.52035	11.4578	0.00163868	0.0173764	DOWN
75712	Tmem14a	ENSMUSG00000025933	0.273629	2.4978	11.4582	0.00163907	0.0173764	UP
102680	Slc6a20a	ENSMUSG00000036814	0.552063	2.14499	11.4557	0.00164121	0.0173871	UP
100233208	Gm10778	ENSMUSG00000096856	0.256087	2.62372	11.4492	0.00164514	0.0174167	UP
74004	Jakmip3	ENSMUSG00000056856	0.665007	1.74293	11.4461	0.00164871	0.017436	UP
73750	Whrn	ENSMUSG00000039137	-0.474405	4.09975	11.4419	0.00164964	0.017436	DOWN
14325	Ftl1	ENSMUSG00000050708	-0.122997	11.5352	11.4406	0.00165037	0.017436	DOWN
64453	Zfp280b	ENSMUSG00000049764	-0.205045	4.3181	11.4306	0.00165736	0.0174979	DOWN
21869	Nkx2-1	ENSMUSG00000001496	2.28732	1.47456	11.4436	0.00166157	0.0175253	UP
18133	Ccn3	ENSMUSG00000037362	1.10024	1.88193	11.4266	0.00166227	0.0175253	UP
664805	Skor2	ENSMUSG00000091519	-1.01691	3.72948	11.422	0.00166337	0.0175253	DOWN
22327	Vbp1	ENSMUSG00000031197	0.173357	6.77688	11.4159	0.00166736	0.0175552	UP
68263	Pdhb	ENSMUSG00000021748	0.121531	6.92727	11.4068	0.00167372	0.0176102	UP
104303	Arl1	ENSMUSG00000060904	0.193421	7.05721	11.4035	0.00167596	0.0176216	UP
382562	Pfn4	ENSMUSG00000020639	0.280715	2.40174	11.4011	0.00167844	0.0176326	UP
26921	Map4k4	ENSMUSG00000026074	-0.369395	7.65882	11.3986	0.00167939	0.0176326	DOWN
51801	Ramp1	ENSMUSG00000034353	0.810345	2.6962	11.3981	0.00168044	0.0176326	UP
242297	Fam110b	ENSMUSG00000049119	0.204194	6.3157	11.3854	0.00168862	0.0177063	UP
54683	Prdx5	ENSMUSG00000024953	0.155965	7.31051	11.3796	0.00169267	0.0177367	UP
117167	Steap4	ENSMUSG00000012428	1.11997	0.113618	11.4027	0.00169804	0.0177515	UP
170644	Ubn1	ENSMUSG00000039473	-0.328438	5.75998	11.3719	0.00169812	0.0177515	DOWN
319984	Jph4	ENSMUSG00000022208	0.504721	6.08515	11.3718	0.00169821	0.0177515	UP
11951	Atp5mc1	ENSMUSG00000006057	0.205511	7.8394	11.3711	0.00169871	0.0177515	UP
74195	Elp3	ENSMUSG00000022031	0.109903	6.85206	11.3667	0.00170178	0.0177716	UP
105348	Golm1	ENSMUSG00000021556	-0.324269	5.7278	11.3549	0.00171018	0.0178471	DOWN
58800	Trpm7	ENSMUSG00000027365	-0.197287	5.40104	11.3513	0.00171273	0.0178617	DOWN
140741	Gpr6	ENSMUSG00000046922	1.1513	-0.195693	11.3533	0.00172459	0.0179732	UP
50914	Olig1	ENSMUSG00000046160	0.922281	4.26521	11.3317	0.00172686	0.0179785	UP
103554	Psme4	ENSMUSG00000040850	-0.207121	5.17365	11.33	0.001728	0.0179785	DOWN
241201	Cdh7	ENSMUSG00000026312	0.566503	3.19312	11.3286	0.00172934	0.0179785	UP
69192	Dhx16	ENSMUSG00000024422	-0.167746	5.90513	11.3275	0.00172978	0.0179785	DOWN
17304	Mfge8	ENSMUSG00000030605	0.356742	7.04798	11.3226	0.00173325	0.0180024	UP
234290	BC030500	ENSMUSG00000049946	0.448369	2.52021	11.319	0.00173663	0.0180136	UP
74334	Ranbp10	ENSMUSG00000037415	-0.195303	4.62576	11.318	0.00173668	0.0180136	DOWN
53609	Clasrp	ENSMUSG00000061028	-0.22768	4.88876	11.3135	0.0017399	0.0180349	DOWN
81898	Sf3b1	ENSMUSG00000025982	-0.141876	8.24005	11.3101	0.00174229	0.0180475	DOWN
320554	Tcp11l1	ENSMUSG00000027175	-0.194376	4.84582	11.3044	0.00174652	0.0180562	DOWN
246293	Klhl8	ENSMUSG00000029312	0.327308	5.27867	11.3038	0.00174691	0.0180562	UP
26888	Clec4a2	ENSMUSG00000030148	0.586496	0.357352	11.3309	0.00174709	0.0180562	UP
12215	Bsg	ENSMUSG00000023175	0.161158	8.88722	11.3001	0.00174961	0.0180562	UP
56736	Rnf14	ENSMUSG00000060450	0.297671	7.71746	11.2995	0.00175005	0.0180562	UP
100042332	Reno1	ENSMUSG00000075389	-0.326394	4.1208	11.2995	0.00175018	0.0180562	DOWN
29870	Gtse1	ENSMUSG00000022385	-0.345458	3.85852	11.2862	0.00175994	0.0181415	DOWN
213054	Gabpb2	ENSMUSG00000038766	-0.30301	4.30195	11.2849	0.00176082	0.0181415	DOWN
234366	Gatad2a	ENSMUSG00000036180	-0.382604	6.46431	11.2831	0.00176199	0.0181415	DOWN
67116	Cuedc2	ENSMUSG00000036748	0.170839	7.82199	11.275	0.00176797	0.018191	UP
208890	Slc26a7	ENSMUSG00000040569	0.927071	1.41583	11.2727	0.00177398	0.0182405	UP
75698	Shld2	ENSMUSG00000041471	-0.29558	2.22505	11.2646	0.00177671	0.0182564	DOWN
53620	Vamp5	ENSMUSG00000073002	0.334519	2.61155	11.2607	0.00177915	0.0182574	UP
103199	Fig4	ENSMUSG00000038417	0.201502	4.80564	11.2597	0.00177934	0.0182574	UP
104394	E2f4	ENSMUSG00000014859	-0.198301	6.15353	11.2582	0.00178037	0.0182574	DOWN
231659	Gcn1	ENSMUSG00000041638	-0.157306	7.08082	11.2503	0.00178627	0.0182888	DOWN
15460	Hr	ENSMUSG00000022096	0.487795	1.6362	11.2528	0.0017868	0.0182888	UP
192161	Pcdha9	ENSMUSG00000103770	0.493157	3.38454	11.2497	0.001787	0.0182888	UP
83965	Enpp5	ENSMUSG00000023960	0.389032	6.0939	11.2393	0.00179447	0.018352	UP
72440	Rhno1	ENSMUSG00000048668	-0.185743	5.62244	11.2351	0.0017976	0.018352	DOWN
320244	Ttll5	ENSMUSG00000012609	-0.172787	4.13163	11.2344	0.00179825	0.018352	DOWN
20660	Sorl1	ENSMUSG00000049313	-0.253297	5.36247	11.234	0.00179846	0.018352	DOWN
69219	Ddah1	ENSMUSG00000028194	0.292477	6.56873	11.233	0.00179915	0.018352	UP
18216	Ntsr1	ENSMUSG00000027568	0.833136	1.84969	11.2305	0.00180312	0.0183804	UP
66964	Golt1b	ENSMUSG00000030245	0.168483	6.92587	11.2236	0.00180624	0.0183853	UP
117160	Ttyh2	ENSMUSG00000034714	0.220302	6.03451	11.2229	0.00180677	0.0183853	UP
56233	Hdac7	ENSMUSG00000022475	-0.194576	5.19859	11.2224	0.00180719	0.0183853	DOWN
77087	Ankrd11	ENSMUSG00000035569	-0.438075	6.42254	11.2176	0.00181077	0.0184031	DOWN
21835	Thrsp	ENSMUSG00000035686	0.699334	0.490886	11.2397	0.00181145	0.0184031	UP
268935	Scube3	ENSMUSG00000038677	-0.376843	5.51619	11.2153	0.00181253	0.0184031	DOWN
665306	3930402G23Rik	ENSMUSG00000038917	-0.871796	-0.838093	11.1239	0.00181511	0.018417	DOWN
214899	Kdm5a	ENSMUSG00000030180	-0.174704	5.76531	11.1964	0.00182688	0.0185243	DOWN
170790	Mlc1	ENSMUSG00000035805	0.592528	3.80947	11.1913	0.00183096	0.0185429	UP
108099	Prkag2	ENSMUSG00000028944	0.300546	5.99833	11.1898	0.00183192	0.0185429	UP
233987	Zfp958	ENSMUSG00000058748	0.257269	2.89355	11.1898	0.00183234	0.0185429	UP
217733	Tmem63c	ENSMUSG00000034145	0.505924	2.77941	11.183	0.00183764	0.0185843	UP
77652	Zfp955a	ENSMUSG00000094441	0.203709	4.63574	11.1743	0.00184386	0.018635	UP
12151	Bmi1	ENSMUSG00000026739	-0.37327	5.05039	11.17	0.00184712	0.0186557	DOWN
14225	Fkbp1a	ENSMUSG00000032966	0.106039	8.53146	11.1681	0.00184859	0.0186582	UP
13527	Dtna	ENSMUSG00000024302	0.373511	4.38435	11.1599	0.00185496	0.0187058	UP
75530	Lyrm7	ENSMUSG00000020268	0.253122	2.68244	11.1582	0.00185681	0.0187058	UP
73385	Fam177a	ENSMUSG00000095595	0.434477	5.94077	11.1565	0.00185754	0.0187058	UP
100861615	Gm3411	ENSMUSG00000079396	0.577739	1.18994	11.1624	0.00185816	0.0187058	UP
71643	Zgrf1	ENSMUSG00000051278	-0.403074	2.05493	11.1536	0.00186118	0.0187238	DOWN
66848	Fuca2	ENSMUSG00000019810	0.274627	4.65347	11.1497	0.00186287	0.0187286	UP
100043911		ENSMUSG00000121504	-0.258962	4.10688	11.14	0.00187051	0.0187931	DOWN
70451	Dhrs13	ENSMUSG00000020834	0.250044	5.18517	11.135	0.00187432	0.0188191	UP
75901	Dcp1a	ENSMUSG00000021962	-0.207648	4.97547	11.1277	0.00188005	0.0188582	DOWN
16370	Irs4	ENSMUSG00000054667	0.622036	2.32343	11.1282	0.00188067	0.0188582	UP
54352	Irx5	ENSMUSG00000031737	-0.746626	5.52126	11.1235	0.00188336	0.0188609	DOWN
17245	Mdm1	ENSMUSG00000020212	-0.259447	4.43025	11.1235	0.00188339	0.0188609	DOWN
93737	Pard6g	ENSMUSG00000056214	-0.181605	6.33643	11.1204	0.00188578	0.0188725	DOWN
75812	Tasp1	ENSMUSG00000039033	0.182366	3.84204	11.1141	0.00189091	0.0189115	UP
213582	Map9	ENSMUSG00000033900	0.657637	5.08878	11.1101	0.00189393	0.0189294	UP
71519	Cyp2u1	ENSMUSG00000027983	0.386384	2.95391	11.1056	0.00189795	0.0189573	UP
320202	Lefty2	ENSMUSG00000066652	0.923289	-0.809152	11.0457	0.00190093	0.0189748	UP
19084	Prkar1a	ENSMUSG00000020612	0.108566	9.21698	11.0945	0.0019063	0.019016	UP
69719	Cad	ENSMUSG00000013629	-0.224696	6.08003	11.0921	0.00190821	0.0190227	DOWN
12014	Bach2	ENSMUSG00000040270	-0.312839	6.32481	11.0891	0.00191065	0.0190347	DOWN
110876	Scn2a	ENSMUSG00000075318	0.442681	5.30803	11.0867	0.00191259	0.0190417	UP
69806	Slc39a11	ENSMUSG00000041654	0.174229	5.20296	11.0801	0.00191784	0.0190745	UP
14164	Fgf1	ENSMUSG00000036585	0.949766	1.22887	11.0875	0.00191837	0.0190745	UP
67864	Yipf4	ENSMUSG00000024072	0.169448	5.42487	11.0776	0.00191987	0.0190771	UP
103677	Smg6	ENSMUSG00000038290	-0.203449	5.43349	11.0709	0.00192523	0.0191118	DOWN
100038555	Gm10578	ENSMUSG00000109722	-0.721149	-0.56109	11.0716	0.00192585	0.0191118	DOWN
17423	Ndst2	ENSMUSG00000039308	-0.191005	4.85682	11.0564	0.00193703	0.0192103	DOWN
208158	Map6d1	ENSMUSG00000041205	0.457069	2.14792	11.05	0.00194342	0.0192613	UP
171463	Il17rd	ENSMUSG00000040717	-0.474461	3.88614	11.0455	0.00194599	0.0192743	DOWN
12564	Cdh8	ENSMUSG00000036510	0.551333	5.24584	11.0414	0.00194917	0.0192934	UP
433294	Mettl21c	ENSMUSG00000047343	0.620314	0.00976091	11.0758	0.00195097	0.0192988	UP
69101	Ydjc	ENSMUSG00000041774	0.336479	4.10908	11.0343	0.00195506	0.0193268	UP
353211	Prune2	ENSMUSG00000039126	0.447385	3.49993	11.0275	0.00196078	0.0193709	UP
319642	Rab9b	ENSMUSG00000043463	0.434249	4.16617	11.0239	0.00196362	0.0193832	UP
18125	Nos1	ENSMUSG00000029361	0.551552	3.23095	11.0231	0.00196455	0.0193832	UP
56321	Aatf	ENSMUSG00000018697	-0.150089	4.9454	11.0205	0.00196633	0.0193884	DOWN
66514	Asrgl1	ENSMUSG00000024654	0.191195	4.93816	11.0144	0.00197141	0.0194173	UP
231042	Nupl2	ENSMUSG00000048439	-0.197228	3.7991	11.0141	0.00197179	0.0194173	DOWN
23969	Pacsin1	ENSMUSG00000040276	0.414432	4.6874	11.0071	0.00197744	0.0194479	UP
105203	Tasor2	ENSMUSG00000033799	-0.234561	5.31231	11.0031	0.00198073	0.0194479	DOWN
93760	Arid1a	ENSMUSG00000007880	-0.254322	7.07332	11.0019	0.00198168	0.0194479	DOWN
108083	Pip4k2b	ENSMUSG00000018547	0.271517	6.73891	11.0015	0.00198206	0.0194479	UP
100504156	Fam181a	ENSMUSG00000096753	-0.838284	3.17455	10.9986	0.00198491	0.0194479	DOWN
56642	Ankrd2	ENSMUSG00000025172	1.38788	0.603548	11.0204	0.00198603	0.0194479	UP
101122	Rpusd3	ENSMUSG00000051169	-0.22772	3.46405	10.9965	0.00198645	0.0194479	DOWN
269704	Zfp664	ENSMUSG00000079215	-0.252552	6.96313	10.996	0.00198656	0.0194479	DOWN
213056	Hycc2	ENSMUSG00000038174	0.239544	4.06393	10.9941	0.00198831	0.0194479	UP
15114	Hap1	ENSMUSG00000006930	0.739537	7.40421	10.9932	0.00198898	0.0194479	UP
14768	Lancl1	ENSMUSG00000026000	0.158933	6.19416	10.9915	0.00199037	0.0194479	UP
224139	Golgb1	ENSMUSG00000034243	-0.21648	5.96066	10.9897	0.00199185	0.0194479	DOWN
625638	Fam43b	ENSMUSG00000078235	0.882168	2.6177	10.9904	0.00199211	0.0194479	UP
595136	Ndufs5	ENSMUSG00000028648	0.170606	6.31937	10.9888	0.00199261	0.0194479	UP
330189	Tmem120b	ENSMUSG00000054434	0.302307	3.44429	10.9872	0.00199422	0.0194479	UP
237891	Gas2l2	ENSMUSG00000020686	-0.877664	-0.671632	10.9502	0.00199551	0.0194479	DOWN
14011	Etv6	ENSMUSG00000030199	-0.260885	4.42846	10.9844	0.00199641	0.0194479	DOWN
66108	Ndufa9	ENSMUSG00000000399	0.145176	6.13333	10.9728	0.00200599	0.0195289	UP
21676	Tead1	ENSMUSG00000055320	-0.346137	4.99247	10.9671	0.00201092	0.0195645	DOWN
56426	Pdcd10	ENSMUSG00000027835	0.196227	5.3098	10.9639	0.00201353	0.0195775	UP
76022	Gon4l	ENSMUSG00000054199	-0.190962	5.96766	10.9596	0.00201722	0.0196009	DOWN
22418	Wnt5a	ENSMUSG00000021994	-0.527252	6.04215	10.9567	0.00201961	0.0196109	DOWN
328789	Lhfpl5	ENSMUSG00000062252	0.647113	1.29272	10.9611	0.00202079	0.0196109	UP
227644	Snapc4	ENSMUSG00000036281	-0.234078	4.02954	10.9516	0.00202413	0.0196308	DOWN
70397	Tmem70	ENSMUSG00000025940	0.174445	5.52473	10.9473	0.00202761	0.0196495	UP
80748	BC004004	ENSMUSG00000052712	0.139028	5.87986	10.9461	0.00202861	0.0196495	UP
22034	Traf6	ENSMUSG00000027164	-0.308323	4.3346	10.937	0.00203649	0.0197134	DOWN
18935	Phox2b	ENSMUSG00000012520	-1.0256	5.02002	10.9266	0.00204541	0.0197873	DOWN
13435	Dnmt3a	ENSMUSG00000020661	-0.208949	7.87572	10.9244	0.00204722	0.0197924	DOWN
234267	Gpm6a	ENSMUSG00000031517	0.490086	7.99117	10.9198	0.00205118	0.0198182	UP
12554	Cdh13	ENSMUSG00000031841	0.475896	6.13982	10.9144	0.00205588	0.0198512	UP
18515	Pbx2	ENSMUSG00000034673	-0.424512	6.01792	10.9119	0.00205799	0.0198591	DOWN
208213	Tmem132c	ENSMUSG00000034324	-0.379509	6.06217	10.9063	0.00206288	0.0198846	DOWN
72661	Serp2	ENSMUSG00000052584	0.397277	5.16032	10.9059	0.00206323	0.0198846	UP
22151	Tubb2a	ENSMUSG00000058672	0.365048	10.9334	10.9019	0.0020667	0.0199056	UP
328035	Fads6	ENSMUSG00000044788	0.618433	1.27028	10.9003	0.00207313	0.019955	UP
230085	Phf24	ENSMUSG00000036062	0.459517	5.16123	10.8885	0.00207835	0.0199928	UP
52679	E2f7	ENSMUSG00000020185	-0.355453	3.5489	10.8839	0.00208262	0.0200213	DOWN
73473	Iws1	ENSMUSG00000024384	-0.159919	5.62579	10.8632	0.0021006	0.0201734	DOWN
93742	Pard3	ENSMUSG00000025812	-0.313283	6.1086	10.8627	0.00210107	0.0201734	DOWN
13591	Ebf1	ENSMUSG00000057098	-0.35151	6.41181	10.8596	0.00210381	0.0201871	DOWN
229644	Trim45	ENSMUSG00000033233	-0.180686	4.52275	10.857	0.00210615	0.0201877	DOWN
58229	Efcc1	ENSMUSG00000068263	-0.447667	2.59465	10.8574	0.0021065	0.0201877	DOWN
72982	Tmem138	ENSMUSG00000024666	-0.170945	4.46224	10.8549	0.00210802	0.0201898	DOWN
382253	Cdkl5	ENSMUSG00000031292	0.304597	3.2796	10.8495	0.00211306	0.0202168	UP
57261	Brd4	ENSMUSG00000024002	-0.269105	7.24336	10.8487	0.00211348	0.0202168	DOWN
20930	Surf1	ENSMUSG00000015790	0.132375	4.71819	10.8394	0.00212186	0.0202843	UP
105782	Scrib	ENSMUSG00000022568	-0.473687	6.24464	10.8357	0.0021251	0.0203027	DOWN
11754	Aoc3	ENSMUSG00000019326	1.2353	1.10774	10.846	0.00212669	0.0203053	UP
20745	Spock1	ENSMUSG00000056222	0.315972	6.46379	10.8259	0.0021338	0.0203598	UP
245020	Slc35g2	ENSMUSG00000070287	0.368883	2.57572	10.8254	0.00213505	0.0203598	UP
15893	Ica1	ENSMUSG00000062995	0.320097	4.53792	10.8229	0.0021366	0.0203619	UP
72902	Spock3	ENSMUSG00000054162	0.332922	5.62692	10.8197	0.00213943	0.0203763	UP
56742	Psrc1	ENSMUSG00000068744	-0.45609	4.15874	10.8134	0.0021453	0.0204195	DOWN
67299	Dock7	ENSMUSG00000028556	-0.217176	6.51662	10.8064	0.00215146	0.0204335	DOWN
22671	Rnf112	ENSMUSG00000010086	0.599022	3.50249	10.8066	0.0021516	0.0204335	UP
13063	Cycs	ENSMUSG00000063694	0.164839	6.53701	10.8062	0.0021516	0.0204335	UP
13003	Vcan	ENSMUSG00000021614	-0.398653	7.5742	10.8057	0.00215208	0.0204335	DOWN
224694	Zfp81	ENSMUSG00000003929	0.263623	5.01419	10.8013	0.00215609	0.0204589	UP
171543	Bmf	ENSMUSG00000040093	-0.389558	4.95661	10.7986	0.00215856	0.0204697	DOWN
14073	Faah	ENSMUSG00000034171	0.423591	4.08851	10.7949	0.00216206	0.0204902	UP
208084	Pif1	ENSMUSG00000041064	-0.458825	2.88725	10.7925	0.00216465	0.0205021	DOWN
100072	Camta1	ENSMUSG00000014592	0.336474	7.35277	10.7878	0.00216841	0.0205252	UP
234814	Mthfsd	ENSMUSG00000031816	-0.191623	4.59694	10.7809	0.00217478	0.0205727	DOWN
20605	Sstr1	ENSMUSG00000035431	0.554167	3.03683	10.7769	0.00217883	0.0205896	UP
66522	Pgpep1	ENSMUSG00000056204	-0.250881	6.63378	10.7752	0.0021799	0.0205896	DOWN
230598	Nrdc	ENSMUSG00000053510	-0.125851	6.8601	10.7745	0.00218058	0.0205896	DOWN
67453	Slc25a46	ENSMUSG00000024259	0.152434	5.96195	10.7692	0.00218549	0.0206233	UP
22746	Zfp85	ENSMUSG00000058331	0.283759	2.40229	10.7647	0.00219061	0.0206589	UP
18685	Phtf1	ENSMUSG00000058388	-0.231933	5.67423	10.7574	0.00219641	0.0206908	DOWN
230103	Npr2	ENSMUSG00000028469	-0.319449	3.96342	10.7573	0.00219668	0.0206908	DOWN
68311	Lypd2	ENSMUSG00000022595	1.4504	-0.22192	10.7428	0.0021993	0.0207027	UP
11770	Fabp4	ENSMUSG00000062515	1.55134	1.00688	10.7693	0.00220157	0.0207115	UP
406217	Bex4	ENSMUSG00000047844	0.285243	4.37231	10.7455	0.00220754	0.0207439	UP
30944	Zfp354c	ENSMUSG00000044807	0.145554	6.55708	10.7452	0.00220771	0.0207439	UP
69156	Comtd1	ENSMUSG00000021773	0.308549	3.86538	10.7419	0.00221102	0.0207622	UP
67917	Zcchc3	ENSMUSG00000074682	-0.267797	5.97324	10.7386	0.00221391	0.0207767	DOWN
118446	Gjc3	ENSMUSG00000056966	0.657911	0.237137	10.7657	0.00221533	0.0207773	UP
55984	Camkk1	ENSMUSG00000020785	0.263941	4.56028	10.7327	0.0022195	0.0207986	UP
227622	Paxx	ENSMUSG00000047617	0.265563	4.75287	10.7318	0.0022203	0.0207986	UP
67285	Cwc27	ENSMUSG00000021715	-0.165333	4.16599	10.7275	0.00222442	0.0208124	DOWN
236727	Slc9a7	ENSMUSG00000037341	0.440433	2.3271	10.7284	0.00222448	0.0208124	UP
71296	Crnde	ENSMUSG00000031736	-0.615187	3.36004	10.7232	0.0022287	0.0208392	DOWN
56030	Tmem131	ENSMUSG00000026116	-0.219119	6.08447	10.7189	0.00223241	0.0208447	DOWN
11603	Agrn	ENSMUSG00000041936	-0.228619	7.69035	10.7182	0.002233	0.0208447	DOWN
20661	Sort1	ENSMUSG00000068747	-0.40757	6.1456	10.7178	0.00223336	0.0208447	DOWN
14183	Fgfr2	ENSMUSG00000030849	-0.301895	5.67359	10.7143	0.00223675	0.0208637	DOWN
78376	Sapcd1	ENSMUSG00000036185	0.749017	0.368423	10.7339	0.00224161	0.0208921	UP
286940	Flnb	ENSMUSG00000025278	-0.385973	5.90966	10.7082	0.00224251	0.0208921	DOWN
108168785	G630016G05Rik	ENSMUSG00000086308	-0.504637	0.605479	10.7228	0.00224584	0.020896	DOWN
22408	Wnt1	ENSMUSG00000022997	-0.885993	2.23906	10.7062	0.0022459	0.020896	DOWN
68142	Ino80	ENSMUSG00000034154	-0.17624	4.41294	10.7035	0.00224702	0.020896	DOWN
69900	Mfsd11	ENSMUSG00000020818	0.134221	5.24462	10.7008	0.00224953	0.0208983	UP
11545	Parp1	ENSMUSG00000026496	-0.197167	7.55585	10.6997	0.00225052	0.0208983	DOWN
16997	Ltbp2	ENSMUSG00000002020	1.06857	2.51311	10.7001	0.00225134	0.0208983	UP
54405	Ndufa1	ENSMUSG00000016427	0.14811	6.01705	10.6942	0.00225577	0.020916	UP
209837	Slc38a5	ENSMUSG00000031170	0.377601	4.37118	10.6941	0.00225596	0.020916	UP
209737	Kif15	ENSMUSG00000036768	-0.425218	3.92916	10.6892	0.00226072	0.0209329	DOWN
117146	Ube3b	ENSMUSG00000029577	-0.155042	6.60571	10.688	0.00226167	0.0209329	DOWN
99890	Prmt6	ENSMUSG00000049300	-0.160367	5.25515	10.6879	0.00226187	0.0209329	DOWN
14628	Ostm1	ENSMUSG00000038280	0.33645	4.89155	10.6774	0.00227198	0.0210138	UP
99696	Ankrd50	ENSMUSG00000044864	-0.169255	6.41299	10.6747	0.0022745	0.0210244	DOWN
230234	Abitram	ENSMUSG00000038827	-0.169647	4.26581	10.6716	0.00227758	0.0210403	DOWN
229841	Cenpe	ENSMUSG00000045328	-0.397717	4.82736	10.6657	0.00228321	0.0210692	DOWN
14964	H2-D1	ENSMUSG00000073411	0.26676	5.83376	10.664	0.00228478	0.0210692	UP
241528	Lrrc55	ENSMUSG00000075224	0.520931	3.51695	10.6626	0.00228645	0.0210692	UP
14590	Ggh	ENSMUSG00000073987	0.189995	4.20872	10.6608	0.00228803	0.0210692	UP
574402	Gpr17	ENSMUSG00000052229	0.658159	2.6966	10.6611	0.00228831	0.0210692	UP
381413	Gpr176	ENSMUSG00000040133	0.524985	2.43909	10.6607	0.00228894	0.0210692	UP
13017	Ctbp2	ENSMUSG00000030970	-0.209721	6.87922	10.6483	0.0023	0.0211469	DOWN
214944	Mob3b	ENSMUSG00000073910	-0.401077	3.15945	10.6486	0.00230014	0.0211469	DOWN
353047	Plekhm1	ENSMUSG00000034247	-0.179929	4.80295	10.6447	0.00230363	0.0211664	DOWN
242291	Bpnt2	ENSMUSG00000066324	0.110862	6.59437	10.6366	0.00231142	0.0212253	UP
14415	Gad1	ENSMUSG00000070880	0.677958	5.59556	10.6277	0.00232019	0.0212931	UP
72201	Otud6b	ENSMUSG00000040550	0.109701	6.0315	10.6212	0.00232655	0.0213387	UP
71735	Lrwd1	ENSMUSG00000029703	-0.199861	5.35704	10.6165	0.00233125	0.0213662	DOWN
20910	Stxbp1	ENSMUSG00000026797	0.383689	8.20147	10.6154	0.00233233	0.0213662	UP
108012	Ap1s2	ENSMUSG00000031367	0.23738	5.37205	10.614	0.00233372	0.0213663	UP
327951	Cyb5d1	ENSMUSG00000044795	-0.247603	2.78529	10.6096	0.00233863	0.0213849	DOWN
68925	Rpap1	ENSMUSG00000034032	-0.21813	5.54522	10.6089	0.0023387	0.0213849	DOWN
71648	Optn	ENSMUSG00000026672	0.39938	2.9769	10.6082	0.00233993	0.0213849	UP
77994	Mir99ahg	ENSMUSG00000090386	-0.463411	4.02781	10.6033	0.00234442	0.0214132	DOWN
230761	Zfp362	ENSMUSG00000028799	-0.388563	5.64486	10.5918	0.00235572	0.0215037	DOWN
17172	Ascl1	ENSMUSG00000020052	-0.994482	4.64992	10.5904	0.00235723	0.0215047	DOWN
432572	Specc1	ENSMUSG00000042331	-0.243345	4.47661	10.5838	0.0023638	0.0215449	DOWN
59041	Stk25	ENSMUSG00000026277	0.139983	7.80275	10.5831	0.00236444	0.0215449	UP
102093	Phkb	ENSMUSG00000036879	-0.16177	4.74274	10.576	0.00237163	0.0215976	DOWN
72324	Plxdc1	ENSMUSG00000017417	0.623939	0.542575	10.5918	0.0023743	0.0216091	UP
53420	Syt5	ENSMUSG00000004961	0.541188	5.37588	10.5705	0.00237715	0.0216222	UP
224997	Dlgap1	ENSMUSG00000003279	0.380385	4.7297	10.5649	0.00238279	0.0216607	UP
226421	Rab7b	ENSMUSG00000052688	0.628016	0.950886	10.5686	0.00238868	0.0216892	UP
22192	Ube2m	ENSMUSG00000005575	-0.598837	5.82257	10.5587	0.00238898	0.0216892	DOWN
11501	Adam8	ENSMUSG00000025473	-0.532784	0.593261	10.5754	0.00239015	0.0216892	DOWN
19245	Ptp4a3	ENSMUSG00000059895	0.236343	6.12566	10.5552	0.00239257	0.0216983	UP
67771	Arpc5	ENSMUSG00000008475	0.168012	7.60291	10.5447	0.00240326	0.0217824	UP
19227	Pthlh	ENSMUSG00000048776	-0.615487	1.95987	10.5402	0.0024099	0.0218296	DOWN
75141	Rasd2	ENSMUSG00000034472	0.455064	2.42349	10.5368	0.00241236	0.0218391	UP
22117	Tst	ENSMUSG00000044986	0.364835	3.43777	10.5308	0.00241781	0.0218755	UP
23887	Ggt5	ENSMUSG00000006344	0.447019	1.44802	10.5326	0.00241946	0.0218776	UP
50724	Sap30l	ENSMUSG00000020519	-0.602672	3.05536	10.5227	0.00242635	0.021927	DOWN
209584	Tyw3	ENSMUSG00000047583	-0.207122	3.63948	10.5195	0.00242938	0.0219415	DOWN
67204	Eif2s2	ENSMUSG00000074656	0.165776	7.16593	10.5139	0.00243486	0.0219781	UP
432720	Akr1c19	ENSMUSG00000071551	0.529017	0.713413	10.5248	0.00243754	0.0219894	UP
13593	Ebf3	ENSMUSG00000010476	-0.730536	6.68301	10.5081	0.00244092	0.021995	DOWN
67557	Larp6	ENSMUSG00000034839	0.382704	4.2083	10.5073	0.00244185	0.021995	UP
20840	Stac	ENSMUSG00000032502	0.606371	2.41387	10.5074	0.00244271	0.021995	UP
68098	Rchy1	ENSMUSG00000029397	0.123314	6.11582	10.5052	0.00244388	0.021995	UP
212123	Dcaf15	ENSMUSG00000037103	-0.217536	6.21867	10.5017	0.00244748	0.0220145	DOWN
15162	Hck	ENSMUSG00000003283	0.567456	1.88248	10.4972	0.00245432	0.0220564	UP
654803	B130055M24Rik	ENSMUSG00000086502	-0.340524	1.72718	10.497	0.00245502	0.0220564	DOWN
51800	Bok	ENSMUSG00000026278	0.297449	6.02018	10.4868	0.00246304	0.0221075	UP
69002	1500026H17Rik	ENSMUSG00000097383	0.57167	0.0317322	10.5184	0.00246444	0.0221075	UP
73363	1700056E22Rik	ENSMUSG00000044854	-0.634149	-0.109291	10.5176	0.00246594	0.0221075	DOWN
192734	Lrrc75b	ENSMUSG00000046807	0.378083	5.29529	10.4836	0.00246645	0.0221075	UP
21983	Tpbg	ENSMUSG00000035274	-0.283191	6.00947	10.4821	0.00246801	0.0221086	DOWN
73032	Ttc9b	ENSMUSG00000007944	0.394203	6.07846	10.4751	0.00247535	0.0221488	UP
12301	Cacybp	ENSMUSG00000014226	0.158995	7.21038	10.4751	0.00247539	0.0221488	UP
212980	Slc45a3	ENSMUSG00000026435	-0.499322	2.67742	10.4732	0.00247815	0.0221607	DOWN
68742	Tmem219	ENSMUSG00000060538	0.167998	3.85725	10.4697	0.0024813	0.0221759	UP
15551	Htr1b	ENSMUSG00000049511	0.490298	2.60097	10.4567	0.0024956	0.0222907	UP
22210	Ube2b	ENSMUSG00000020390	0.154674	6.40439	10.4459	0.00250632	0.0223735	UP
100043682	Gm10584	ENSMUSG00000109270	-0.519809	0.199393	10.4719	0.00250962	0.0223899	DOWN
73173	Pcdh18	ENSMUSG00000037892	-0.346641	6.35461	10.4398	0.00251282	0.0224055	DOWN
67194	2700038G22Rik	ENSMUSG00000097180	-0.316916	1.69938	10.4331	0.0025227	0.0224805	DOWN
12557	Cdh17	ENSMUSG00000028217	0.676244	-0.301246	10.4587	0.00252675	0.0225036	UP
269023	Zfp608	ENSMUSG00000052713	-0.258797	5.58356	10.425	0.00252872	0.0225081	DOWN
50916	Irx4	ENSMUSG00000021604	-0.802258	2.54128	10.4193	0.00253589	0.0225588	DOWN
224813	Lrrc73	ENSMUSG00000071073	0.501719	4.4004	10.4146	0.00254001	0.0225824	UP
57743	Sec61a2	ENSMUSG00000025816	0.14559	5.39341	10.4109	0.00254399	0.0226047	UP
14862	Gstm1	ENSMUSG00000058135	0.281082	5.11835	10.4075	0.00254761	0.0226238	UP
11421	Ace	ENSMUSG00000020681	0.500685	3.23216	10.4033	0.00255261	0.0226551	UP
329908	Usp24	ENSMUSG00000028514	-0.155361	4.80998	10.3921	0.00256444	0.0227355	DOWN
243373	AI854703	ENSMUSG00000053297	0.546228	3.9171	10.3921	0.00256462	0.0227355	UP
67148	Ramac	ENSMUSG00000038646	0.167637	6.17033	10.3897	0.00256701	0.0227436	UP
24064	Spry2	ENSMUSG00000022114	0.395925	5.00788	10.3878	0.00256913	0.0227492	UP
78767	Efcab11	ENSMUSG00000021176	-0.298643	2.57372	10.3846	0.00257341	0.0227651	DOWN
11676	Aldoc	ENSMUSG00000017390	0.494888	6.68632	10.3824	0.00257496	0.0227651	UP
271005	Klhdc1	ENSMUSG00000051890	0.431593	2.38249	10.3802	0.00257857	0.0227651	UP
20926	Supt6	ENSMUSG00000002052	-0.119889	6.66193	10.3789	0.00257889	0.0227651	DOWN
21834	Thrb	ENSMUSG00000021779	0.424608	1.36823	10.3814	0.00258061	0.0227651	UP
14652	Glp1r	ENSMUSG00000024027	0.723569	0.316096	10.4014	0.00258123	0.0227651	UP
14712	Gnpat	ENSMUSG00000031985	-0.122037	6.69409	10.3756	0.00258251	0.0227651	DOWN
12308	Calb2	ENSMUSG00000003657	0.64908	5.33803	10.3754	0.00258277	0.0227651	UP
214987	Chtf8	ENSMUSG00000046691	-0.236985	6.8763	10.3675	0.00259138	0.0228279	DOWN
74470	Cep72	ENSMUSG00000021572	-0.329317	3.08741	10.3662	0.00259329	0.0228317	DOWN
21333	Tac1	ENSMUSG00000061762	0.439233	2.96522	10.3633	0.00259665	0.0228481	UP
380711	Rap1gap2	ENSMUSG00000038807	0.300038	4.36971	10.3531	0.00260745	0.02293	UP
328232	Gfod1	ENSMUSG00000051335	0.32022	4.07769	10.345	0.00261655	0.0229916	UP
211739	Vstm2a	ENSMUSG00000048834	0.426805	4.65498	10.3442	0.00261744	0.0229916	UP
382118	Zkscan7	ENSMUSG00000063488	-0.424039	0.799472	10.3527	0.00262077	0.0230077	DOWN
100041735	Gm3488	ENSMUSG00000095295	0.478801	3.16812	10.3397	0.00262281	0.0230124	UP
319405	D430036J16Rik	ENSMUSG00000097466	0.438936	1.2432	10.3419	0.00262555	0.0230137	UP
16423	Cd47	ENSMUSG00000055447	0.231539	6.73764	10.3365	0.00262594	0.0230137	UP
11907	Ate1	ENSMUSG00000030850	0.218403	5.77375	10.3344	0.00262821	0.0230204	UP
12192	Zfp36l1	ENSMUSG00000021127	-0.319449	7.10092	10.3284	0.00263494	0.0230596	DOWN
245902	Ccdc15	ENSMUSG00000034303	-0.233251	2.8346	10.3284	0.00263568	0.0230596	DOWN
320727	Ipo8	ENSMUSG00000040029	-0.169192	5.15503	10.3265	0.00263722	0.0230599	DOWN
22276	Uros	ENSMUSG00000030979	0.182103	4.81456	10.3219	0.00264243	0.0230923	UP
11540	Adora2a	ENSMUSG00000020178	0.210182	3.65109	10.3159	0.00264938	0.0231399	UP
66914	Vps28	ENSMUSG00000115987	0.163285	7.10216	10.3106	0.00265511	0.0231768	UP
66868	Mfsd1	ENSMUSG00000027775	-0.164772	5.66958	10.3079	0.0026582	0.0231906	DOWN
19366	Rad54l	ENSMUSG00000028702	-0.3446	3.61535	10.2962	0.0026718	0.023296	DOWN
57443	Fbxo3	ENSMUSG00000027180	0.141916	6.19434	10.2941	0.00267389	0.0233011	UP
234728	Cmtr2	ENSMUSG00000046441	0.177876	3.76551	10.2892	0.00267973	0.0233387	UP
236511	Ago1	ENSMUSG00000041530	-0.412699	6.94176	10.2854	0.00268388	0.0233616	DOWN
13555	E2f1	ENSMUSG00000027490	-0.573837	4.89832	10.2824	0.00268737	0.0233787	DOWN
268936	Brpf3	ENSMUSG00000063952	-0.263631	4.39628	10.2791	0.00269123	0.0233991	DOWN
15410	Hoxb3	ENSMUSG00000048763	-1.30817	3.8023	10.273	0.00269848	0.0234422	DOWN
213081	Wdr19	ENSMUSG00000037890	-0.178762	4.12641	10.2721	0.00269924	0.0234422	DOWN
24061	Smc1a	ENSMUSG00000041133	-0.128592	6.68668	10.2666	0.00270549	0.0234832	DOWN
102637806	D130058E05Rik	ENSMUSG00000092627	-0.563463	1.63573	10.2628	0.00271342	0.0235387	DOWN
70208	Med23	ENSMUSG00000019984	-0.18357	5.2403	10.2467	0.00272861	0.0236572	DOWN
243846	Ccdc9	ENSMUSG00000041375	-0.138961	5.58502	10.2449	0.00273077	0.0236626	DOWN
54720	Rcan1	ENSMUSG00000022951	0.211081	6.47092	10.243	0.00273296	0.0236682	UP
268567	Tmem229b	ENSMUSG00000046157	0.387263	6.29574	10.2405	0.00273591	0.0236804	UP
73225	Fam118a	ENSMUSG00000022434	0.15966	4.68423	10.2369	0.00274016	0.0237039	UP
23877	Fiz1	ENSMUSG00000061374	-0.179795	6.41663	10.2328	0.00274494	0.0237247	DOWN
77832	Tchp	ENSMUSG00000002486	-0.217303	3.92597	10.2323	0.00274566	0.0237247	DOWN
319965	Cc2d1b	ENSMUSG00000028582	-0.242783	4.81142	10.2276	0.00275113	0.0237479	DOWN
13447	Doc2b	ENSMUSG00000020848	0.646043	3.59676	10.2275	0.00275144	0.0237479	UP
268996	Ss18	ENSMUSG00000037013	-0.213173	6.43186	10.224	0.00275525	0.0237675	DOWN
75725	Phf14	ENSMUSG00000029629	-0.238659	5.76896	10.2211	0.00275865	0.0237835	DOWN
100503185	Btbd8	ENSMUSG00000111375	0.39782	3.67411	10.2127	0.00276889	0.0238584	UP
668880	Stard9	ENSMUSG00000033705	-0.296953	3.35216	10.2065	0.00277631	0.023909	DOWN
18549	Pcsk2	ENSMUSG00000027419	0.441535	5.59706	10.2008	0.0027827	0.0239412	UP
320924	Ccbe1	ENSMUSG00000046318	-0.459651	1.88665	10.2024	0.00278317	0.0239412	DOWN
66123	1110006O24Rik	ENSMUSG00000107121	-0.35586	0.613184	10.2076	0.00279263	0.0240092	DOWN
235293	Sc5d	ENSMUSG00000032018	0.185727	5.71363	10.1894	0.00279637	0.0240278	UP
14873	Gsto1	ENSMUSG00000025068	0.17344	5.7499	10.1863	0.00280013	0.0240467	UP
67434	Ankrd33b	ENSMUSG00000022237	0.584414	0.798951	10.1959	0.00280228	0.0240517	UP
13488	Drd1	ENSMUSG00000021478	0.900425	1.01409	10.1843	0.00281356	0.024135	UP
242474	Tmem245	ENSMUSG00000055296	-0.194551	5.19136	10.1728	0.00281633	0.0241454	DOWN
329160	9130024F11Rik	ENSMUSG00000087022	1.56541	1.28996	10.1775	0.00282366	0.0241947	UP
73040	2900052N01Rik	ENSMUSG00000099696	0.700642	-0.833424	10.1321	0.00282903	0.0242272	UP
116733	Vps4a	ENSMUSG00000031913	0.154217	6.83502	10.1588	0.00283334	0.0242501	UP
238799	Tnpo1	ENSMUSG00000009470	-0.172177	6.82078	10.1575	0.00283485	0.0242501	DOWN
108829	Jmjd1c	ENSMUSG00000037876	-0.15143	5.52785	10.1545	0.00283852	0.0242679	DOWN
12921	Crhr1	ENSMUSG00000018634	0.557208	2.5849	10.1525	0.00284195	0.0242837	UP
59005	Trappc2l	ENSMUSG00000015013	0.180982	5.32512	10.15	0.00284402	0.0242879	UP
69754	Fbxo7	ENSMUSG00000001786	0.201699	4.51731	10.1475	0.00284715	0.0242932	UP
13478	Dpagt1	ENSMUSG00000032123	-0.112071	4.97045	10.1459	0.00284912	0.0242932	DOWN
116810	Foxn4	ENSMUSG00000042002	-1.18388	0.565783	10.1681	0.00284937	0.0242932	DOWN
70123	Nbdy	ENSMUSG00000086316	0.181775	4.85584	10.1426	0.00285317	0.0242997	UP
73713	Rbm20	ENSMUSG00000043639	0.748236	2.22839	10.1437	0.0028533	0.0242997	UP
72000	Lmntd2	ENSMUSG00000025500	-0.720971	-0.460638	10.1523	0.00285526	0.0243029	DOWN
233058	Zfp420	ENSMUSG00000058402	0.260867	3.69218	10.1251	0.00287484	0.024456	UP
68815	Btbd10	ENSMUSG00000038187	0.185001	5.44307	10.1222	0.00287817	0.0244708	UP
232811	Kmt5c	ENSMUSG00000059851	-0.252809	6.03623	10.1187	0.00288247	0.0244938	DOWN
18636	Cfp	ENSMUSG00000001128	0.443179	1.87197	10.1129	0.00289201	0.0245491	UP
27402	Pdhx	ENSMUSG00000010914	0.174674	5.57181	10.1098	0.00289346	0.0245491	UP
71435	Arhgap21	ENSMUSG00000036591	-0.311638	6.26238	10.1096	0.00289377	0.0245491	DOWN
80515	Rnf227	ENSMUSG00000043419	0.446291	6.63339	10.0951	0.00291181	0.0246886	UP
319352	Pianp	ENSMUSG00000030329	0.476325	5.30704	10.089	0.00291953	0.0247404	UP
66958	Tmx2	ENSMUSG00000050043	0.18643	7.16202	10.0876	0.00292123	0.0247411	UP
53945	Slc40a1	ENSMUSG00000025993	0.179556	4.96138	10.0857	0.00292363	0.0247479	UP
22209	Ube2a	ENSMUSG00000016308	0.106737	5.1113	10.0829	0.00292722	0.0247646	UP
54204	Septin1	ENSMUSG00000000486	-0.277464	2.64185	10.075	0.00293798	0.0248321	DOWN
328365	Zmiz1	ENSMUSG00000007817	-0.293234	7.55162	10.0739	0.00293843	0.0248321	DOWN
75051	Cfap210	ENSMUSG00000070883	-0.539165	-0.00411475	10.1016	0.00294323	0.024859	DOWN
66104	Tceal6	ENSMUSG00000031409	0.332002	4.33204	10.0649	0.00294994	0.0249019	UP
17300	Foxc1	ENSMUSG00000050295	-0.806667	4.90171	10.0595	0.00295674	0.0249457	DOWN
12385	Ctnna1	ENSMUSG00000037815	-0.242481	6.98706	10.0566	0.00296041	0.0249629	DOWN
75597	Ndufaf2	ENSMUSG00000068184	0.195998	4.21006	10.049	0.00297022	0.0250319	UP
17354	Mllt10	ENSMUSG00000026743	-0.15952	5.14657	10.0466	0.00297324	0.0250436	DOWN
101540	Prkd2	ENSMUSG00000041187	-0.301092	4.05518	10.0441	0.00297654	0.0250577	DOWN
19377	Rai1	ENSMUSG00000062115	-0.207286	6.16389	10.0415	0.00297967	0.0250617	DOWN
100502734	Gm16023	ENSMUSG00000086682	-0.473235	0.454979	10.059	0.00298259	0.0250617	DOWN
75869	Arl5b	ENSMUSG00000017418	-0.175393	5.95658	10.0388	0.00298318	0.0250617	DOWN
108841	Rdh13	ENSMUSG00000008435	0.194694	5.57291	10.0385	0.00298354	0.0250617	UP
68703	Rere	ENSMUSG00000039852	-0.220742	7.05019	10.0341	0.00298917	0.0250899	DOWN
245578	Pcdh11x	ENSMUSG00000034755	0.530705	4.61033	10.0334	0.00299016	0.0250899	UP
237759	Col23a1	ENSMUSG00000063564	-0.657364	4.87908	10.0254	0.00300052	0.0251508	DOWN
235504	Slc17a5	ENSMUSG00000049624	0.137403	3.6948	10.0254	0.00300069	0.0251508	UP
14367	Fzd5	ENSMUSG00000045005	0.624736	1.83382	10.0175	0.00301325	0.0252423	UP
229776	Cdc14a	ENSMUSG00000033502	-0.338244	2.96102	10.0074	0.00302434	0.0253215	DOWN
64450	Gpr85	ENSMUSG00000048216	0.402713	6.19364	10.0043	0.00302779	0.0253244	UP
67269	Agtpbp1	ENSMUSG00000021557	0.23848	5.56306	10.0041	0.00302799	0.0253244	UP
66596	Gtf3a	ENSMUSG00000016503	0.154455	5.76946	9.99913	0.00303451	0.0253646	UP
30959	Ddx25	ENSMUSG00000032101	0.275267	5.80481	9.99792	0.0030361	0.0253646	UP
72351	Ptar1	ENSMUSG00000074925	-0.189681	4.76187	9.99437	0.00304083	0.0253904	DOWN
329278	Tnn	ENSMUSG00000026725	0.920023	2.67319	9.99283	0.00304379	0.0254012	UP
21372	Tbl1x	ENSMUSG00000025246	-0.176824	6.34931	9.989	0.00304778	0.0254207	DOWN
57138	Slc12a5	ENSMUSG00000017740	0.635172	5.88989	9.98715	0.00305022	0.0254273	UP
117229	Stk33	ENSMUSG00000031027	-0.615166	1.94307	9.98674	0.00305319	0.0254383	DOWN
242819	Rundc3b	ENSMUSG00000040570	0.350545	5.59121	9.97704	0.00306353	0.0255106	UP
237781	Mief2	ENSMUSG00000018599	0.178542	4.70894	9.9753	0.00306593	0.0255118	UP
209225	Zfp710	ENSMUSG00000048897	-0.265277	5.45264	9.97443	0.003067	0.0255118	DOWN
80982	Cemip	ENSMUSG00000052353	-0.522773	2.6392	9.97229	0.00307077	0.0255294	DOWN
53357	Pla2g6	ENSMUSG00000042632	-0.146111	4.46183	9.96714	0.00307676	0.0255653	DOWN
67207	Lsm1	ENSMUSG00000037296	0.140209	5.70145	9.96575	0.00307847	0.0255658	UP
11757	Prdx3	ENSMUSG00000024997	0.1915	6.15155	9.95796	0.00308883	0.0256379	UP
381591	L1td1	ENSMUSG00000087166	-0.770589	-0.013533	9.9849	0.00309101	0.0256387	DOWN
232333	Slc6a1	ENSMUSG00000030310	0.486722	6.35614	9.95377	0.00309441	0.0256387	UP
70101	Cyp4f16	ENSMUSG00000048440	-0.207694	4.05207	9.95354	0.0030949	0.0256387	DOWN
56218	Patz1	ENSMUSG00000020453	-0.345281	6.75218	9.95289	0.00309559	0.0256387	DOWN
66873	Tril	ENSMUSG00000043496	-0.545777	6.34712	9.9479	0.00310226	0.0256736	DOWN
29819	Stau2	ENSMUSG00000025920	0.285029	6.09568	9.94648	0.00310415	0.0256736	UP
54561	Nap1l3	ENSMUSG00000055733	0.409714	5.03697	9.94603	0.00310482	0.0256736	UP
17425	Foxk1	ENSMUSG00000056493	-0.343912	5.33146	9.94287	0.00310903	0.0256946	DOWN
15353	Hmg20b	ENSMUSG00000020232	-0.266974	5.57742	9.94022	0.00311256	0.02571	DOWN
22627	Ywhae	ENSMUSG00000020849	0.142177	10.1355	9.93847	0.00311489	0.0257154	UP
57354	Cramp1	ENSMUSG00000038002	-0.221263	5.2715	9.93483	0.00311983	0.0257423	DOWN
241732	Tspyl3	ENSMUSG00000074671	0.285706	5.27744	9.92986	0.00312653	0.0257838	UP
57444	Isg20	ENSMUSG00000039236	0.830601	-0.735911	9.90277	0.00313085	0.0258056	UP
22591	Xpc	ENSMUSG00000030094	-0.205759	4.96063	9.92514	0.00313293	0.0258089	DOWN
67769	Gpatch2	ENSMUSG00000039210	-0.204563	4.23915	9.91534	0.00314629	0.0258906	DOWN
216233	Socs2	ENSMUSG00000020027	0.262666	5.74818	9.91472	0.00314698	0.0258906	UP
13390	Dlx1	ENSMUSG00000041911	1.67852	3.53092	9.91448	0.0031479	0.0258906	UP
20284	Scrg1	ENSMUSG00000031610	0.684512	0.66552	9.92495	0.00315236	0.02591	UP
56348	Hsd17b12	ENSMUSG00000027195	0.134628	6.41233	9.90983	0.00315363	0.02591	UP
22288	Utrn	ENSMUSG00000019820	-0.346064	5.86636	9.90803	0.00315608	0.0259163	DOWN
68283	Matcap2	ENSMUSG00000036411	0.370812	2.5957	9.90513	0.00316099	0.0259428	UP
109050	Inka2	ENSMUSG00000048458	0.501644	3.20702	9.90128	0.00316578	0.0259682	UP
71934	Car13	ENSMUSG00000027555	0.514113	2.24213	9.89338	0.00317766	0.0260517	UP
72404	Wdr44	ENSMUSG00000036769	0.230008	3.5673	9.8756	0.00320094	0.0262286	UP
67877	Naa20	ENSMUSG00000002728	0.191737	5.46503	9.87073	0.00320736	0.0262672	UP
67371	Gtf3c6	ENSMUSG00000019837	-0.150136	6.03704	9.86864	0.00321024	0.0262768	DOWN
60596	Gucy1a1	ENSMUSG00000033910	0.384321	4.59236	9.8645	0.00321611	0.0263108	UP
100502829	Gm9899	ENSMUSG00000053214	0.412964	1.06409	9.86896	0.0032184	0.0263155	UP
11632	Aip	ENSMUSG00000024847	0.124553	5.98694	9.86061	0.00322141	0.0263261	UP
52398	Septin11	ENSMUSG00000058013	-0.150005	8.02107	9.85583	0.00322806	0.0263665	DOWN
20916	Sucla2	ENSMUSG00000022110	0.116649	6.25803	9.85145	0.00323419	0.0263784	UP
22352	Vim	ENSMUSG00000026728	-0.219608	9.61451	9.85094	0.0032349	0.0263784	DOWN
17925	Myo9b	ENSMUSG00000004677	-0.249561	5.44049	9.85022	0.00323593	0.0263784	DOWN
83603	Elovl4	ENSMUSG00000032262	0.3106	6.16265	9.84988	0.00323638	0.0263784	UP
75572	Acyp2	ENSMUSG00000060923	0.465721	1.84679	9.83965	0.00325338	0.0265029	UP
403174	Msantd1	ENSMUSG00000051246	0.746247	-0.0537387	9.8648	0.00325667	0.0265157	UP
319164	H2ac6	ENSMUSG00000069270	-0.504441	0.60448	9.84717	0.00326176	0.0265377	DOWN
319158	H4c9	ENSMUSG00000060639	-0.475451	2.76214	9.83167	0.00326283	0.0265377	DOWN
66181	Nop10	ENSMUSG00000027133	0.185175	5.83951	9.82666	0.00326906	0.0265743	UP
229589	Prune1	ENSMUSG00000015711	0.208621	6.37418	9.81489	0.00328575	0.0266958	UP
19289	Igdcc3	ENSMUSG00000032394	-0.738544	4.3735	9.81111	0.00329129	0.0267268	DOWN
17957	Napb	ENSMUSG00000027438	0.401343	6.0842	9.80428	0.00330088	0.0267904	UP
252837	Ackr4	ENSMUSG00000079355	1.21066	0.370659	9.82389	0.00330377	0.0267949	UP
71091	Cdkl1	ENSMUSG00000020990	0.546418	1.08919	9.80771	0.00330491	0.0267949	UP
13492	Drd5	ENSMUSG00000039358	0.811512	-0.747579	9.77148	0.00331829	0.0268891	UP
170719	Oxr1	ENSMUSG00000022307	0.113963	5.68186	9.78884	0.00332302	0.0269133	UP
666737	4632427E13Rik	ENSMUSG00000074024	-0.379193	3.76308	9.78419	0.00333	0.0269556	DOWN
434128	Pnma8b	ENSMUSG00000070802	0.303726	8.13338	9.78194	0.00333296	0.0269654	UP
20689	Sall3	ENSMUSG00000024565	-0.459038	4.93236	9.77848	0.00333805	0.0269924	DOWN
67437	Ssr3	ENSMUSG00000027828	0.139934	7.75344	9.77669	0.00334055	0.0269984	UP
319176	H2ac20	ENSMUSG00000068855	-0.557544	1.39852	9.77664	0.00334642	0.0270316	DOWN
68493	Ndufaf4	ENSMUSG00000028261	0.156797	4.64591	9.77059	0.00334952	0.0270373	UP
14618	Gjb1	ENSMUSG00000047797	0.764372	-0.174343	9.79827	0.00335064	0.0270373	UP
27967	Cherp	ENSMUSG00000052488	-0.147495	6.61779	9.7628	0.00336072	0.0271044	DOWN
11950	Atp5pb	ENSMUSG00000000563	0.135158	7.98326	9.75937	0.00336572	0.0271305	UP
66641	Sike1	ENSMUSG00000027854	-0.13893	5.84875	9.75512	0.00337193	0.0271663	DOWN
213539	Bag2	ENSMUSG00000042215	0.511012	4.73775	9.75158	0.00337721	0.0271946	UP
17082	Il1rl1	ENSMUSG00000026069	0.969937	-0.753418	9.70949	0.00338284	0.0272032	UP
207304	Hectd1	ENSMUSG00000035247	-0.137691	7.00506	9.74599	0.0033853	0.0272032	DOWN
330230	Zfp853	ENSMUSG00000093910	0.665995	-0.440512	9.76772	0.00338578	0.0272032	UP
66142	Cox7b	ENSMUSG00000031231	0.185377	5.79337	9.74479	0.00338708	0.0272032	UP
12032	Bcan	ENSMUSG00000004892	0.648145	5.34162	9.74353	0.00338896	0.0272032	UP
192192	Shkbp1	ENSMUSG00000089832	-0.30166	5.85054	9.74259	0.0033903	0.0272032	DOWN
108097	Prkab2	ENSMUSG00000038205	0.226424	4.06478	9.74244	0.00339072	0.0272032	UP
67826	Snap47	ENSMUSG00000009894	0.228296	8.60671	9.74113	0.00339244	0.0272032	UP
21763	Tex2	ENSMUSG00000040548	0.281131	5.53343	9.73954	0.0033948	0.027208	UP
71059	Hexim2	ENSMUSG00000043372	0.292365	3.81908	9.73692	0.00339891	0.0272267	UP
18952	Septin4	ENSMUSG00000020486	0.396336	3.92975	9.73053	0.00340832	0.0272647	UP
59056	Evc	ENSMUSG00000029122	-0.4277	4.04825	9.73029	0.00340866	0.0272647	DOWN
16772	Lama1	ENSMUSG00000032796	-0.339349	4.16397	9.7291	0.00341038	0.0272647	DOWN
66609	Cryzl1	ENSMUSG00000058240	0.170634	5.45944	9.72782	0.00341211	0.0272647	UP
242939	Cpz	ENSMUSG00000036596	0.373433	3.15298	9.72789	0.00341252	0.0272647	UP
224794	Enpp4	ENSMUSG00000023961	0.223526	2.83048	9.72419	0.00341821	0.027296	UP
170718	Idh3b	ENSMUSG00000027406	0.108509	6.81937	9.71969	0.00342415	0.0273171	UP
14120	Fbp2	ENSMUSG00000021456	1.14591	-0.334048	9.72409	0.00342442	0.0273171	UP
66700	Chmp3	ENSMUSG00000053119	0.12484	5.59681	9.71364	0.00343316	0.0273727	UP
72503	Bltp2	ENSMUSG00000010277	-0.103721	6.51941	9.70751	0.00344231	0.027421	DOWN
22377	Wbp1	ENSMUSG00000030035	-0.225424	7.21915	9.70613	0.00344437	0.027421	DOWN
279706	Nup62cl	ENSMUSG00000072944	0.815534	-0.281245	9.73033	0.00344457	0.027421	UP
320209	Ddx11	ENSMUSG00000035842	-0.321739	3.5865	9.69827	0.00345649	0.0275011	DOWN
94214	Spock2	ENSMUSG00000058297	0.34343	6.78564	9.69595	0.00345963	0.0275011	UP
52502	Carhsp1	ENSMUSG00000008393	-0.236685	8.2837	9.69569	0.00346	0.0275011	DOWN
11947	Atp5f1b	ENSMUSG00000025393	0.125656	9.9112	9.69214	0.00346536	0.0275294	UP
18576	Pde3b	ENSMUSG00000030671	-0.439896	3.67087	9.69097	0.00346744	0.0275318	DOWN
16912	Psmb9	ENSMUSG00000096727	0.725688	0.0944529	9.71437	0.00347205	0.0275542	UP
64242	Ngb	ENSMUSG00000021032	0.887714	0.375824	9.70454	0.00347805	0.0275875	UP
22270	Upk3a	ENSMUSG00000022435	1.5206	0.235953	9.69501	0.00348438	0.0276235	UP
64540	Tspan4	ENSMUSG00000025511	0.310542	5.42666	9.67634	0.00348924	0.0276477	UP
193838	Eme2	ENSMUSG00000073436	-0.199441	4.64422	9.67111	0.00349728	0.0276972	DOWN
94040	Clmn	ENSMUSG00000021097	-0.405877	3.02892	9.66366	0.00350914	0.0277768	DOWN
11989	Slc7a3	ENSMUSG00000031297	0.787509	0.475021	9.6766	0.00351623	0.0278186	UP
67306	Zc2hc1a	ENSMUSG00000043542	0.225236	6.30588	9.65057	0.00352853	0.0279015	UP
218914	Wapl	ENSMUSG00000041408	-0.197714	6.22433	9.64684	0.00353424	0.0279323	DOWN
76987	Hdhd2	ENSMUSG00000025421	0.115853	6.16447	9.64026	0.00354437	0.027998	UP
100042450	Smim17	ENSMUSG00000093536	0.697945	1.35676	9.63699	0.00355593	0.0280749	UP
14536	Nr6a1	ENSMUSG00000063972	-0.329701	1.88432	9.63238	0.00355919	0.0280862	DOWN
70593	Evx1os	ENSMUSG00000086126	-0.810621	2.61378	9.62711	0.00356596	0.0281063	DOWN
56772	Mllt11	ENSMUSG00000053192	0.313345	8.63045	9.62396	0.00356959	0.0281063	UP
22295	Cdh23	ENSMUSG00000012819	0.737307	0.787476	9.63491	0.00356974	0.0281063	UP
67870	Enoph1	ENSMUSG00000029326	0.165622	5.16047	9.62335	0.0035706	0.0281063	UP
12939	Pcdha7	ENSMUSG00000104318	0.423241	3.34194	9.62343	0.00357088	0.0281063	UP
12168	Bmpr2	ENSMUSG00000067336	-0.177417	6.25006	9.62189	0.00357282	0.0281071	DOWN
13433	Dnmt1	ENSMUSG00000004099	-0.15237	7.45911	9.6194	0.00357669	0.0281232	DOWN
78798	Eml4	ENSMUSG00000032624	-0.179189	6.56502	9.61758	0.00357952	0.0281311	DOWN
21833	Thra	ENSMUSG00000058756	0.308337	8.54683	9.61477	0.00358391	0.0281512	UP
208164	Fam180a	ENSMUSG00000047420	0.764855	0.727008	9.62561	0.00358644	0.0281566	UP
211232	Cpne9	ENSMUSG00000030270	0.853928	0.436996	9.63042	0.00358971	0.0281679	UP
241794	Kcng1	ENSMUSG00000074575	0.964305	1.99183	9.60939	0.00359515	0.0281962	UP
17385	Mmp11	ENSMUSG00000000901	-0.472687	5.3867	9.60442	0.00360013	0.0282209	DOWN
16800	Arhgef2	ENSMUSG00000028059	-0.160568	7.35581	9.602	0.00360387	0.0282359	DOWN
101490	Inpp5f	ENSMUSG00000042105	0.427235	8.12603	9.59885	0.00360883	0.0282491	UP
103768	Tubg2	ENSMUSG00000045007	0.387011	4.64942	9.59787	0.00361048	0.0282491	UP
243937	Zfp536	ENSMUSG00000043456	-0.327899	5.74405	9.59742	0.00361108	0.0282491	DOWN
56293	Slc35g3	ENSMUSG00000018776	-0.717818	-0.0254146	9.62109	0.00361697	0.0282793	DOWN
327799	Usp44	ENSMUSG00000020020	-0.745955	-0.361931	9.61093	0.00361862	0.0282793	DOWN
211548	Nomo1	ENSMUSG00000030835	0.145398	6.60093	9.58642	0.00362841	0.028328	UP
432450	Nkain2	ENSMUSG00000069670	0.535768	3.33789	9.58665	0.00362853	0.028328	UP
12315	Calm3	ENSMUSG00000019370	0.166647	9.95577	9.58391	0.00363238	0.0283325	UP
13167	Dbi	ENSMUSG00000026385	0.295685	7.47063	9.58365	0.0036328	0.0283325	UP
18027	Nfia	ENSMUSG00000028565	0.322248	7.5271	9.57097	0.00365292	0.0284694	UP
320679	Samd12	ENSMUSG00000058656	0.51241	3.94607	9.57042	0.00365405	0.0284694	UP
320844	Amigo3	ENSMUSG00000032593	-0.30974	1.70214	9.56801	0.00366105	0.0284933	DOWN
67680	Sdhb	ENSMUSG00000009863	0.133347	7.51223	9.56562	0.00366145	0.0284933	UP
192167	Nlgn1	ENSMUSG00000063887	0.405877	4.69401	9.56423	0.00366378	0.0284933	UP
12015	Bad	ENSMUSG00000024959	0.134714	5.60185	9.56271	0.00366611	0.0284933	UP
19651	Rbl2	ENSMUSG00000031666	0.167719	4.70659	9.5626	0.00366639	0.0284933	UP
110854	Ptpa	ENSMUSG00000039515	0.087348	7.66758	9.55058	0.00368553	0.0286195	UP
20692	Sparc	ENSMUSG00000018593	0.384193	9.01875	9.55007	0.00368635	0.0286195	UP
20397	Sgpl1	ENSMUSG00000020097	-0.190547	6.63349	9.54826	0.00368927	0.0286277	DOWN
67712	Slc25a37	ENSMUSG00000034248	0.403663	5.05048	9.54675	0.00369177	0.0286311	UP
319944	Taf2	ENSMUSG00000037343	-0.132444	5.83267	9.54567	0.00369344	0.0286311	DOWN
14823	Grm8	ENSMUSG00000024211	0.485448	2.62684	9.54293	0.0036989	0.0286328	UP
15958	Ifit2	ENSMUSG00000045932	0.333441	2.62018	9.54191	0.00370053	0.0286328	UP
104601	Mycbpap	ENSMUSG00000039110	-0.511701	0.881354	9.55028	0.00370067	0.0286328	DOWN
11423	Ache	ENSMUSG00000023328	0.574262	4.72165	9.54099	0.0037011	0.0286328	UP
244059	Chd2	ENSMUSG00000078671	-0.184236	5.65756	9.53843	0.00370513	0.0286495	DOWN
26885	Casp8ap2	ENSMUSG00000028282	-0.151399	5.22627	9.53679	0.00370782	0.0286541	DOWN
237387	Lrrc3	ENSMUSG00000051652	0.387004	3.9124	9.53532	0.0037104	0.0286541	UP
14580	Gfap	ENSMUSG00000020932	0.859854	1.51822	9.53708	0.00371292	0.0286541	UP
29816	Hip1r	ENSMUSG00000000915	0.348565	5.68342	9.53345	0.00371317	0.0286541	UP
17968	Ncam2	ENSMUSG00000022762	0.360044	4.7173	9.52171	0.00373237	0.0287522	UP
56070	Tcerg1	ENSMUSG00000024498	-0.154935	6.62231	9.5215	0.00373258	0.0287522	DOWN
211986	Tmem18	ENSMUSG00000043061	0.171072	4.53318	9.52116	0.00373328	0.0287522	UP
56048	Lgals8	ENSMUSG00000057554	0.211583	3.41219	9.52128	0.00373337	0.0287522	UP
12449	Ccnf	ENSMUSG00000072082	-0.315363	5.54544	9.51687	0.00374016	0.0287772	DOWN
13548	Dyrk1a	ENSMUSG00000022897	0.159678	5.87063	9.51673	0.00374036	0.0287772	UP
[truncated: 13,374 more rows]

## Sheet: Table_S3
Number of Differentially Expressed Genes with |LogFC|>0 and FDR<0.05 for Females
Genes	Symbol	Ensembl ID	logFC	logCPM	F	PValue	FDR	Directional Change
54722	Gsdme	ENSMUSG00000029821	0.427168	6.1582	57.9117	2.93485e-07	0.00451145	UP
218734	Cep15	ENSMUSG00000033111	0.46057	3.91273	50.082	8.45282e-07	0.00649684	UP
66191	Ier3ip1	ENSMUSG00000090000	0.319814	6.23945	45.5073	1.66031e-06	0.00847752	UP
381820	Smim10l1	ENSMUSG00000072704	0.287259	7.1059	42.7126	2.57073e-06	0.00847752	UP
72821	Scn2b	ENSMUSG00000070304	0.419222	4.16773	39.5444	4.32843e-06	0.00847752	UP
70356	St13	ENSMUSG00000022403	0.209652	7.98221	39.5296	4.33804e-06	0.00847752	UP
26901	Ss18l2	ENSMUSG00000032526	0.371296	5.10105	38.9999	4.74646e-06	0.00847752	UP
20024	Sub1	ENSMUSG00000022205	0.228634	7.89044	38.4575	5.20819e-06	0.00847752	UP
237082	Nxt2	ENSMUSG00000042271	0.472913	3.47391	38.2336	5.41693e-06	0.00847752	UP
67048	Vma21	ENSMUSG00000073131	0.334599	5.62264	38.1261	5.51491e-06	0.00847752	UP
27999	Fam3c	ENSMUSG00000029672	0.459526	5.59148	33.9601	1.16718e-05	0.0159404	UP
19046	Ppp1cb	ENSMUSG00000014956	0.299669	8.22168	33.619	1.24437e-05	0.0159404	UP
69823	Fyttd1	ENSMUSG00000022800	0.258864	6.80036	32.435	1.55939e-05	0.0175078	UP
12632	Cfl2	ENSMUSG00000062929	0.322645	7.38786	32.1744	1.63998e-05	0.0175078	UP
20238	Atxn1	ENSMUSG00000046876	0.481594	4.96573	31.7458	1.78281e-05	0.0175078	UP
17132	Maf	ENSMUSG00000055435	0.427231	4.34183	31.6071	1.83217e-05	0.0175078	UP
58227	Fam184b	ENSMUSG00000015879	0.996106	2.46406	31.3335	1.9362e-05	0.0175078	UP
17705	mt-Atp6	ENSMUSG00000064357	0.343092	10.7854	30.2926	2.37876e-05	0.0203146	UP
71735	Lrwd1	ENSMUSG00000029703	-0.325501	5.35704	29.6244	2.72431e-05	0.020812	DOWN
22417	Wnt4	ENSMUSG00000036856	-1.37704	2.67232	29.5563	2.76682e-05	0.020812	DOWN
22064	Trpc2	ENSMUSG00000100254	-3.71771	-0.628182	23.2538	2.84317e-05	0.020812	DOWN
320256	Dlec1	ENSMUSG00000038060	-1.07694	0.606693	29.3601	2.97936e-05	0.0208176	DOWN
70363	Fam135b	ENSMUSG00000036800	0.869275	2.42681	28.7947	3.23757e-05	0.0216108	UP
77945	Rpgrip1	ENSMUSG00000057132	0.869537	4.64716	28.2364	3.63367e-05	0.0216108	UP
14028	Evx1	ENSMUSG00000005503	-2.16836	2.12762	28.1854	3.69546e-05	0.0216108	DOWN
66799	Ube2w	ENSMUSG00000025939	0.345143	5.48685	28.0146	3.80732e-05	0.0216108	UP
15193	Hdgfl2	ENSMUSG00000002833	-0.228759	6.99672	27.7973	3.98686e-05	0.0216108	DOWN
16425	Itih2	ENSMUSG00000037254	1.35228	1.36356	27.7105	4.09894e-05	0.0216108	UP
242521	Klhl9	ENSMUSG00000070923	0.205496	8.0146	27.4374	4.30528e-05	0.0216108	UP
228790	Asxl1	ENSMUSG00000042548	-0.589764	5.47501	27.3359	4.40011e-05	0.0216108	DOWN
103806	Maml1	ENSMUSG00000050567	-0.814311	4.31775	27.238	4.49448e-05	0.0216108	DOWN
99650	4933434E20Rik	ENSMUSG00000027942	0.248907	6.336	27.2143	4.51672e-05	0.0216108	UP
56839	Lgi1	ENSMUSG00000067242	0.604359	3.77813	27.0916	4.63932e-05	0.0216108	UP
230025	Prdm13	ENSMUSG00000040478	-2.45745	1.36482	27.0031	4.90164e-05	0.0221612	DOWN
12642	Ch25h	ENSMUSG00000050370	-0.979091	1.07157	26.6864	5.12764e-05	0.0225206	DOWN
20535	Slc4a2	ENSMUSG00000028962	-0.397084	5.81648	26.2586	5.56166e-05	0.0230336	DOWN
99382	Abtb2	ENSMUSG00000032724	-0.492855	5.04581	26.244	5.57986e-05	0.0230336	DOWN
53330	Vamp4	ENSMUSG00000026696	0.304403	5.10654	26.1521	5.69396e-05	0.0230336	UP
26558	Homer3	ENSMUSG00000003573	-0.450567	5.85507	25.8754	6.05345e-05	0.0238599	DOWN
72902	Spock3	ENSMUSG00000054162	0.427248	5.62692	25.6245	6.40137e-05	0.0241631	UP
67455	Klhl13	ENSMUSG00000036782	0.381023	6.94416	25.5943	6.44475e-05	0.0241631	UP
14348	Fut9	ENSMUSG00000055373	0.96388	4.78918	25.0306	7.31718e-05	0.0265614	UP
75909	Vmp1	ENSMUSG00000018171	0.250672	6.23794	24.7232	7.84605e-05	0.0265614	UP
63985	Gmfb	ENSMUSG00000062014	0.303298	6.77644	24.5883	8.09181e-05	0.0265614	UP
21761	Morf4l1	ENSMUSG00000062270	0.167762	9.18192	24.3289	8.58848e-05	0.0265614	UP
223921	Aaas	ENSMUSG00000036678	-0.39108	4.8658	24.3212	8.60445e-05	0.0265614	DOWN
320802	Ifitm10	ENSMUSG00000045777	1.26266	1.04888	24.3298	8.68024e-05	0.0265614	UP
74205	Acsl3	ENSMUSG00000032883	0.241898	5.74612	24.2365	8.77346e-05	0.0265614	UP
57316	C1d	ENSMUSG00000000581	0.301237	6.25701	24.1754	8.89828e-05	0.0265614	UP
19044	Ppox	ENSMUSG00000062729	-0.293617	4.67478	24.124	9.00551e-05	0.0265614	DOWN
101122	Rpusd3	ENSMUSG00000051169	-0.437105	3.46405	24.12	9.01671e-05	0.0265614	DOWN
69276	Sec62	ENSMUSG00000027706	0.258202	6.04237	24.1155	9.02245e-05	0.0265614	UP
381310	Stum	ENSMUSG00000053963	0.821655	3.50856	24.0216	9.22442e-05	0.0265614	UP
110197	Dgkg	ENSMUSG00000022861	0.924284	1.33488	23.9906	9.33069e-05	0.0265614	UP
14029	Evx2	ENSMUSG00000001815	-1.77765	1.51155	23.754	9.89419e-05	0.0276534	DOWN
12013	Bach1	ENSMUSG00000025612	-0.226144	6.38474	23.4644	0.000105032	0.0288313	DOWN
242506	Frmd3	ENSMUSG00000049122	0.660863	4.69741	23.3876	0.000106961	0.0288457	UP
66713	Actr2	ENSMUSG00000020152	0.253757	8.36685	23.2886	0.000109479	0.0290156	UP
18301	Fxyd5	ENSMUSG00000009687	0.899667	3.64233	23.1839	0.000112261	0.0291726	UP
140570	Plxnb2	ENSMUSG00000036606	-0.272353	7.91532	23.1159	0.000114049	0.0291726	DOWN
17988	Ndrg1	ENSMUSG00000005125	0.835938	4.33453	23.0537	0.000115764	0.0291726	UP
319172	H2ac4	ENSMUSG00000061615	-1.25778	1.08886	23.0088	0.000119245	0.0295651	DOWN
66087	Emc3	ENSMUSG00000030286	0.176056	6.34135	22.7831	0.000123462	0.0299565	UP
19058	Ppp3r1	ENSMUSG00000033953	0.370942	7.27828	22.6226	0.000128306	0.0299565	UP
245446	Slitrk4	ENSMUSG00000046699	0.566545	3.94664	22.5392	0.000130936	0.0299565	UP
212483	Fam193b	ENSMUSG00000021495	-0.450192	5.08554	22.5138	0.000131715	0.0299565	DOWN
381677	Vgf	ENSMUSG00000037428	1.11614	2.48602	22.477	0.000133021	0.0299565	UP
16897	Llgl1	ENSMUSG00000020536	-0.497129	7.1766	22.4529	0.000133659	0.0299565	DOWN
67236	Cinp	ENSMUSG00000021276	0.249174	5.3716	22.254	0.00014025	0.0299565	UP
268515	Bahcc1	ENSMUSG00000039741	-0.64851	5.52941	22.2478	0.000140459	0.0299565	DOWN
105782	Scrib	ENSMUSG00000022568	-0.811824	6.24464	22.2229	0.00014131	0.0299565	DOWN
12314	Calm2	ENSMUSG00000036438	0.30947	9.39448	22.2127	0.00014166	0.0299565	UP
320007	Sidt1	ENSMUSG00000022696	1.11469	2.63391	22.1819	0.000142855	0.0299565	UP
69721	Nkiras1	ENSMUSG00000021772	0.46317	4.11597	22.1213	0.00014487	0.0299565	UP
76916	Timmdc1	ENSMUSG00000002846	0.28159	4.90645	22.0789	0.000146354	0.0299565	UP
19649	Robo3	ENSMUSG00000032128	-1.79601	5.27898	22.0302	0.000148107	0.0299565	DOWN
234366	Gatad2a	ENSMUSG00000036180	-0.695986	6.46431	21.9723	0.0001502	0.0299854	DOWN
11717	Ampd3	ENSMUSG00000005686	0.695414	2.90202	21.8915	0.000153292	0.0302103	UP
20887	Sult1a1	ENSMUSG00000030711	1.16801	1.48725	21.8022	0.000157476	0.0303259	UP
66270	Retreg1	ENSMUSG00000022270	0.634344	3.73836	21.7311	0.000159389	0.0303259	UP
51793	Ddah2	ENSMUSG00000007039	-0.260579	8.29892	21.7062	0.000160327	0.0303259	DOWN
67865	Rgs10	ENSMUSG00000030844	0.548878	3.90152	21.6662	0.000161948	0.0303259	UP
18750	Prkca	ENSMUSG00000050965	0.385431	4.68067	21.6209	0.000163743	0.0303259	UP
15401	Hoxa4	ENSMUSG00000000942	-2.96871	3.56532	21.4919	0.000169458	0.03071	DOWN
15587	Hyal2	ENSMUSG00000010047	-0.258614	6.55807	21.4603	0.000170357	0.03071	DOWN
59025	Usp14	ENSMUSG00000047879	0.217506	6.59777	21.3929	0.000173227	0.03071	UP
76527	Il34	ENSMUSG00000031750	0.856043	1.20855	21.3705	0.000175041	0.03071	UP
245450	Slitrk2	ENSMUSG00000036790	0.600792	3.74178	21.2599	0.000179087	0.03071	UP
11461	Actb	ENSMUSG00000029580	0.451212	12.3542	21.2023	0.000181632	0.03071	UP
67972	Atp2b1	ENSMUSG00000019943	0.255681	7.36543	21.1894	0.000182218	0.03071	UP
217480	Dgkb	ENSMUSG00000036095	0.672171	2.52582	21.1556	0.000183921	0.03071	UP
16528	Kcnk4	ENSMUSG00000024957	1.3727	0.0143992	21.2184	0.000187601	0.03071	UP
19324	Rab1a	ENSMUSG00000020149	0.187694	7.49025	21.069	0.000187777	0.03071	UP
16661	Krt10	ENSMUSG00000019761	0.46543	2.75371	21.0496	0.000188839	0.03071	UP
65106	Arl6ip5	ENSMUSG00000035199	0.271922	7.17713	20.9847	0.000191785	0.03071	UP
53607	Snrpa	ENSMUSG00000061479	-0.236031	7.41368	20.9846	0.000191788	0.03071	DOWN
66859	Slc16a9	ENSMUSG00000037762	1.13179	3.25377	20.871	0.000197428	0.0312872	UP
109232	Sccpdh	ENSMUSG00000038936	0.326512	6.35498	20.7512	0.00020338	0.0319017	UP
106840	Unc119b	ENSMUSG00000046562	-0.308918	6.30963	20.5788	0.00021244	0.0329827	DOWN
26378	Decr2	ENSMUSG00000036775	0.280724	4.87851	20.5398	0.000214563	0.0329827	UP
67923	Eloc	ENSMUSG00000079658	0.316498	6.56299	20.4726	0.000218243	0.0331396	UP
67834	Idh3a	ENSMUSG00000032279	0.293923	6.70844	20.4267	0.000220808	0.0331396	UP
19732	Rgl2	ENSMUSG00000041354	-0.227095	5.76121	20.3985	0.000222399	0.0331396	DOWN
319170	H2ac22	ENSMUSG00000069309	-0.967255	0.660806	20.4788	0.000225498	0.0331396	DOWN
207958	Alg11	ENSMUSG00000063362	0.227959	5.98849	20.3291	0.000226363	0.0331396	UP
18749	Prkacb	ENSMUSG00000005034	0.389649	7.71631	20.1877	0.000234694	0.0332739	UP
75221	Dpp3	ENSMUSG00000063904	-0.255024	7.49261	20.1875	0.000234705	0.0332739	DOWN
229759	Olfm3	ENSMUSG00000027965	0.825832	3.54131	20.1755	0.000235494	0.0332739	UP
17136	Mag	ENSMUSG00000036634	0.617958	2.86532	20.1492	0.000237135	0.0332739	UP
380840	Lyrm4	ENSMUSG00000046573	0.401326	5.17629	20.1315	0.000238104	0.0332739	UP
20768	Sephs2	ENSMUSG00000049091	0.245882	5.9323	19.9681	0.000248314	0.0341911	UP
14586	Gfra2	ENSMUSG00000022103	0.626151	4.75126	19.9374	0.000250302	0.0341911	UP
71990	Ddx54	ENSMUSG00000029599	-0.265481	6.70745	19.9211	0.00025134	0.0341911	DOWN
11668	Aldh1a1	ENSMUSG00000053279	1.39924	1.4171	19.8977	0.000253999	0.0342498	UP
20913	Stxbp4	ENSMUSG00000020546	-0.292844	4.52123	19.7689	0.000261452	0.0347211	DOWN
21406	Tcf12	ENSMUSG00000032228	-0.538784	7.17416	19.7596	0.000262056	0.0347211	DOWN
100608	Noc4l	ENSMUSG00000033294	-0.241627	5.31688	19.7272	0.000264271	0.0347211	DOWN
12390	Cav2	ENSMUSG00000000058	0.625859	3.65962	19.633	0.000270898	0.0348349	UP
93734	Mpv17l	ENSMUSG00000022679	0.730202	3.50516	19.5333	0.00027801	0.0348349	UP
55951	Mpc1	ENSMUSG00000023861	0.348439	6.16142	19.4588	0.000283382	0.0348349	UP
68036	Zfp706	ENSMUSG00000062397	0.199633	8.03797	19.4265	0.000285782	0.0348349	UP
192236	Hps1	ENSMUSG00000025188	-0.475236	4.02147	19.4118	0.000286942	0.0348349	DOWN
268481	Krt222	ENSMUSG00000035849	0.887658	1.89754	19.3941	0.000288736	0.0348349	UP
225187	Ankrd29	ENSMUSG00000057766	0.481658	3.32751	19.3558	0.00029122	0.0348349	UP
72759	Tmem135	ENSMUSG00000039428	0.279883	4.51849	19.2629	0.000298334	0.0348349	UP
319158	H4c9	ENSMUSG00000060639	-0.778433	2.76214	19.2302	0.000301175	0.0348349	DOWN
19330	Rab18	ENSMUSG00000073639	0.186316	7.47749	19.2256	0.000301243	0.0348349	UP
229357	Gpr149	ENSMUSG00000043441	1.26421	1.09719	19.2278	0.000303044	0.0348349	UP
94282	Sfxn5	ENSMUSG00000033720	0.668635	4.96227	19.2022	0.000303119	0.0348349	UP
20533	Slc4a1	ENSMUSG00000006574	-0.837078	4.60419	19.1757	0.000305255	0.0348349	DOWN
110886	Gabra5	ENSMUSG00000055078	1.08962	3.85391	19.1485	0.000307491	0.0348349	UP
65099	Irak1bp1	ENSMUSG00000032251	0.355896	4.47728	19.1311	0.000308867	0.0348349	UP
241066	Carf	ENSMUSG00000026017	0.390628	3.685	19.1225	0.000309595	0.0348349	UP
67952	Tomm20	ENSMUSG00000093904	0.2603	7.60316	19.0976	0.000311575	0.0348349	UP
215654	Cdh12	ENSMUSG00000040452	0.78977	2.69679	19.0961	0.000311915	0.0348349	UP
114644	Slc13a3	ENSMUSG00000018459	1.44328	2.07406	19.0838	0.000313268	0.0348349	UP
78558	Htra3	ENSMUSG00000029096	0.477592	5.10035	19.057	0.000314947	0.0348349	UP
192192	Shkbp1	ENSMUSG00000089832	-0.401605	5.85054	19.0566	0.000314966	0.0348349	DOWN
270049	Galntl6	ENSMUSG00000096914	0.662396	3.11323	19.0578	0.000314992	0.0348349	UP
57266	Cxcl14	ENSMUSG00000021508	-1.32235	6.35948	18.9213	0.000326444	0.03486	DOWN
66839	Dele1	ENSMUSG00000024442	-0.201496	6.16314	18.9023	0.000328092	0.03486	DOWN
103135	Pan2	ENSMUSG00000005682	-0.281929	5.11408	18.8863	0.0003295	0.03486	DOWN
108154	Adamts6	ENSMUSG00000046169	-0.592003	1.98798	18.8853	0.000330148	0.03486	DOWN
15980	Ifngr2	ENSMUSG00000022965	0.44519	6.67481	18.8636	0.000331486	0.03486	UP
272009	Srsf12	ENSMUSG00000054679	0.582843	4.33978	18.8498	0.000332739	0.03486	UP
245007	Zbtb38	ENSMUSG00000040433	0.481554	5.88327	18.8308	0.000334388	0.03486	UP
229644	Trim45	ENSMUSG00000033233	-0.26317	4.52275	18.8156	0.00033577	0.03486	DOWN
224938	Pja2	ENSMUSG00000024083	0.303999	8.0899	18.8017	0.000336985	0.03486	UP
319178	H2bc3	ENSMUSG00000075031	-1.51584	-0.78176	18.214	0.000337896	0.03486	DOWN
74006	Dnm1l	ENSMUSG00000022789	0.288863	6.16713	18.6812	0.000347977	0.0353643	UP
13828	Epb42	ENSMUSG00000023216	-1.24364	0.248417	18.7891	0.000348391	0.0353643	DOWN
67516	Kctd4	ENSMUSG00000046523	0.964745	2.33552	18.6668	0.000349686	0.0353643	UP
16329	Inpp1	ENSMUSG00000026102	0.285867	4.40475	18.5426	0.00036116	0.0362859	UP
56351	Ptges3	ENSMUSG00000071072	0.221136	8.30912	18.4965	0.000365618	0.0364954	UP
68095	Ociad1	ENSMUSG00000029152	0.218004	7.78309	18.4199	0.000373217	0.0365238	UP
66599	Rdm1	ENSMUSG00000010362	-0.434162	3.8911	18.4101	0.000374287	0.0365238	DOWN
353237	Pcdhac2	ENSMUSG00000102697	0.609486	4.67384	18.4048	0.000374763	0.0365238	UP
11831	Aqp6	ENSMUSG00000043144	-0.851888	1.08232	18.3692	0.00038051	0.0365238	DOWN
107371	Exoc6	ENSMUSG00000053799	0.560649	4.64894	18.3309	0.000382311	0.0365238	UP
27377	Yme1l1	ENSMUSG00000026775	0.190714	6.41964	18.2742	0.000388163	0.0365238	UP
18975	Polg	ENSMUSG00000039176	-0.228442	5.26507	18.2159	0.000394344	0.0365238	DOWN
53321	Cntnap1	ENSMUSG00000017167	0.716086	2.29359	18.214	0.000394879	0.0365238	UP
237052	Tceal1	ENSMUSG00000049536	0.390049	4.22953	18.1725	0.000399052	0.0365238	UP
71519	Cyp2u1	ENSMUSG00000027983	0.572644	2.95391	18.1588	0.00040064	0.0365238	UP
209378	Itih5	ENSMUSG00000025780	0.485575	5.19234	18.1379	0.000402765	0.0365238	UP
109264	Me3	ENSMUSG00000030621	0.918501	2.12908	18.1144	0.00040583	0.0365238	UP
18708	Pik3r1	ENSMUSG00000041417	0.273096	6.67618	18.0986	0.000407074	0.0365238	UP
211329	Ncoa7	ENSMUSG00000039697	0.389394	4.58701	18.0961	0.000407383	0.0365238	UP
245269	Nim1k	ENSMUSG00000095930	0.537394	2.52627	18.0595	0.000411746	0.0365238	UP
21402	Skp1	ENSMUSG00000036309	0.196144	8.75176	18.0486	0.000412634	0.0365238	UP
208084	Pif1	ENSMUSG00000041064	-0.660651	2.88725	18.0427	0.000413565	0.0365238	DOWN
12313	Calm1	ENSMUSG00000001175	0.31622	9.93783	18.0375	0.000413884	0.0365238	UP
67163	Ccdc47	ENSMUSG00000078622	0.211611	6.63651	18.0279	0.000414971	0.0365238	UP
235661	Dync1li1	ENSMUSG00000032435	0.288659	7.58497	18.0094	0.000417064	0.0365238	UP
27403	Abca7	ENSMUSG00000035722	-0.327722	3.63441	18.0033	0.000417841	0.0365238	DOWN
57314	Nelfcd	ENSMUSG00000016253	-0.174712	6.91544	17.9896	0.000419312	0.0365238	DOWN
53419	Corin	ENSMUSG00000005220	-1.00392	3.11926	17.9806	0.000420552	0.0365238	DOWN
12805	Cntn1	ENSMUSG00000055022	0.80768	5.71171	17.9466	0.000424256	0.0365778	UP
240725	Sulf1	ENSMUSG00000016918	-0.544435	7.00155	17.9321	0.000425932	0.0365778	DOWN
23859	Dlg2	ENSMUSG00000052572	0.740676	4.63678	17.888	0.000431124	0.0366397	UP
67166	Arl8b	ENSMUSG00000030105	0.173169	6.5892	17.8794	0.000432108	0.0366397	UP
216019	Hkdc1	ENSMUSG00000020080	-1.10734	0.39824	17.9546	0.000433803	0.0366397	DOWN
14555	Gpd1	ENSMUSG00000023019	0.844424	1.99959	17.81	0.000441162	0.0367636	UP
384783	Irs2	ENSMUSG00000038894	-0.927357	5.01815	17.7961	0.000442092	0.0367636	DOWN
83945	Dnaja3	ENSMUSG00000004069	0.198616	6.25865	17.793	0.000442445	0.0367636	UP
76594	Dnajc18	ENSMUSG00000024350	0.212903	5.97698	17.7098	0.000452657	0.0373688	UP
330941	AI593442	ENSMUSG00000078307	0.900992	5.66312	17.6943	0.000454591	0.0373688	UP
12540	Cdc42	ENSMUSG00000006699	0.15486	9.03397	17.6564	0.000459345	0.0373774	UP
14658	Glrb	ENSMUSG00000028020	0.494564	4.01185	17.6358	0.000462034	0.0373774	UP
140723	Cacng5	ENSMUSG00000040373	0.751986	2.74039	17.6256	0.00046349	0.0373774	UP
14811	Grin2a	ENSMUSG00000059003	0.57187	3.5386	17.5953	0.000467229	0.0373774	UP
70620	Ube2v2	ENSMUSG00000022674	0.373212	6.52297	17.5688	0.000470553	0.0373774	UP
19744	Rheb	ENSMUSG00000028945	0.21619	6.6565	17.5469	0.000473407	0.0373774	UP
17968	Ncam2	ENSMUSG00000022762	0.569405	4.7173	17.5401	0.000474329	0.0373774	UP
16764	Aff3	ENSMUSG00000037138	-0.700765	5.82114	17.5211	0.000476788	0.0373774	DOWN
14077	Fabp3	ENSMUSG00000028773	0.647242	5.10199	17.4748	0.000482949	0.0373774	UP
58194	Sh3kbp1	ENSMUSG00000040990	0.22129	5.77806	17.4721	0.000483294	0.0373774	UP
68925	Rpap1	ENSMUSG00000034032	-0.343962	5.54522	17.4657	0.000484146	0.0373774	DOWN
22110	Tspyl1	ENSMUSG00000047514	0.236085	7.69083	17.4403	0.000487562	0.0373774	UP
18548	Pcsk1	ENSMUSG00000021587	0.626596	1.90798	17.4245	0.000490428	0.0373774	UP
104732	Tedc1	ENSMUSG00000037466	-0.457246	4.49642	17.375	0.000496509	0.0373774	DOWN
13527	Dtna	ENSMUSG00000024302	0.516249	4.38435	17.3346	0.000502111	0.0373774	UP
30944	Zfp354c	ENSMUSG00000044807	0.227527	6.55708	17.3042	0.000506308	0.0373774	UP
19089	Prkcsh	ENSMUSG00000003402	-0.202127	7.253	17.3027	0.000506515	0.0373774	DOWN
53323	Ube2k	ENSMUSG00000029203	0.190133	6.84635	17.3	0.000506896	0.0373774	UP
11889	Asgr1	ENSMUSG00000020884	1.29188	0.555391	17.3709	0.000506908	0.0373774	UP
227699	Nup188	ENSMUSG00000052533	-0.280306	6.3409	17.2714	0.000510955	0.0373774	DOWN
108058	Camk2d	ENSMUSG00000053819	0.53467	5.66662	17.2617	0.000512332	0.0373774	UP
67028	Chmp1b2	ENSMUSG00000031242	0.432181	4.53309	17.2172	0.000518753	0.0373774	UP
19338	Rab33b	ENSMUSG00000027739	0.259848	4.99848	17.1853	0.000523366	0.0373774	UP
433022	Plcxd2	ENSMUSG00000087141	0.540907	3.69869	17.1656	0.000526323	0.0373774	UP
69981	Tmem30a	ENSMUSG00000032328	0.366524	6.90387	17.1638	0.00052649	0.0373774	UP
100504477	Gm16677	ENSMUSG00000097511	1.30601	-0.764661	16.9559	0.000529069	0.0373774	UP
237107	Gnl3l	ENSMUSG00000025266	0.399385	6.72841	17.1435	0.000529487	0.0373774	UP
269831	Tspan12	ENSMUSG00000029669	0.269586	5.55641	17.1227	0.000532569	0.0373774	UP
77781	Epm2aip1	ENSMUSG00000046785	0.369782	6.70346	17.1182	0.000533239	0.0373774	UP
69192	Dhx16	ENSMUSG00000024422	-0.211428	5.90513	17.1041	0.000535345	0.0373774	DOWN
52882	Rgs7bp	ENSMUSG00000021719	0.598956	3.93188	17.0885	0.000537773	0.0373774	UP
27215	Azi2	ENSMUSG00000039285	0.182046	6.09608	17.0762	0.00053954	0.0373774	UP
238331	Zdhhc22	ENSMUSG00000048483	0.74239	3.93596	17.0758	0.000539683	0.0373774	UP
194590	Reps2	ENSMUSG00000040855	0.562887	3.35984	17.0521	0.000543324	0.0373774	UP
21677	Tead2	ENSMUSG00000030796	-0.667718	7.48152	17.0416	0.000544787	0.0373774	DOWN
18767	Pkia	ENSMUSG00000027499	0.703629	7.98596	17.0395	0.000545101	0.0373774	UP
12449	Ccnf	ENSMUSG00000072082	-0.570607	5.54544	17.033	0.000546111	0.0373774	DOWN
109054	Pfdn4	ENSMUSG00000052033	0.308092	4.67086	17.0216	0.000547887	0.0373774	UP
50915	Grb14	ENSMUSG00000026888	0.525561	4.04816	16.994	0.000552181	0.0373774	UP
54375	Azin1	ENSMUSG00000037458	0.33528	7.56573	16.9803	0.000554233	0.0373774	UP
21912	Tspan7	ENSMUSG00000058254	0.5341	7.23301	16.9793	0.000554387	0.0373774	UP
230757	5730409E04Rik	ENSMUSG00000073755	0.576822	4.7243	16.9338	0.000561538	0.0375269	UP
26950	Vsnl1	ENSMUSG00000054459	0.995888	4.85167	16.9189	0.000563897	0.0375269	UP
20916	Sucla2	ENSMUSG00000022110	0.174524	6.25803	16.9185	0.000563929	0.0375269	UP
69663	Ddx51	ENSMUSG00000029504	-0.291275	4.1138	16.879	0.000570305	0.0376243	DOWN
17701	Msx1	ENSMUSG00000048450	-0.794148	5.88264	16.8691	0.000571825	0.0376243	DOWN
18472	Pafah1b1	ENSMUSG00000020745	0.207984	8.30824	16.8634	0.000572736	0.0376243	UP
83493	Sacm1l	ENSMUSG00000025240	0.214536	5.75488	16.8275	0.000578568	0.0377228	UP
12942	Pcdha11	ENSMUSG00000102206	0.836084	2.68242	16.8257	0.000579142	0.0377228	UP
11416	Slc33a1	ENSMUSG00000027822	0.27471	3.92132	16.7929	0.00058432	0.0377779	UP
18131	Notch3	ENSMUSG00000038146	-0.456783	6.00194	16.7888	0.000584904	0.0377779	DOWN
71653	Shtn1	ENSMUSG00000041362	0.807636	5.21826	16.716	0.000597068	0.0378262	UP
213056	Hycc2	ENSMUSG00000038174	0.370987	4.06393	16.6967	0.000600405	0.0378262	UP
14729	Gp5	ENSMUSG00000047953	-1.08934	0.186346	16.7881	0.0006017	0.0378262	DOWN
55978	Ift20	ENSMUSG00000001105	0.230285	5.15497	16.6814	0.00060295	0.0378262	UP
12753	Clock	ENSMUSG00000029238	0.287398	3.92022	16.6594	0.000606796	0.0378262	UP
114741	Supt16	ENSMUSG00000035726	-0.244096	7.0209	16.6552	0.000607427	0.0378262	DOWN
16539	Kcns2	ENSMUSG00000050963	1.50886	1.63163	16.6216	0.000615173	0.0378262	UP
108071	Grm5	ENSMUSG00000049583	1.11911	5.20987	16.6043	0.00061627	0.0378262	UP
353211	Prune2	ENSMUSG00000039126	0.633877	3.49993	16.5955	0.000617942	0.0378262	UP
407790	Ndufa4l2	ENSMUSG00000040280	0.781466	3.29451	16.5922	0.00061859	0.0378262	UP
80718	Rab27b	ENSMUSG00000024511	0.643839	2.69206	16.5892	0.000619234	0.0378262	UP
68298	Ncapd2	ENSMUSG00000038252	-0.426352	6.73402	16.5847	0.000619687	0.0378262	DOWN
104725	Sptssa	ENSMUSG00000044408	0.161163	6.56866	16.5767	0.000621097	0.0378262	UP
69574	Cmbl	ENSMUSG00000022235	0.840796	1.86751	16.5758	0.000622508	0.0378262	UP
69227	Selenot	ENSMUSG00000075700	0.276572	6.85684	16.5684	0.000622562	0.0378262	UP
22327	Vbp1	ENSMUSG00000031197	0.264365	6.77688	16.5188	0.000631415	0.0382075	UP
72201	Otud6b	ENSMUSG00000040550	0.173852	6.0315	16.5055	0.000633808	0.0382075	UP
26936	Mprip	ENSMUSG00000005417	-0.916303	7.50467	16.4535	0.000643257	0.0383252	DOWN
20656	Sod2	ENSMUSG00000006818	0.318876	6.91357	16.4464	0.000644562	0.0383252	UP
271786	Galnt13	ENSMUSG00000060988	0.607172	3.0514	16.4475	0.000644608	0.0383252	UP
18935	Phox2b	ENSMUSG00000012520	-1.26348	5.02002	16.4403	0.000645734	0.0383252	DOWN
22160	Twist1	ENSMUSG00000035799	-1.73473	4.20191	16.4242	0.000648802	0.0383592	DOWN
21385	Tbx2	ENSMUSG00000000093	-1.41784	3.49417	16.4042	0.000652617	0.0384369	DOWN
217473	Ankmy2	ENSMUSG00000036188	0.381804	5.57871	16.3809	0.000656718	0.0385308	UP
238722	Zfp72	ENSMUSG00000069184	0.489468	2.25391	16.3305	0.000666799	0.038968	UP
235574	Atp2c1	ENSMUSG00000032570	0.263921	6.62547	16.3149	0.00066924	0.038968	UP
213760	Prepl	ENSMUSG00000024127	0.405242	6.90454	16.2858	0.000674844	0.0390999	UP
11932	Atp1b2	ENSMUSG00000041329	0.635724	5.77585	16.2725	0.000677418	0.0390999	UP
230777	Hcrtr1	ENSMUSG00000028778	1.47534	-0.410736	16.3473	0.000679136	0.0390999	UP
56734	Tulp2	ENSMUSG00000023467	-1.64991	-0.761186	15.3869	0.000685717	0.0393315	DOWN
24046	Scn11a	ENSMUSG00000034115	1.49521	-0.520837	16.1067	0.000690416	0.0394513	UP
22329	Vcam1	ENSMUSG00000027962	-0.386032	6.01057	16.1936	0.000692938	0.0394513	DOWN
227619	Man1b1	ENSMUSG00000036646	-0.211339	6.43264	16.161	0.000699458	0.0394646	DOWN
56433	Vps29	ENSMUSG00000029462	0.275592	6.4947	16.1587	0.000699911	0.0394646	UP
503610	Zdhhc18	ENSMUSG00000037553	-1.38739	4.06881	16.1544	0.000700873	0.0394646	DOWN
245847	Amdhd2	ENSMUSG00000036820	-0.243196	4.72037	16.1287	0.000706029	0.0396098	DOWN
22333	Vdac1	ENSMUSG00000020402	0.156196	8.58409	16.0822	0.000715494	0.0396752	UP
19762	Rit2	ENSMUSG00000057455	0.932072	4.17701	16.0494	0.000722391	0.0396752	UP
57780	Fxyd7	ENSMUSG00000036578	0.703619	4.9255	16.0458	0.000723081	0.0396752	UP
66979	Pole4	ENSMUSG00000030042	0.232281	5.80377	16.0437	0.000723502	0.0396752	UP
18213	Ntrk3	ENSMUSG00000059146	0.412386	5.77904	16.0244	0.000727536	0.0396752	UP
432530	Adcy1	ENSMUSG00000020431	0.593532	4.71579	16.0086	0.000730912	0.0396752	UP
414801	Itprip	ENSMUSG00000117975	-0.579161	4.2615	16.0013	0.000732499	0.0396752	DOWN
12424	Cck	ENSMUSG00000032532	0.893908	3.25533	15.9919	0.000734675	0.0396752	UP
72828	Ubash3b	ENSMUSG00000032020	0.296393	5.26464	15.9786	0.000737239	0.0396752	UP
17711	mt-Cytb	ENSMUSG00000064370	0.280589	10.6639	15.9685	0.000739385	0.0396752	UP
210108	D130043K22Rik	ENSMUSG00000006711	0.730363	2.8736	15.9263	0.000748796	0.0396752	UP
53322	Nucb2	ENSMUSG00000030659	0.34233	3.8367	15.9055	0.000753131	0.0396752	UP
19417	Rasgrf1	ENSMUSG00000032356	0.776003	2.25664	15.9055	0.000753575	0.0396752	UP
12416	Cbx2	ENSMUSG00000025577	-0.59051	5.92589	15.9022	0.000753724	0.0396752	DOWN
98741	Kcnb2	ENSMUSG00000092083	0.637928	4.02738	15.8976	0.00075483	0.0396752	UP
58988	Rps6kb2	ENSMUSG00000024830	-0.295145	4.89398	15.8915	0.000756113	0.0396752	DOWN
546134	Gramd2a	ENSMUSG00000074259	0.891343	1.20883	15.9006	0.000756312	0.0396752	UP
216742	Fnip1	ENSMUSG00000035992	0.275925	4.35739	15.8606	0.00076296	0.0396752	UP
270669	Mbtps2	ENSMUSG00000046873	0.242315	4.78754	15.8528	0.000764656	0.0396752	UP
19210	Ptdss1	ENSMUSG00000021518	0.204049	6.43025	15.8208	0.000771742	0.0396752	UP
381410	Zfp408	ENSMUSG00000075040	-0.313925	4.28483	15.8203	0.000771936	0.0396752	DOWN
14738	Gpr12	ENSMUSG00000041468	1.15795	2.7015	15.8095	0.000774743	0.0396752	UP
70101	Cyp4f16	ENSMUSG00000048440	-0.386306	4.05207	15.7993	0.000776696	0.0396752	DOWN
26398	Map2k4	ENSMUSG00000033352	0.16738	6.06464	15.781	0.000780739	0.0396752	UP
70750	Kdsr	ENSMUSG00000009905	0.231269	4.6402	15.78	0.00078102	0.0396752	UP
20192	Ryr3	ENSMUSG00000057378	0.714388	2.6492	15.7751	0.000782462	0.0396752	UP
381356	Cacfd1	ENSMUSG00000015488	-0.209717	6.93782	15.7527	0.000787204	0.0396752	DOWN
14042	Ext1	ENSMUSG00000061731	-0.820566	4.78333	15.7337	0.000791593	0.0396752	DOWN
108073	Grm7	ENSMUSG00000056755	0.894732	3.97848	15.7207	0.000794677	0.0396752	UP
20354	Sema4d	ENSMUSG00000021451	0.336419	4.39296	15.7022	0.000798939	0.0396752	UP
192170	Eif4a3	ENSMUSG00000025580	-0.161288	7.56394	15.6875	0.000802292	0.0396752	DOWN
94043	Tm2d1	ENSMUSG00000028563	0.269214	4.99085	15.6795	0.000804206	0.0396752	UP
56442	Serinc1	ENSMUSG00000019877	0.329054	8.00641	15.6763	0.00080494	0.0396752	UP
77035	Kdm8	ENSMUSG00000030752	-0.501134	2.89125	15.6712	0.000806503	0.0396752	DOWN
19737	Rgs5	ENSMUSG00000026678	0.545095	5.69905	15.6696	0.000806511	0.0396752	UP
216551	Lgalsl	ENSMUSG00000042363	0.403103	5.87416	15.6648	0.00080763	0.0396752	UP
320265	Tafa1	ENSMUSG00000059187	0.798314	2.46693	15.6653	0.000808036	0.0396752	UP
72935	Ddx41	ENSMUSG00000021494	-0.196932	5.77704	15.639	0.000813744	0.0396752	DOWN
80334	Kcnip4	ENSMUSG00000029088	0.68307	2.835	15.6361	0.000814761	0.0396752	UP
109754	Cyb5r3	ENSMUSG00000018042	-0.201853	7.55247	15.6255	0.000816971	0.0396752	DOWN
193740	Hspa1a	ENSMUSG00000091971	0.657545	2.95784	15.6173	0.000819208	0.0396752	UP
319468	Ppm1h	ENSMUSG00000034613	0.411581	4.97341	15.6158	0.000819317	0.0396752	UP
76448	Ppp1r18	ENSMUSG00000034595	-0.315857	6.0166	15.6124	0.000820111	0.0396752	DOWN
30956	Aass	ENSMUSG00000029695	-0.963172	1.06481	15.6408	0.000820759	0.0396752	DOWN
77652	Zfp955a	ENSMUSG00000094441	0.298367	4.63574	15.5824	0.000827393	0.0398705	UP
99887	Tlcd4	ENSMUSG00000028132	0.66413	1.94023	15.5642	0.00083272	0.0399001	UP
77552	Shisa4	ENSMUSG00000041889	0.278759	5.96941	15.5583	0.000833198	0.0399001	UP
17220	Mcm7	ENSMUSG00000029730	-0.345732	7.17359	15.5342	0.000839119	0.0400588	DOWN
67803	Limd2	ENSMUSG00000040699	-0.41651	7.30506	15.5026	0.000846927	0.0401256	DOWN
66848	Fuca2	ENSMUSG00000019810	0.306418	4.65347	15.4949	0.000848904	0.0401256	UP
21825	Thbs1	ENSMUSG00000040152	-0.674832	6.89051	15.4903	0.000849991	0.0401256	DOWN
114585	D17H6S53E	ENSMUSG00000043311	0.391269	4.13915	15.4803	0.000852577	0.0401256	UP
66585	Snrnp40	ENSMUSG00000074088	-0.218352	6.59141	15.476	0.00085357	0.0401256	DOWN
320158	Zmat4	ENSMUSG00000037492	0.513329	2.83234	15.4576	0.000858513	0.040235	UP
237759	Col23a1	ENSMUSG00000063564	-0.943725	4.87908	15.4307	0.000865064	0.0404187	DOWN
12808	Cobl	ENSMUSG00000020173	0.530563	4.87206	15.3764	0.000879011	0.0405581	UP
114255	Dok4	ENSMUSG00000040631	0.426747	6.44886	15.3714	0.000880251	0.0405581	UP
56632	Sphk2	ENSMUSG00000057342	-0.269171	5.19122	15.3664	0.000881576	0.0405581	DOWN
12479	Cd1d1	ENSMUSG00000028076	-0.298493	4.23375	15.3639	0.00088229	0.0405581	DOWN
13807	Eno2	ENSMUSG00000004267	0.664077	5.50322	15.3525	0.000885179	0.0405581	UP
109065	Dnaaf2	ENSMUSG00000020973	-0.251314	4.54838	15.3405	0.000888376	0.0405581	DOWN
234463	Tmem184c	ENSMUSG00000031617	0.216928	5.45688	15.3146	0.000895133	0.0405581	UP
228846	D630003M21Rik	ENSMUSG00000037813	-0.728546	3.86155	15.3095	0.000896634	0.0405581	DOWN
20499	Slc12a7	ENSMUSG00000017756	-0.532057	5.23426	15.307	0.000897174	0.0405581	DOWN
14799	Gria1	ENSMUSG00000020524	0.783194	5.53861	15.3012	0.000898679	0.0405581	UP
13017	Ctbp2	ENSMUSG00000030970	-0.294448	6.87922	15.2992	0.000899207	0.0405581	DOWN
208650	Cblb	ENSMUSG00000022637	-0.392375	5.6237	15.2798	0.000904375	0.0405581	DOWN
106039	Gga1	ENSMUSG00000033128	-0.237861	6.58515	15.2759	0.000905422	0.0405581	DOWN
16423	Cd47	ENSMUSG00000055447	0.372383	6.73764	15.2655	0.000908227	0.0405581	UP
104394	E2f4	ENSMUSG00000014859	-0.331422	6.15353	15.264	0.000908625	0.0405581	DOWN
13593	Ebf3	ENSMUSG00000010476	-0.834525	6.68301	15.2574	0.000910404	0.0405581	DOWN
382639	Zbtb42	ENSMUSG00000037638	-0.693041	2.38206	15.2407	0.000915691	0.0405581	DOWN
71795	Pitpnc1	ENSMUSG00000040430	0.263185	6.1168	15.2322	0.000917202	0.0405581	UP
13136	Cd55	ENSMUSG00000026399	0.535446	2.25642	15.2314	0.000918178	0.0405581	UP
19070	Mob4	ENSMUSG00000025979	0.217508	6.64784	15.2027	0.000925272	0.0407404	UP
17702	Msx2	ENSMUSG00000021469	-1.05172	4.33753	15.1913	0.00092849	0.0407404	DOWN
74264	Rnf138rt1	ENSMUSG00000083695	1.23434	6.84956e-05	15.2777	0.000930256	0.0407404	UP
109019	Nabp1	ENSMUSG00000026107	0.482114	2.02334	15.1755	0.000933731	0.0407764	UP
102633805	Gm26688	ENSMUSG00000097752	-1.12574	-0.132083	15.2239	0.000940964	0.0408893	DOWN
108123	Napg	ENSMUSG00000024581	0.372175	5.20178	15.1424	0.000941972	0.0408893	UP
108937	Rnf169	ENSMUSG00000058761	-0.419311	4.14005	15.1267	0.000946452	0.0408893	DOWN
67313	Inava	ENSMUSG00000041605	-0.891823	3.66768	15.1253	0.000946954	0.0408893	DOWN
56431	Dstn	ENSMUSG00000015932	0.147956	8.2637	15.0951	0.000955296	0.0411339	UP
329217	Panct2	ENSMUSG00000097814	1.38057	0.0275686	15.138	0.000964696	0.0412461	UP
70727	Rasgef1a	ENSMUSG00000030134	0.836063	1.29152	15.0585	0.000967794	0.0412461	UP
12006	Axin2	ENSMUSG00000000142	-0.347441	6.0091	15.0488	0.000968569	0.0412461	DOWN
320590	Svopl	ENSMUSG00000029830	-1.41919	0.376524	15.1071	0.000974549	0.0412461	DOWN
67169	Nradd	ENSMUSG00000032491	-0.413151	4.60173	15.0156	0.000978242	0.0412461	DOWN
13426	Dync1i1	ENSMUSG00000029757	0.766571	4.11526	14.9954	0.000984239	0.0412461	UP
22122	Gfus	ENSMUSG00000022570	-0.170243	5.45333	14.9913	0.0009853	0.0412461	DOWN
26934	Racgap1	ENSMUSG00000023015	-0.470149	6.84514	14.9905	0.000985541	0.0412461	DOWN
75590	Dusp9	ENSMUSG00000031383	-1.41731	2.59818	14.9758	0.000990916	0.0412461	DOWN
545554	Ankrd34a	ENSMUSG00000049097	0.556764	3.89127	14.9605	0.00099452	0.0412461	UP
30056	Timm9	ENSMUSG00000021079	0.304679	4.2246	14.9599	0.000994691	0.0412461	UP
14583	Gfpt1	ENSMUSG00000029992	0.241152	6.71357	14.9584	0.000995039	0.0412461	UP
74333	A330040F15Rik	ENSMUSG00000086213	1.56093	-0.750209	14.861	0.000997785	0.0412461	UP
241494	Zfp385b	ENSMUSG00000027016	0.519046	3.47619	14.9432	0.000999779	0.0412461	UP
242406	Rgp1	ENSMUSG00000028468	-0.313706	4.84451	14.9422	0.000999896	0.0412461	DOWN
19084	Prkar1a	ENSMUSG00000020612	0.155043	9.21698	14.9293	0.00100371	0.0412461	UP
17161	Maoa	ENSMUSG00000025037	0.215419	4.6659	14.9292	0.00100382	0.0412461	UP
57874	Hacd3	ENSMUSG00000033629	0.333992	7.25085	14.9211	0.0010062	0.0412461	UP
71774	Shroom1	ENSMUSG00000018387	-0.696741	2.93097	14.9023	0.00101228	0.041385	DOWN
211550	Tifa	ENSMUSG00000046688	0.485401	2.08255	14.8844	0.00101839	0.0413927	UP
269180	Inpp4a	ENSMUSG00000026113	0.516976	6.68445	14.8688	0.00102207	0.0413927	UP
14240	Foxb2	ENSMUSG00000056829	-1.64413	0.439189	14.9203	0.00102934	0.0413927	DOWN
14405	Gabrg1	ENSMUSG00000001260	1.12093	2.41979	14.8428	0.00103091	0.0413927	UP
233410	Zfp592	ENSMUSG00000005621	-0.24905	5.18161	14.8263	0.00103518	0.0413927	DOWN
56642	Ankrd2	ENSMUSG00000025172	1.48459	0.603548	14.9043	0.00103579	0.0413927	UP
171543	Bmf	ENSMUSG00000040093	-0.607197	4.95661	14.8182	0.00103774	0.0413927	DOWN
12005	Axin1	ENSMUSG00000024182	-0.896552	4.99183	14.8179	0.00103782	0.0413927	DOWN
319322	Sf3b2	ENSMUSG00000024853	-0.171556	8.4664	14.7926	0.00104569	0.0413927	DOWN
75778	Them4	ENSMUSG00000028145	0.583689	4.33666	14.7836	0.00104861	0.0413927	UP
102566	Ano10	ENSMUSG00000037949	-0.233423	5.51987	14.7703	0.00105273	0.0413927	DOWN
52626	Cdkn2aipnl	ENSMUSG00000020392	0.156431	5.86685	14.7683	0.00105337	0.0413927	UP
19270	Ptprg	ENSMUSG00000121513	-0.229013	5.68148	14.7665	0.00105392	0.0413927	DOWN
320782	Tmem154	ENSMUSG00000056498	0.729738	0.381695	14.8054	0.00105896	0.0413927	UP
70744	6330403L08Rik	ENSMUSG00000075585	0.714721	1.43917	14.7432	0.00106375	0.0413927	UP
70790	Ubr5	ENSMUSG00000037487	-0.465226	6.3885	14.7294	0.00106574	0.0413927	DOWN
77940	A930004D18Rik	ENSMUSG00000054057	-0.396927	4.13888	14.7235	0.00106777	0.0413927	DOWN
76936	Hnrnpm	ENSMUSG00000059208	-0.334916	7.97232	14.7227	0.00106791	0.0413927	DOWN
24071	Synj2bp	ENSMUSG00000090935	0.199422	5.07532	14.6906	0.00107832	0.0413927	UP
52715	Ccdc43	ENSMUSG00000020925	0.219903	4.9059	14.6885	0.001079	0.0413927	UP
76499	Clasp2	ENSMUSG00000033392	0.466651	6.90724	14.6841	0.00108039	0.0413927	UP
18802	Plcd4	ENSMUSG00000026173	0.830883	1.65842	14.6856	0.00108177	0.0413927	UP
97541	Qars1	ENSMUSG00000032604	-0.290329	6.27743	14.6746	0.00108348	0.0413927	DOWN
14181	Fgfbp1	ENSMUSG00000048373	1.12375	1.95895	14.6716	0.0010862	0.0413927	UP
93889	Pcdhb18	ENSMUSG00000048347	0.494485	1.37543	14.6702	0.00108701	0.0413927	UP
225998	Rorb	ENSMUSG00000036192	0.60664	4.24427	14.6559	0.00108972	0.0413927	UP
319565	Syne2	ENSMUSG00000063450	-0.30205	6.62924	14.6542	0.00109018	0.0413927	DOWN
71302	Arhgap26	ENSMUSG00000036452	0.556693	4.11947	14.6462	0.00109295	0.0413927	UP
99712	Cept1	ENSMUSG00000040774	0.23431	4.7237	14.6438	0.00109367	0.0413927	UP
11666	Abcd1	ENSMUSG00000031378	-0.309659	4.53841	14.6245	0.00110008	0.0413927	DOWN
107065	Lrrtm2	ENSMUSG00000071862	0.687564	3.40926	14.6232	0.00110065	0.0413927	UP
56298	Atl2	ENSMUSG00000059811	0.245775	4.4997	14.6155	0.00110307	0.0413927	UP
69754	Fbxo7	ENSMUSG00000001786	0.320009	4.51731	14.6087	0.00110534	0.0413927	UP
381199	Tmem151a	ENSMUSG00000061451	0.972755	4.31057	14.6077	0.00110566	0.0413927	UP
76820	Cyria	ENSMUSG00000020589	0.576894	5.77817	14.5983	0.00110875	0.0413927	UP
110446	Acat1	ENSMUSG00000032047	0.304727	7.4278	14.5844	0.0011134	0.0413927	UP
108911	Rcc2	ENSMUSG00000040945	-1.24175	6.75757	14.5812	0.00111447	0.0413927	DOWN
330171	Kctd10	ENSMUSG00000001098	-0.232786	7.01486	14.5767	0.00111601	0.0413927	DOWN
22377	Wbp1	ENSMUSG00000030035	-0.278099	7.21915	14.5723	0.00111748	0.0413927	DOWN
16172	Il17ra	ENSMUSG00000002897	-0.533276	3.8388	14.5586	0.00112231	0.0414235	DOWN
216049	Zfp365	ENSMUSG00000037855	0.389693	3.05601	14.5549	0.00112371	0.0414235	UP
269629	Lhfpl3	ENSMUSG00000106379	0.966687	3.13415	14.5441	0.00112742	0.0414609	UP
216643	Gabrp	ENSMUSG00000020159	-2.22584	1.61904	14.5547	0.00113145	0.0415099	DOWN
319518	Pdpr	ENSMUSG00000033624	-0.244532	4.33932	14.5137	0.00113758	0.041575	DOWN
69352	Necab1	ENSMUSG00000040536	0.806809	3.18053	14.5099	0.00113915	0.041575	UP
75990	Gm56555	ENSMUSG00000121137	0.726291	0.445738	14.5234	0.00114717	0.041575	UP
67602	Necap1	ENSMUSG00000030327	0.319843	6.09789	14.4797	0.00114927	0.041575	UP
229714	Gpr61	ENSMUSG00000046793	0.818938	1.78014	14.4783	0.00115127	0.041575	UP
18578	Pde4b	ENSMUSG00000028525	0.531584	5.24663	14.465	0.00115444	0.041575	UP
224694	Zfp81	ENSMUSG00000003929	0.380065	5.01419	14.4649	0.00115449	0.041575	UP
12354	Car7	ENSMUSG00000031883	0.833366	0.636218	14.481	0.00115641	0.041575	UP
243499	Lrrtm4	ENSMUSG00000052581	0.58403	3.6007	14.4566	0.00115756	0.041575	UP
269784	Cntn4	ENSMUSG00000064293	0.703472	3.60258	14.4445	0.00116182	0.0416304	UP
12716	Ckmt1	ENSMUSG00000000308	0.624607	5.08156	14.41	0.0011739	0.041734	UP
14712	Gnpat	ENSMUSG00000031985	-0.19307	6.69409	14.4083	0.00117449	0.041734	DOWN
19215	Ptgds	ENSMUSG00000015090	2.0006	6.65084	14.4015	0.00117693	0.041734	UP
60367	Il1rapl2	ENSMUSG00000059203	0.655818	1.16193	14.4088	0.00117819	0.041734	UP
242384	Lingo2	ENSMUSG00000045083	0.630142	3.80313	14.3981	0.00117828	0.041734	UP
14593	Ggps1	ENSMUSG00000021302	0.212459	6.01876	14.3557	0.00119344	0.0419105	UP
21423	Tcf3	ENSMUSG00000020167	-0.557402	7.93646	14.3528	0.00119447	0.0419105	DOWN
52348	Vps37a	ENSMUSG00000031600	0.191383	4.97136	14.3511	0.00119514	0.0419105	UP
14396	Gabra3	ENSMUSG00000031343	0.951447	5.11083	14.3324	0.00120198	0.0419105	UP
208146	Yeats2	ENSMUSG00000041215	-0.268828	5.86526	14.3269	0.00120397	0.0419105	DOWN
12628	Cfh	ENSMUSG00000026365	0.640614	3.74789	14.3228	0.00120565	0.0419105	UP
100504586	Gm20300	ENSMUSG00000111080	0.411944	4.24111	14.3217	0.00120597	0.0419105	UP
192199	Rspo1	ENSMUSG00000028871	-0.909989	3.13991	14.3066	0.00121191	0.0419105	DOWN
194908	Pld6	ENSMUSG00000043648	1.05236	1.85213	14.3082	0.00121244	0.0419105	UP
76789	Mzt1	ENSMUSG00000033186	0.252089	6.19201	14.2991	0.00121423	0.0419105	UP
13682	Eif4a2	ENSMUSG00000022884	0.356037	8.58076	14.2915	0.00121703	0.0419105	UP
13849	Ephx1	ENSMUSG00000038776	0.511723	1.95875	14.2861	0.00122063	0.0419105	UP
67041	Oxct1	ENSMUSG00000022186	0.21811	7.33672	14.2798	0.0012214	0.0419105	UP
20491	Sla	ENSMUSG00000022372	0.93685	2.47085	14.2834	0.00122143	0.0419105	UP
216846	Cntrob	ENSMUSG00000032782	-0.278558	4.73574	14.2724	0.00122422	0.0419123	DOWN
20265	Scn1a	ENSMUSG00000064329	0.650708	2.70855	14.2575	0.0012302	0.0419362	UP
77605	H2az2	ENSMUSG00000041126	-0.349733	7.72995	14.2558	0.00123037	0.0419362	DOWN
83603	Elovl4	ENSMUSG00000032262	0.47701	6.16265	14.237	0.00123747	0.0420011	UP
636791	Silc1	ENSMUSG00000094002	1.26697	1.27003	14.246	0.00123774	0.0420011	UP
67996	Srsf6	ENSMUSG00000016921	-0.226233	7.9552	14.2182	0.00124461	0.0421412	DOWN
22631	Ywhaz	ENSMUSG00000022285	0.226077	9.87486	14.186	0.00125694	0.0422836	UP
216867	Slc16a11	ENSMUSG00000040938	0.808963	0.604907	14.2072	0.00125896	0.0422836	UP
15361	Hmga1	ENSMUSG00000046711	-0.359215	7.31479	14.1715	0.00126256	0.0422836	DOWN
13992	Khdrbs3	ENSMUSG00000022332	0.471333	3.93477	14.1614	0.0012666	0.0422836	UP
19249	Ptpn13	ENSMUSG00000034573	-0.414091	5.00047	14.1605	0.00126685	0.0422836	DOWN
74106	Dcaf6	ENSMUSG00000026571	0.278906	4.86793	14.1603	0.00126693	0.0422836	UP
244810	AW551984	ENSMUSG00000038112	0.624446	7.0487	14.1504	0.00127072	0.0422836	UP
13401	Dmwd	ENSMUSG00000030410	-1.1094	5.24438	14.1488	0.00127137	0.0422836	DOWN
12683	Cidea	ENSMUSG00000024526	1.39639	-0.0567417	14.1734	0.00127357	0.0422836	UP
70351	Ppp4r1	ENSMUSG00000061950	-0.205468	5.71707	14.1166	0.00128397	0.0425372	DOWN
16468	Jarid2	ENSMUSG00000038518	-0.271349	6.62539	14.0931	0.00129328	0.0426729	DOWN
228852	Ppp1r16b	ENSMUSG00000037754	0.636468	4.33738	14.0925	0.00129362	0.0426729	UP
67457	Frmd8	ENSMUSG00000024816	-0.359509	5.82358	14.0836	0.00129709	0.0426957	DOWN
66849	Ppp1r2	ENSMUSG00000047714	0.188641	6.82497	14.0721	0.00130166	0.0427543	UP
13476	Reep5	ENSMUSG00000005873	0.388733	8.03645	14.048	0.00131134	0.0429808	UP
623279	Dok6	ENSMUSG00000073514	0.685553	3.82185	14.0374	0.00131581	0.0430355	UP
333433	Gpd1l	ENSMUSG00000050627	0.379461	4.97348	14.0291	0.00131905	0.0430499	UP
17389	Mmp16	ENSMUSG00000028226	0.259889	5.94051	14.0089	0.00132723	0.0431377	UP
240087	Mdc1	ENSMUSG00000061607	-0.336387	5.34189	13.9967	0.00133225	0.0431377	DOWN
15160	Serpind1	ENSMUSG00000022766	1.32628	0.620497	14.0355	0.00133312	0.0431377	UP
26878	B3galt2	ENSMUSG00000033849	0.56734	3.52527	13.9939	0.00133365	0.0431377	UP
15132	Hbb-bh1	ENSMUSG00000052217	-1.88503	3.91175	13.9891	0.00133578	0.0431377	DOWN
53612	Vti1b	ENSMUSG00000021124	0.284033	6.38815	13.9757	0.0013409	0.0432125	UP
15118	Has3	ENSMUSG00000031910	0.613153	2.64409	13.9612	0.00134749	0.0433341	UP
56009	Alyref2	ENSMUSG00000060244	0.358657	4.06613	13.9486	0.00135229	0.0433528	UP
13406	Dmp1	ENSMUSG00000029307	2.48603	1.24379	13.984	0.00135372	0.0433528	UP
17355	Aff1	ENSMUSG00000029313	-0.468687	3.34051	13.9257	0.00136207	0.0434398	DOWN
50790	Acsl4	ENSMUSG00000031278	0.382926	4.84067	13.9211	0.00136374	0.0434398	UP
21357	Tarbp2	ENSMUSG00000023051	-0.185571	5.88846	13.9155	0.00136605	0.0434398	DOWN
20745	Spock1	ENSMUSG00000056222	0.406788	6.46379	13.9066	0.00136981	0.0434398	UP
212974	Pgghg	ENSMUSG00000062031	-0.480847	3.92168	13.9053	0.00137056	0.0434398	DOWN
170638	Hpcal4	ENSMUSG00000046093	0.768278	4.15451	13.8684	0.00138625	0.0435233	UP
236539	Phgdh	ENSMUSG00000053398	-0.316183	7.85671	13.8672	0.00138663	0.0435233	DOWN
72789	Veph1	ENSMUSG00000027831	-0.615327	3.44776	13.8556	0.0013919	0.0435233	DOWN
67665	Dctn4	ENSMUSG00000024603	0.206371	6.99299	13.847	0.00139533	0.0435233	UP
330908	Opcml	ENSMUSG00000062257	0.903701	4.9539	13.8461	0.00139574	0.0435233	UP
20937	Suv39h1	ENSMUSG00000039231	-0.249768	5.71617	13.8405	0.00139815	0.0435233	DOWN
68770	Phtf2	ENSMUSG00000039987	0.309629	4.58621	13.8405	0.00139822	0.0435233	UP
53324	Nptx2	ENSMUSG00000059991	0.590558	3.35137	13.8402	0.00139858	0.0435233	UP
22627	Ywhae	ENSMUSG00000020849	0.205618	10.1355	13.8393	0.00139868	0.0435233	UP
20174	Ruvbl2	ENSMUSG00000003868	-0.197839	7.30042	13.8281	0.00140354	0.0435769	DOWN
76142	Ppp1r14c	ENSMUSG00000040653	0.562181	4.9697	13.8183	0.00140786	0.0435769	UP
271005	Klhdc1	ENSMUSG00000051890	0.678233	2.38249	13.8134	0.00141079	0.0435769	UP
73385	Fam177a	ENSMUSG00000095595	0.553032	5.94077	13.8093	0.00141174	0.0435769	UP
56508	Rapgef4	ENSMUSG00000049044	0.652173	3.79976	13.8019	0.00141517	0.0435951	UP
72003	Synpr	ENSMUSG00000056296	0.483645	4.38934	13.7945	0.00141836	0.043606	UP
18582	Pde6d	ENSMUSG00000026239	0.220897	5.78261	13.7622	0.00143257	0.0439252	UP
229663	Csde1	ENSMUSG00000068823	0.169522	8.91379	13.7579	0.00143446	0.0439252	UP
15893	Ica1	ENSMUSG00000062995	0.479319	4.53792	13.7504	0.0014379	0.043943	UP
78754	Galnt15	ENSMUSG00000021903	1.19595	0.250661	13.8056	0.00144273	0.0439512	UP
108153	Adamts7	ENSMUSG00000032363	-0.533645	4.88949	13.737	0.00144388	0.0439512	DOWN
223267	Ggact	ENSMUSG00000041625	0.429847	2.19932	13.7312	0.00144765	0.043953	UP
14087	Fanca	ENSMUSG00000032815	-0.687982	2.80733	13.7198	0.00145226	0.043953	DOWN
100637	N4bp2l1	ENSMUSG00000041132	0.621022	2.11516	13.7202	0.00145252	0.043953	UP
213773	Tbl3	ENSMUSG00000040688	-0.236952	6.22044	13.71	0.001456	0.0439717	DOWN
67579	Cpeb4	ENSMUSG00000020300	0.474765	4.67391	13.6989	0.00146108	0.0440388	UP
58243	Nap1l5	ENSMUSG00000055430	0.751705	6.15821	13.6707	0.00147391	0.0443385	UP
19325	Rab10	ENSMUSG00000020671	0.19179	8.00618	13.657	0.00148023	0.0443593	UP
19725	Rfx2	ENSMUSG00000024206	-0.545709	3.47444	13.651	0.00148335	0.0443593	DOWN
20591	Kdm5c	ENSMUSG00000025332	-0.221962	6.74613	13.6451	0.00148573	0.0443593	DOWN
14130	Fcgr2b	ENSMUSG00000026656	0.766369	0.0241497	13.6978	0.00148997	0.0443593	UP
52589	Ncald	ENSMUSG00000051359	0.704108	6.06617	13.6334	0.00149116	0.0443593	UP
12364	Casp12	ENSMUSG00000025887	1.27501	-0.116696	13.6953	0.00149192	0.0443593	UP
257633	Acsf3	ENSMUSG00000015016	-0.313559	3.78918	13.6114	0.00150165	0.0445625	DOWN
17706	mt-Atp8	ENSMUSG00000064356	0.393651	4.96262	13.6034	0.00150528	0.0445841	UP
629378	Dact3	ENSMUSG00000078794	-1.43741	4.94604	13.5952	0.00150913	0.0446121	DOWN
319148	H3c3	ENSMUSG00000069310	-1.28221	-0.110666	13.5521	0.00152982	0.0449776	DOWN
56421	Pfkp	ENSMUSG00000021196	0.514528	4.86501	13.551	0.00153015	0.0449776	UP
77629	Sphkap	ENSMUSG00000026163	1.00837	3.64958	13.5511	0.00153027	0.0449776	UP
171180	Syt12	ENSMUSG00000049303	0.527801	2.25714	13.5261	0.00154322	0.0452074	UP
231986	Jazf1	ENSMUSG00000063568	0.443047	4.31745	13.5188	0.00154572	0.0452074	UP
170765	Ripply3	ENSMUSG00000022941	-0.706491	1.26244	13.5316	0.00154691	0.0452074	DOWN
19395	Rasgrp2	ENSMUSG00000032946	0.763571	4.29719	13.5099	0.00155004	0.0452129	UP
234814	Mthfsd	ENSMUSG00000031816	-0.29417	4.59694	13.5011	0.0015543	0.0452338	DOWN
320606	3632454L22Rik	ENSMUSG00000089759	0.929773	-0.309934	13.5769	0.00155985	0.0452338	UP
67311	Nanp	ENSMUSG00000053916	0.204048	4.26321	13.4807	0.00156431	0.0452338	UP
72393	Faim2	ENSMUSG00000023011	0.857892	4.38776	13.4774	0.00156588	0.0452338	UP
241322	Zbtb6	ENSMUSG00000066798	0.345455	4.66151	13.4714	0.00156879	0.0452338	UP
72098	Tmem68	ENSMUSG00000028232	0.328726	4.89946	13.4664	0.00157125	0.0452338	UP
72972	Ccser2	ENSMUSG00000058690	0.229174	6.13528	13.4661	0.00157135	0.0452338	UP
16328	Cep250	ENSMUSG00000038241	-0.382939	5.02694	13.4532	0.00157777	0.045294	DOWN
53886	Cdkl2	ENSMUSG00000029403	0.943449	2.25555	13.4494	0.00158074	0.045294	UP
67019	Actr6	ENSMUSG00000019948	0.309992	4.28312	13.4341	0.00158737	0.045294	UP
11539	Adora1	ENSMUSG00000042429	0.622419	3.75028	13.4292	0.00158986	0.045294	UP
22335	Vdac3	ENSMUSG00000008892	0.193887	7.70113	13.4287	0.0015899	0.045294	UP
21826	Thbs2	ENSMUSG00000023885	0.673878	6.35474	13.4263	0.00159112	0.045294	UP
50873	Prkn	ENSMUSG00000023826	0.381268	1.27142	13.4272	0.00159508	0.0452983	UP
237858	Trarg1	ENSMUSG00000046275	1.94574	1.60801	13.437	0.00159717	0.0452983	UP
69367	Glrx2	ENSMUSG00000018196	0.276077	5.58767	13.4006	0.00160404	0.0454094	UP
14199	Fhl1	ENSMUSG00000023092	0.478368	6.96656	13.3748	0.0016171	0.0456762	UP
72349	Dusp3	ENSMUSG00000003518	0.453242	6.06869	13.3703	0.00161941	0.0456762	UP
70495	Atp6ap2	ENSMUSG00000031007	0.295037	6.61255	13.3618	0.00162372	0.0457141	UP
26554	Cul3	ENSMUSG00000004364	0.298792	5.00528	13.3437	0.00163304	0.0457146	UP
70223	Nars1	ENSMUSG00000024587	0.139623	7.00802	13.3434	0.00163318	0.0457146	UP
280645	B3gat2	ENSMUSG00000026156	0.521374	4.93166	13.3428	0.00163357	0.0457146	UP
11931	Atp1b1	ENSMUSG00000026576	0.550561	7.4753	13.3386	0.00163564	0.0457146	UP
232933	Ccdc61	ENSMUSG00000074358	-0.283383	4.51458	13.3182	0.00164631	0.0459293	DOWN
71946	Endod1	ENSMUSG00000037419	0.402164	5.0321	13.3113	0.00164982	0.0459395	UP
224170	Dzip3	ENSMUSG00000064061	0.293591	5.6452	13.3058	0.00165265	0.0459395	UP
110876	Scn2a	ENSMUSG00000075318	0.658255	5.30803	13.2977	0.00165689	0.0459741	UP
234967	Slc36a4	ENSMUSG00000043885	0.246406	5.59442	13.27	0.00167145	0.0462883	UP
69017	Prrt2	ENSMUSG00000045114	0.770543	4.60326	13.2635	0.00167496	0.0462883	UP
235504	Slc17a5	ENSMUSG00000049624	0.189348	3.6948	13.2595	0.00167724	0.0462883	UP
229791	Plppr4	ENSMUSG00000044667	0.827149	4.3094	13.2416	0.00168665	0.0464644	UP
223726	Mpped1	ENSMUSG00000041708	1.13145	5.11099	13.2211	0.0016976	0.0464884	UP
23874	Farsb	ENSMUSG00000026245	0.152832	6.26688	13.217	0.0016997	0.0464884	UP
14667	Gm2a	ENSMUSG00000000594	0.229471	5.72697	13.2158	0.00170034	0.0464884	UP
105853	Mal2	ENSMUSG00000024479	0.99158	2.88504	13.2117	0.0017032	0.0464884	UP
11690	Alox5ap	ENSMUSG00000060063	0.40341	2.11271	13.2108	0.0017047	0.0464884	UP
238725	Gpr150	ENSMUSG00000045509	0.745777	1.01812	13.2177	0.00170566	0.0464884	UP
226421	Rab7b	ENSMUSG00000052688	0.898727	0.950886	13.2174	0.00171104	0.0465523	UP
331623	Bend3	ENSMUSG00000038214	-0.657532	3.85867	13.1726	0.00172405	0.0468234	DOWN
14397	Gabra4	ENSMUSG00000029211	0.588445	2.9044	13.1672	0.00172736	0.0468307	UP
54401	Ywhab	ENSMUSG00000018326	0.180064	9.09556	13.1522	0.00173497	0.0468738	UP
72043	Sulf2	ENSMUSG00000006800	-0.383047	7.75333	13.1479	0.00173736	0.0468738	DOWN
20404	Sh3gl2	ENSMUSG00000028488	0.635944	5.6199	13.1466	0.0017381	0.0468738	UP
117146	Ube3b	ENSMUSG00000029577	-0.200141	6.60571	13.1272	0.00174883	0.0468957	DOWN
14235	Foxm1	ENSMUSG00000001517	-0.64064	4.9019	13.1231	0.00175117	0.0468957	DOWN
216613	Ccdc85a	ENSMUSG00000032878	0.609079	4.66949	13.1192	0.00175333	0.0468957	UP
11651	Akt1	ENSMUSG00000001729	-0.98017	7.59487	13.1167	0.00175466	0.0468957	DOWN
328035	Fads6	ENSMUSG00000044788	0.826244	1.27028	13.1147	0.00175933	0.0468957	UP
11770	Fabp4	ENSMUSG00000062515	1.79065	1.00688	13.1623	0.00176007	0.0468957	UP
72404	Wdr44	ENSMUSG00000036769	0.357151	3.5673	13.1065	0.00176064	0.0468957	UP
22750	Zfp9	ENSMUSG00000072623	0.269678	4.22901	13.1015	0.00176332	0.0468957	UP
19279	Ptprr	ENSMUSG00000020151	0.456207	3.81239	13.0871	0.00177145	0.0469166	UP
67182	Pdzk1ip1	ENSMUSG00000028716	-1.14408	1.07203	13.1093	0.00177239	0.0469166	DOWN
65113	Ndfip1	ENSMUSG00000024425	0.385604	8.65426	13.0835	0.00177326	0.0469166	UP
70458	2610318N02Rik	ENSMUSG00000049916	-0.76307	3.79817	13.0746	0.00177862	0.0469775	DOWN
72930	Ppp2r2b	ENSMUSG00000024500	0.598638	6.84955	13.0625	0.00178518	0.0469926	UP
53602	Hpcal1	ENSMUSG00000071379	0.351803	5.96647	13.0603	0.00178639	0.0469926	UP
110959	Nudt19	ENSMUSG00000034875	0.286579	5.38595	13.0531	0.00179053	0.0469926	UP
11804	Aplp2	ENSMUSG00000031996	0.171664	7.72589	13.0515	0.00179142	0.0469926	UP
237542	Osbpl8	ENSMUSG00000020189	0.251429	5.27309	13.0424	0.00179665	0.0470495	UP
76302	Pcnp	ENSMUSG00000071533	0.175195	7.32605	13.0225	0.00180805	0.0472449	UP
73467	1700066M21Rik	ENSMUSG00000038323	0.351478	3.86052	13.0191	0.00181025	0.0472449	UP
22591	Xpc	ENSMUSG00000030094	-0.198836	4.96063	13.0025	0.00181968	0.0474104	DOWN
235459	Gtf2a2	ENSMUSG00000033543	0.203088	5.48249	12.9882	0.00182797	0.0475459	UP
76411	Ift43	ENSMUSG00000007867	-0.290125	4.56672	12.9722	0.00183739	0.0476341	DOWN
192167	Nlgn1	ENSMUSG00000063887	0.645884	4.69401	12.9719	0.00183756	0.0476341	UP
22295	Cdh23	ENSMUSG00000012819	1.17456	0.787476	12.9741	0.00184512	0.0476881	UP
76308	Rab1b	ENSMUSG00000024870	-0.165721	7.89215	12.9577	0.00184585	0.0476881	DOWN
17385	Mmp11	ENSMUSG00000000901	-0.779275	5.3867	12.9487	0.00185118	0.0477149	DOWN
57246	Tbx20	ENSMUSG00000031965	-1.0905	1.4422	12.9559	0.0018531	0.0477149	DOWN
654318	C530005A16Rik	ENSMUSG00000085408	0.643718	2.34609	12.9418	0.0018562	0.0477149	UP
19708	Dpf2	ENSMUSG00000024826	-0.302906	7.02896	12.9259	0.0018647	0.047768	DOWN
320492	A830018L16Rik	ENSMUSG00000057715	0.715241	2.12279	12.9278	0.00186501	0.047768	UP
76376	Slc24a2	ENSMUSG00000037996	0.516321	1.86268	12.923	0.00186794	0.047768	UP
103425	Ncln	ENSMUSG00000020238	-0.28975	6.54695	12.9008	0.00187972	0.047768	DOWN
72736	Tmx1	ENSMUSG00000021072	0.198525	6.98593	12.8971	0.00188195	0.047768	UP
15444	Hpca	ENSMUSG00000028785	0.642471	5.38917	12.8931	0.00188437	0.047768	UP
67405	Nts	ENSMUSG00000019890	1.03906	0.866599	12.9113	0.00188516	0.047768	UP
17350	Mlh1	ENSMUSG00000032498	-0.245541	4.48008	12.891	0.00188575	0.047768	DOWN
24083	Natd1	ENSMUSG00000018931	-0.209785	6.1007	12.8836	0.00189011	0.047768	DOWN
108067	Eif2b3	ENSMUSG00000028683	0.174263	4.71392	12.8805	0.00189208	0.047768	UP
228536	Bahd1	ENSMUSG00000040007	-0.668306	5.36045	12.8766	0.00189438	0.047768	DOWN
29870	Gtse1	ENSMUSG00000022385	-0.57378	3.85852	12.8719	0.00189749	0.047768	DOWN
226470	Zbtb41	ENSMUSG00000033964	0.431501	5.44092	12.8691	0.00189894	0.047768	UP
74253	Klrg2	ENSMUSG00000071537	-1.1587	-0.798478	12.7629	0.00190177	0.047768	DOWN
19227	Pthlh	ENSMUSG00000048776	-0.87033	1.95987	12.8359	0.00192191	0.0481951	DOWN
13445	Cdk2ap1	ENSMUSG00000029394	-1.23114	6.41584	12.8201	0.00192902	0.048218	DOWN
18746	Pkm	ENSMUSG00000032294	-0.218366	10.592	12.8199	0.0019291	0.048218	DOWN
105653	Phyhip	ENSMUSG00000003469	0.494335	3.10471	12.8074	0.00193728	0.0483439	UP
15126	Hba-x	ENSMUSG00000055609	-1.3447	8.05261	12.7947	0.0019448	0.0484531	DOWN
140741	Gpr6	ENSMUSG00000046922	1.33016	-0.195693	12.8403	0.00195227	0.0485431	UP
140904	Caln1	ENSMUSG00000060371	0.928058	4.16878	12.7791	0.00195473	0.0485431	UP
17184	Matr3	ENSMUSG00000037236	0.285342	9.05593	12.7715	0.00195938	0.0485469	UP
236920	Stard8	ENSMUSG00000031216	-0.491702	4.30733	12.7688	0.0019612	0.0485469	DOWN
212448	9330159F19Rik	ENSMUSG00000004360	0.706017	5.60239	12.7617	0.00196552	0.0485755	UP
74102	Slc35a5	ENSMUSG00000022664	0.313644	4.61032	12.7493	0.0019735	0.0486945	UP
71766	Raver1	ENSMUSG00000010205	-0.355134	6.69671	12.737	0.00198122	0.0488067	DOWN
74777	Selenon	ENSMUSG00000050989	-1.03456	5.78032	12.7296	0.00198594	0.0488445	DOWN
20614	Snap25	ENSMUSG00000027273	0.4407	6.64117	12.7233	0.00199001	0.0488666	UP
215821	Arfgef3	ENSMUSG00000019852	0.51974	4.57453	12.7048	0.00200198	0.049039	UP
110198	Akr7a5	ENSMUSG00000028743	-0.245762	5.97256	12.7024	0.00200342	0.049039	DOWN
54368	Gp9	ENSMUSG00000030054	-1.32456	-0.147345	12.7252	0.00200903	0.0490702	DOWN
56380	Arid3b	ENSMUSG00000004661	-0.442043	3.28464	12.6816	0.00201733	0.0490702	DOWN
76263	Gstk1	ENSMUSG00000029864	-0.447673	2.40466	12.6784	0.00202037	0.0490702	DOWN
50927	Nasp	ENSMUSG00000028693	-0.28221	6.55938	12.6762	0.00202045	0.0490702	DOWN
52838	Dnlz	ENSMUSG00000075467	-0.196749	5.85938	12.6752	0.00202107	0.0490702	DOWN
233549	Mogat2	ENSMUSG00000052396	-0.486606	1.87327	12.6727	0.00202501	0.0490702	DOWN
56699	Cdc42ep4	ENSMUSG00000041598	-0.229299	6.97141	12.6627	0.00202924	0.0490702	DOWN
55963	Slc1a4	ENSMUSG00000020142	0.384999	5.97701	12.6612	0.00203023	0.0490702	UP
319713	Ablim3	ENSMUSG00000032735	0.698177	6.7273	12.6556	0.00203392	0.0490822	UP
20655	Sod1	ENSMUSG00000022982	0.22608	7.16027	12.634	0.00204817	0.0492768	UP
15117	Has2	ENSMUSG00000022367	-0.851622	2.41953	12.6357	0.00204839	0.0492768	DOWN
72184	Klhl35	ENSMUSG00000035298	-1.98352	3.36677	12.626	0.00205414	0.04929	DOWN
140559	Igsf8	ENSMUSG00000038034	-0.349355	7.254	12.6181	0.00205868	0.04929	DOWN
20981	Syt3	ENSMUSG00000030731	0.855508	4.31197	12.6164	0.00205999	0.04929	UP
226977	Actr1b	ENSMUSG00000037351	-0.174972	6.99085	12.612	0.00206277	0.04929	DOWN
56367	Scoc	ENSMUSG00000063253	0.340749	6.18882	12.6087	0.00206497	0.04929	UP
68188	Sympk	ENSMUSG00000023118	-0.264614	7.34834	12.6029	0.00206888	0.0493066	DOWN
319167	H2ac11	ENSMUSG00000069301	-0.750938	2.17822	12.5955	0.00207581	0.0493125	DOWN
18133	Ccn3	ENSMUSG00000037362	1.38599	1.88193	12.5941	0.00207856	0.0493125	UP
70603	Mutyh	ENSMUSG00000028687	-0.569685	2.08943	12.5913	0.00207875	0.0493125	DOWN
15564	Htr5b	ENSMUSG00000050534	1.25767	-0.418869	12.6455	0.00208252	0.0493259	UP
27409	Abcg5	ENSMUSG00000040505	-1.002	1.51685	12.5832	0.00208869	0.0493263	DOWN
11496	Adam22	ENSMUSG00000040537	0.370163	5.91829	12.5717	0.00208985	0.0493263	UP
70536	Qpct	ENSMUSG00000024084	0.458096	2.90006	12.5677	0.0020932	0.0493263	UP
545902	Ptprh	ENSMUSG00000035429	1.00127	0.304718	12.599	0.00209537	0.0493263	UP
14412	Slc6a13	ENSMUSG00000030108	0.673572	4.94374	12.5574	0.00209962	0.0493508	UP
11964	Atp6v1a	ENSMUSG00000052459	0.332197	7.37193	12.5482	0.00210581	0.0494131	UP
67150	Rnf141	ENSMUSG00000030788	0.240847	4.96141	12.5438	0.00210887	0.0494131	UP
69860	Eif1ad	ENSMUSG00000024841	-0.247708	5.77198	12.5388	0.00211226	0.0494131	DOWN
20510	Slc1a1	ENSMUSG00000024935	0.741378	4.5385	12.5346	0.0021152	0.0494131	UP
219228	Pcdh17	ENSMUSG00000035566	0.689677	6.07341	12.5299	0.00211835	0.0494131	UP
238896	Cdc20b	ENSMUSG00000078926	-1.0476	-0.589892	12.5028	0.00212477	0.0494877	DOWN
17120	Mad1l1	ENSMUSG00000029554	-0.179155	5.61728	12.5152	0.00212846	0.0494989	DOWN
66915	Cops9	ENSMUSG00000073616	0.232016	5.66168	12.4847	0.00214966	0.0498569	UP
544752	Tug1	ENSMUSG00000056579	0.2183	8.06984	12.4746	0.00215677	0.0498569	UP
78777	Tepsin	ENSMUSG00000025377	-0.220051	4.45223	12.4742	0.00215712	0.0498569	DOWN
208659	Fam20a	ENSMUSG00000020614	0.421184	2.26627	12.4731	0.00215907	0.0498569	UP
66237	Atp6v1g2	ENSMUSG00000024403	0.635905	5.15699	12.4675	0.00216173	0.0498569	UP
72948	Tppp	ENSMUSG00000021573	0.498618	3.85558	12.4655	0.00216332	0.0498569	UP
15273	Hivep2	ENSMUSG00000015501	0.436632	4.5127	12.4591	0.00216774	0.0498839	UP
20638	Snrpb	ENSMUSG00000027404	-0.255213	8.0808	12.4388	0.00218196	0.0501362	NO
18032	Nfix	ENSMUSG00000001911	0.620202	7.44327	12.4324	0.00218652	0.0501623	NO
67326	Adissp	ENSMUSG00000027327	-0.19204	6.06113	12.4216	0.00219423	0.0501623	NO
217149	Cisd3	ENSMUSG00000078695	0.523569	2.86344	12.4219	0.00219476	0.0501623	NO
73024	Emc7	ENSMUSG00000055943	0.249171	5.47735	12.4145	0.00219934	0.0501623	NO
17153	Mal	ENSMUSG00000027375	0.567989	2.19302	12.4161	0.00219942	0.0501623	NO
103172	Chchd10	ENSMUSG00000049422	0.701752	4.71584	12.3946	0.00221375	0.0504144	NO
626832	Gm6710	ENSMUSG00000078887	0.319616	3.32907	12.3901	0.00221735	0.0504217	NO
68449	Tbc1d10b	ENSMUSG00000042492	-0.719648	6.20281	12.3845	0.00222093	0.0504285	NO
18569	Pdcd4	ENSMUSG00000024975	0.237014	6.30001	12.379	0.00222493	0.0504448	NO
22200	Uba3	ENSMUSG00000030061	0.20056	5.83187	12.3708	0.00223089	0.0505056	NO
19894	Rph3a	ENSMUSG00000029608	0.639977	4.99264	12.3446	0.0022501	0.0508336	NO
15563	Htr5a	ENSMUSG00000039106	0.918173	0.903643	12.3516	0.00225291	0.0508336	NO
67618	Aasdhppt	ENSMUSG00000025894	0.242086	4.92077	12.3322	0.00225922	0.0508336	NO
20742	Sptbn1	ENSMUSG00000020315	0.229631	8.42979	12.3301	0.00226068	0.0508336	NO
14187	Akr1b8	ENSMUSG00000029762	-0.638305	2.72477	12.3297	0.00226192	0.0508336	NO
15270	H2ax	ENSMUSG00000049932	-0.370548	7.99689	12.3176	0.00226997	0.0509402	NO
57349	Ppbp	ENSMUSG00000029372	-1.12185	-0.106554	12.3249	0.00230306	0.0516074	NO
79362	Bhlhe41	ENSMUSG00000030256	0.409819	2.66933	12.2622	0.0023122	0.0516511	NO
269336	Ccdc32	ENSMUSG00000039983	0.229053	5.17994	12.2609	0.00231248	0.0516511	NO
20541	Slc8a1	ENSMUSG00000054640	0.371818	5.90446	12.255	0.00231696	0.0516511	NO
78521	B230219D22Rik	ENSMUSG00000045767	0.224525	7.08766	12.253	0.00231845	0.0516511	NO
237403	Lingo3	ENSMUSG00000051067	0.918248	3.1489	12.2478	0.00232299	0.0516773	NO
85308	Emc9	ENSMUSG00000022217	0.706947	2.70047	12.2198	0.00234473	0.0520628	NO
241727	Snph	ENSMUSG00000027457	0.519976	4.52105	12.2157	0.00234709	0.0520628	NO
100042100	Gm3667	ENSMUSG00000090691	0.543817	2.64908	12.2079	0.00235379	0.0521361	NO
20256	Clec11a	ENSMUSG00000004473	1.13949	3.90224	12.1955	0.00236289	0.0522624	NO
14805	Grik1	ENSMUSG00000022935	0.770186	3.74521	12.1797	0.00237516	0.0524582	NO
227358	Erfe	ENSMUSG00000047443	-1.17709	-0.73311	12.0091	0.00237938	0.052476	NO
235106	Ntm	ENSMUSG00000059974	0.51132	6.85279	12.1626	0.00238825	0.0524918	NO
68196	Hsbp1	ENSMUSG00000031839	0.290189	8.2115	12.153	0.00239579	0.0524918	NO
17992	Ndufa4	ENSMUSG00000029632	0.193437	7.13566	12.1517	0.00239683	0.0524918	NO
79456	Recql4	ENSMUSG00000033762	-0.683112	1.83251	12.1552	0.00239699	0.0524918	NO
66235	Eif1ax	ENSMUSG00000067194	0.190488	6.85692	12.1513	0.00239717	0.0524918	NO
67978	Tctn2	ENSMUSG00000118662	-0.229276	4.37918	12.1409	0.00240551	0.0525343	NO
56697	Akap10	ENSMUSG00000047804	-0.216519	4.27495	12.1404	0.00240594	0.0525343	NO
16523	Kcnj8	ENSMUSG00000030247	0.461484	4.00053	12.1167	0.00242485	0.0526928	NO
228366	Large2	ENSMUSG00000040434	-0.831298	1.48507	12.1171	0.00243022	0.0526928	NO
22325	Vav2	ENSMUSG00000009621	-0.614122	5.37686	12.1077	0.00243183	0.0526928	NO
118452	Baalc	ENSMUSG00000022296	0.607519	3.41895	12.1045	0.00243469	0.0526928	NO
66515	Cul7	ENSMUSG00000038545	-0.24819	6.91886	12.1021	0.00243626	0.0526928	NO
140859	Nek8	ENSMUSG00000017405	-0.55571	2.85025	12.1027	0.00243666	0.0526928	NO
229363	Gmps	ENSMUSG00000027823	0.141456	7.09379	12.1006	0.00243743	0.0526928	NO
74718	Snx16	ENSMUSG00000027534	0.5721	5.31231	12.0967	0.00244062	0.0526928	NO
60613	Kcnq4	ENSMUSG00000028631	-0.356717	3.30628	12.0793	0.00245515	0.0528313	NO
17719	mt-Nd4	ENSMUSG00000064363	0.267405	9.25888	12.0769	0.00245659	0.0528313	NO
11636	Ak1	ENSMUSG00000026817	0.413672	6.72274	12.076	0.00245735	0.0528313	NO
66377	Ndufc1	ENSMUSG00000037152	0.156807	5.77391	12.0702	0.00246205	0.0528585	NO
67976	Trabd	ENSMUSG00000015363	-0.249649	5.75747	12.0605	0.00246991	0.0529332	NO
217463	Snx13	ENSMUSG00000020590	0.21284	4.90481	12.0557	0.00247388	0.0529332	NO
77087	Ankrd11	ENSMUSG00000035569	-0.562244	6.42254	12.0491	0.00247918	0.0529332	NO
224897	Dpp9	ENSMUSG00000001229	-0.211392	5.74597	12.0474	0.00248064	0.0529332	NO
26374	Cop1	ENSMUSG00000040782	-1.11003	5.30195	12.0425	0.00248468	0.0529332	NO
66882	Bzw1	ENSMUSG00000051223	0.128848	8.78198	12.0406	0.0024862	0.0529332	NO
68283	Matcap2	ENSMUSG00000036411	0.583371	2.5957	12.0201	0.00250405	0.0532396	NO
14700	Gng10	ENSMUSG00000038607	0.237939	6.16616	12.0057	0.00251499	0.0533325	NO
18417	Cldn11	ENSMUSG00000037625	0.249138	6.20749	12.0053	0.00251536	0.0533325	NO
18044	Nfya	ENSMUSG00000023994	-0.228286	5.83675	11.9931	0.00252552	0.0534129	NO
219149	Xkr6	ENSMUSG00000035067	-0.892176	3.45022	11.9929	0.0025261	0.0534129	NO
105638	Dph3	ENSMUSG00000021905	0.191882	5.72111	11.9786	0.00253763	0.053583	NO
14696	Gnb4	ENSMUSG00000027669	0.212855	6.06195	11.971	0.00254399	0.0536437	NO
12367	Casp3	ENSMUSG00000031628	0.278277	7.70315	11.9661	0.00254813	0.0536573	NO
93730	Lztfl1	ENSMUSG00000025245	0.142353	5.1294	11.9517	0.00256038	0.0538414	NO
22409	Wnt10a	ENSMUSG00000026167	-0.908692	1.11572	11.9496	0.00257315	0.0539414	NO
68567	Cgref1	ENSMUSG00000029161	0.686739	4.80352	11.9338	0.00257565	0.0539414	NO
329003	Zfp516	ENSMUSG00000058881	-0.596219	5.02327	11.9336	0.00257577	0.0539414	NO
233912	Armc5	ENSMUSG00000042178	-0.278791	5.16819	11.9267	0.0025817	0.0539414	NO
239133	Dleu7	ENSMUSG00000048281	0.783186	2.71236	11.9232	0.00258572	0.0539414	NO
66477	Atp5mk	ENSMUSG00000071528	0.253126	6.07468	11.9174	0.00258961	0.0539414	NO
21922	Clec3b	ENSMUSG00000025784	1.43974	2.43885	11.9215	0.00258969	0.0539414	NO
12443	Ccnd1	ENSMUSG00000070348	-0.594174	7.51698	11.9061	0.00259933	0.0540307	NO
67501	Ccdc50	ENSMUSG00000038127	0.169691	6.57044	11.9017	0.00260316	0.0540307	NO
53945	Slc40a1	ENSMUSG00000025993	0.26113	4.96138	11.9002	0.00260453	0.0540307	NO
74463	Exoc3l2	ENSMUSG00000011263	-0.876525	0.71331	11.9178	0.00260954	0.0540618	NO
20280	Scp2	ENSMUSG00000028603	0.13872	6.56042	11.8751	0.00262623	0.0542633	NO
16001	Igf1r	ENSMUSG00000005533	-0.309838	7.29195	11.8744	0.00262682	0.0542633	NO
231148	Ablim2	ENSMUSG00000029095	0.748875	3.00403	11.8692	0.00263203	0.0542633	NO
70719	Arhgap45	ENSMUSG00000035697	-0.562769	3.07542	11.8677	0.00263339	0.0542633	NO
53870	Cntn6	ENSMUSG00000030092	0.761533	2.32641	11.8594	0.00264134	0.0543544	NO
70593	Evx1os	ENSMUSG00000086126	-0.691488	2.61378	11.8379	0.00266006	0.0546282	NO
65967	Eefsec	ENSMUSG00000033216	-0.218819	5.32982	11.8347	0.00266176	0.0546282	NO
72350	Zc2hc1c	ENSMUSG00000045064	0.411958	1.72074	11.833	0.00266577	0.0546375	NO
19727	Rfxank	ENSMUSG00000036120	-0.284066	4.33419	11.8156	0.00267885	0.0548325	NO
22210	Ube2b	ENSMUSG00000020390	0.172825	6.40439	11.8093	0.00268435	0.054872	NO
331532	Tceal5	ENSMUSG00000054034	0.380899	4.24025	11.8023	0.00269077	0.0548791	NO
15551	Htr1b	ENSMUSG00000049511	0.62625	2.60097	11.7947	0.00269832	0.0548791	NO
75767	Rab11fip1	ENSMUSG00000031488	-0.568378	2.13228	11.7947	0.0026997	0.0548791	NO
68988	Prpf31	ENSMUSG00000008373	-0.201099	6.55054	11.7906	0.00270104	0.0548791	NO
234069	Pcid2	ENSMUSG00000038542	-0.212882	5.42932	11.7875	0.0027039	0.0548791	NO
67266	Dipk1a	ENSMUSG00000029270	0.264527	5.15094	11.785	0.00270611	0.0548791	NO
24017	Rnf13	ENSMUSG00000036503	0.229031	5.34263	11.771	0.0027188	0.0549521	NO
66142	Cox7b	ENSMUSG00000031231	0.231859	5.79337	11.7688	0.00272083	0.0549521	NO
18027	Nfia	ENSMUSG00000028565	0.387089	7.5271	11.7671	0.00272232	0.0549521	NO
66117	Fmc1	ENSMUSG00000019689	0.309484	4.16258	11.7652	0.00272427	0.0549521	NO
233107	Kctd15	ENSMUSG00000030499	-0.208233	5.68964	11.7613	0.00272759	0.0549521	NO
338354	Zfp780b	ENSMUSG00000063047	0.273598	4.44236	11.753	0.00273536	0.0549537	NO
277360	Prex1	ENSMUSG00000039621	-0.256543	6.11047	11.7453	0.0027422	0.0549537	NO
101113	Snx21	ENSMUSG00000050373	0.308603	4.93504	11.7453	0.00274225	0.0549537	NO
66375	Dhrs7	ENSMUSG00000021094	0.411015	3.2148	11.7421	0.00274579	0.0549537	NO
13116	Cyp46a1	ENSMUSG00000021259	0.386303	3.45831	11.7384	0.00274895	0.0549537	NO
338365	Slc41a2	ENSMUSG00000034591	0.640645	3.0739	11.7384	0.00274911	0.0549537	NO
19707	Reps1	ENSMUSG00000019854	-1.00135	4.74697	11.7261	0.00275996	0.0549771	NO
665306	3930402G23Rik	ENSMUSG00000038917	-1.26381	-0.838093	11.3451	0.00276276	0.0549771	NO
12417	Cbx3	ENSMUSG00000029836	0.220003	8.78691	11.7187	0.00276662	0.0549771	NO
20787	Srebf1	ENSMUSG00000020538	-0.34451	6.22742	11.7178	0.00276749	0.0549771	NO
100042178	Prdm16os	ENSMUSG00000085069	-0.95669	1.26466	11.7299	0.00276816	0.0549771	NO
170757	Adgrl4	ENSMUSG00000039167	0.36831	3.36146	11.7114	0.00277392	0.0550203	NO
338352	Nell1	ENSMUSG00000055409	0.632326	4.56381	11.6947	0.0027891	0.0551804	NO
70315	Hdac8	ENSMUSG00000067567	-0.300545	3.78575	11.6948	0.00278918	0.0551804	NO
67144	Lrrc40	ENSMUSG00000063052	0.148067	5.8393	11.69	0.0027933	0.0551911	NO
54188	Cpsf4	ENSMUSG00000029625	-0.203394	5.28692	11.6726	0.00280963	0.0554424	NO
277154	Nynrin	ENSMUSG00000075592	-0.425939	6.43118	11.6684	0.00281361	0.0554497	NO
30050	Fbxw2	ENSMUSG00000035949	0.168951	6.49093	11.6488	0.0028321	0.0557427	NO
78771	Mctp1	ENSMUSG00000021596	0.665992	1.95831	11.6404	0.00284214	0.0557824	NO
23827	Bpnt1	ENSMUSG00000026617	0.226119	5.01839	11.6372	0.00284316	0.0557824	NO
226591	Tiprl	ENSMUSG00000040843	0.197542	6.43829	11.6352	0.002845	0.0557824	NO
67903	Gipc1	ENSMUSG00000019433	-0.200505	6.70249	11.6294	0.00285056	0.0558202	NO
71146	Golga7b	ENSMUSG00000042532	0.64747	6.22639	11.6176	0.00286191	0.0559711	NO
100043636	AI662270	ENSMUSG00000087107	1.06513	-0.344216	11.6525	0.00288896	0.0563879	NO
56742	Psrc1	ENSMUSG00000068744	-0.663946	4.15874	11.5882	0.00289056	0.0563879	NO
216766	Gemin5	ENSMUSG00000037275	-0.262251	5.27329	11.5726	0.00290543	0.0565591	NO
78593	Nrip3	ENSMUSG00000034825	0.602013	2.40549	11.5657	0.0029134	0.0565591	NO
27221	Chaf1a	ENSMUSG00000002835	-0.629174	5.12979	11.563	0.00291491	0.0565591	NO
13716	Ell	ENSMUSG00000070002	-0.219807	4.97972	11.5547	0.002923	0.0565591	NO
69219	Ddah1	ENSMUSG00000028194	0.308321	6.56873	11.5515	0.00292608	0.0565591	NO
11989	Slc7a3	ENSMUSG00000031297	1.13474	0.475021	11.5721	0.00292711	0.0565591	NO
73844	Ankrd45	ENSMUSG00000044835	0.704295	3.81482	11.5485	0.00292937	0.0565591	NO
104457	0610010K14Rik	ENSMUSG00000020831	-0.160441	5.74511	11.5425	0.00293499	0.0565591	NO
330409	Cecr2	ENSMUSG00000071226	-0.730706	3.77454	11.5417	0.0029361	0.0565591	NO
209773	Dennd2a	ENSMUSG00000038456	-0.505623	6.17452	11.5411	0.00293637	0.0565591	NO
68744	Zfp740	ENSMUSG00000046897	-0.188534	6.81704	11.5347	0.0029427	0.0565591	NO
75580	Zbtb4	ENSMUSG00000018750	0.303535	4.07978	11.5341	0.00294349	0.0565591	NO
72852	Mblac2	ENSMUSG00000051098	0.556227	4.08576	11.5209	0.00295656	0.0567246	NO
268878	Atp13a5	ENSMUSG00000048939	1.1165	0.096294	11.566	0.002962	0.0567246	NO
104069	Sncb	ENSMUSG00000034891	1.09551	5.7024	11.5119	0.00296531	0.0567246	NO
223664	Lrrc14	ENSMUSG00000033728	-0.169422	5.79709	11.5082	0.00296907	0.0567246	NO
12350	Car3	ENSMUSG00000027559	1.6331	5.02904	11.5036	0.00297405	0.0567246	NO
57913	Pidd1	ENSMUSG00000025507	-0.528719	2.66423	11.5008	0.00297766	0.0567246	NO
271278	BC024139	ENSMUSG00000044361	-0.662136	4.9526	11.4994	0.00297793	0.0567246	NO
70683	Utp20	ENSMUSG00000004356	-0.384533	4.09996	11.4878	0.00298978	0.0568799	NO
66948	Acad8	ENSMUSG00000031969	-0.247019	5.03143	11.4763	0.00300119	0.0570263	NO
272031	Plppr1	ENSMUSG00000063446	0.481092	5.9758	11.4579	0.00301974	0.057184	NO
20723	Serpinb9	ENSMUSG00000045827	0.576959	1.56227	11.461	0.00302154	0.057184	NO
110304	Glra3	ENSMUSG00000038257	1.18012	-0.228663	11.5088	0.0030218	0.057184	NO
12626	Cetn3	ENSMUSG00000021537	0.197919	5.95073	11.4534	0.00302437	0.057184	NO
22260	Nr1h2	ENSMUSG00000060601	-0.179156	5.90385	11.4471	0.00303077	0.0571952	NO
14678	Gnai2	ENSMUSG00000032562	-0.251698	9.11718	11.4455	0.00303241	0.0571952	NO
17127	Smad3	ENSMUSG00000032402	-0.591941	5.90319	11.4392	0.00303888	0.0572471	NO
21408	Zfp354a	ENSMUSG00000020364	0.330443	3.11619	11.4216	0.00305762	0.0574644	NO
20617	Snca	ENSMUSG00000025889	0.622616	5.77198	11.416	0.00306281	0.0574644	NO
218440	Ankrd34b	ENSMUSG00000045034	0.8374	2.11545	11.4172	0.00306336	0.0574644	NO
320840	Negr1	ENSMUSG00000040037	0.742804	6.00498	11.4083	0.00307077	0.0574644	NO
53817	Ddx39b	ENSMUSG00000019432	-0.175917	8.52833	11.4079	0.00307119	0.0574644	NO
12567	Cdk4	ENSMUSG00000006728	-0.323166	9.32795	11.406	0.0030732	0.0574644	NO
12903	Crabp1	ENSMUSG00000032291	-0.919965	6.96179	11.4015	0.00307784	0.0574644	NO
100040294	Gm2694	ENSMUSG00000097248	-0.568006	3.69361	11.3992	0.0030806	0.0574644	NO
231503	Tmem150c	ENSMUSG00000050640	0.652904	4.51324	11.3853	0.0030949	0.0574644	NO
69987	Spaca9	ENSMUSG00000026809	-0.97303	-0.0805326	11.4309	0.00309556	0.0574644	NO
72041	Alkbh4	ENSMUSG00000039754	-0.284121	4.11745	11.3824	0.00309805	0.0574644	NO
72569	Bbs5	ENSMUSG00000063145	0.344506	1.99977	11.384	0.00309838	0.0574644	NO
17258	Mef2a	ENSMUSG00000030557	0.180437	5.84305	11.3812	0.00309901	0.0574644	NO
319832	Tmem229a	ENSMUSG00000048022	0.629118	3.05346	11.3694	0.0031121	0.0574967	NO
27993	Imp4	ENSMUSG00000026127	-0.204764	6.03788	11.366	0.00311502	0.0574967	NO
636931	Trim71	ENSMUSG00000079259	-0.740054	0.952231	11.3764	0.00311593	0.0574967	NO
101706	Numa1	ENSMUSG00000066306	-0.309253	7.13157	11.3644	0.00311671	0.0574967	NO
23789	Coro1b	ENSMUSG00000024835	-0.16405	7.05656	11.3618	0.00311946	0.0574967	NO
66894	Wwp2	ENSMUSG00000031930	-0.570269	6.91969	11.3534	0.00312832	0.0575017	NO
108760	Galnt16	ENSMUSG00000021130	0.318949	5.53978	11.3517	0.00313012	0.0575017	NO
100072	Camta1	ENSMUSG00000014592	0.49745	7.35277	11.348	0.00313407	0.0575017	NO
19116	Prlr	ENSMUSG00000005268	0.944671	-0.00535727	11.4043	0.00313469	0.0575017	NO
13543	Dvl2	ENSMUSG00000020888	-0.34601	5.95486	11.3391	0.00314353	0.0575252	NO
217951	Tmem196	ENSMUSG00000048004	0.803973	2.2248	11.3363	0.00314821	0.0575252	NO
104271	Tex15	ENSMUSG00000009628	-0.586641	2.98313	11.3352	0.00314861	0.0575252	NO
242894	Actr3b	ENSMUSG00000056367	0.582542	3.97863	11.3318	0.00315155	0.0575252	NO
68202	Ndufa5	ENSMUSG00000023089	0.216868	5.69385	11.3199	0.00316411	0.0575252	NO
14718	Got1	ENSMUSG00000025190	0.283617	6.03995	11.3174	0.0031667	0.0575252	NO
72522	Atxn7l2	ENSMUSG00000048997	-0.217767	4.97106	11.3168	0.00316742	0.0575252	NO
449521	Zfp213	ENSMUSG00000071256	-0.239786	5.02086	11.3168	0.00316746	0.0575252	NO
22384	Eif4h	ENSMUSG00000040731	-0.164836	9.16248	11.3147	0.00316965	0.0575252	NO
384059	Tlr12	ENSMUSG00000062545	0.570481	1.2216	11.3147	0.00317637	0.0575314	NO
69480	Ttc9	ENSMUSG00000042734	0.647854	4.74524	11.3057	0.00317943	0.0575314	NO
229949	Ak5	ENSMUSG00000039058	0.564528	3.39873	11.3035	0.00318221	0.0575314	NO
270109	Pcnx2	ENSMUSG00000060212	0.539965	2.37978	11.3016	0.00318496	0.0575314	NO
11865	Bmal1	ENSMUSG00000055116	0.42931	3.41278	11.2852	0.003202	0.057586	NO
20320	Nptn	ENSMUSG00000032336	0.235178	6.6151	11.2749	0.00321272	0.057586	NO
234723	Txnl4b	ENSMUSG00000031723	0.175059	4.63137	11.2737	0.00321421	0.057586	NO
23936	Lynx1	ENSMUSG00000022594	0.550381	3.66967	11.2733	0.00321486	0.057586	NO
20431	Pmel	ENSMUSG00000025359	-1.15064	1.95313	11.2751	0.00321638	0.057586	NO
241134	Nyap2	ENSMUSG00000054976	0.532043	3.84181	11.2715	0.00321681	0.057586	NO
237831	Slc13a5	ENSMUSG00000020805	1.56145	1.05435	11.2746	0.00322815	0.057586	NO
11567	Avil	ENSMUSG00000025432	1.18394	2.40798	11.26	0.00323077	0.057586	NO
14030	Ewsr1	ENSMUSG00000009079	-0.173961	8.80689	11.2581	0.00323118	0.057586	NO
71458	Bcor	ENSMUSG00000040363	-0.288294	5.75289	11.2574	0.00323192	0.057586	NO
14255	Flt3	ENSMUSG00000042817	1.27109	-0.943	11.235	0.00323699	0.057586	NO
59016	Thap11	ENSMUSG00000036442	-0.157422	6.26065	11.2485	0.00324165	0.057586	NO
15552	Htr1d	ENSMUSG00000070687	1.34226	-0.324412	11.2996	0.00324391	0.057586	NO
54561	Nap1l3	ENSMUSG00000055733	0.611736	5.03697	11.2453	0.00324521	0.057586	NO
56048	Lgals8	ENSMUSG00000057554	0.2491	3.41219	11.2431	0.00324821	0.057586	NO
11836	Araf	ENSMUSG00000001127	0.381326	6.25296	11.2405	0.00325054	0.057586	NO
16419	Itgb5	ENSMUSG00000022817	-0.966355	6.27885	11.2395	0.00325167	0.057586	NO
19167	Psma3	ENSMUSG00000060073	0.138711	8.01364	11.2331	0.00325875	0.0576451	NO
22169	Cmpk2	ENSMUSG00000020638	0.355228	3.60726	11.226	0.00326699	0.0577244	NO
213582	Map9	ENSMUSG00000033900	0.906091	5.08878	11.2116	0.00328271	0.0577985	NO
110310	Krt7	ENSMUSG00000023039	-1.05274	2.49508	11.2119	0.00328542	0.0577985	NO
59056	Evc	ENSMUSG00000029122	-0.692595	4.04825	11.2079	0.00328712	0.0577985	NO
105988	Espl1	ENSMUSG00000058290	-0.591639	4.31652	11.2075	0.00328745	0.0577985	NO
109700	Itga1	ENSMUSG00000042284	0.236207	3.97479	11.2053	0.00328999	0.0577985	NO
21753	Tes	ENSMUSG00000029552	-0.39612	5.38521	11.2002	0.00329551	0.0578294	NO
102693	Phldb1	ENSMUSG00000048537	-0.190977	6.3734	11.1934	0.00330308	0.0578962	NO
319156	H4c4	ENSMUSG00000061482	-0.634277	2.95752	11.1904	0.00330755	0.0579085	NO
14886	Gtf2i	ENSMUSG00000060261	-0.172393	8.43092	11.166	0.00333401	0.0581275	NO
12319	Car8	ENSMUSG00000041261	1.20299	3.15574	11.1642	0.00333682	0.0581275	NO
234683	Elmo3	ENSMUSG00000014791	-0.594516	1.27777	11.167	0.00334161	0.0581275	NO
319278	Shfl	ENSMUSG00000038884	0.526026	1.49963	11.1618	0.00334344	0.0581275	NO
140810	Ttbk2	ENSMUSG00000090100	0.308582	5.62682	11.1543	0.00334741	0.0581275	NO
21371	Tbca	ENSMUSG00000042043	0.241862	6.23009	11.1539	0.0033478	0.0581275	NO
233919	Gpr26	ENSMUSG00000040125	0.749022	3.85744	11.1486	0.00335421	0.0581275	NO
72507	Dzip1l	ENSMUSG00000037784	-0.32637	3.82596	11.1465	0.00335661	0.0581275	NO
242662	Rims3	ENSMUSG00000032890	0.661262	5.75196	11.1434	0.00335983	0.0581275	NO
223970	Rmi2	ENSMUSG00000037991	-0.949375	1.05418	11.1629	0.0033615	0.0581275	NO
22361	Vnn1	ENSMUSG00000037440	-0.81998	0.104141	11.1904	0.00336649	0.0581275	NO
69694	Tatdn1	ENSMUSG00000050891	0.232292	3.30459	11.1358	0.00336919	0.0581275	NO
67956	Kmt5a	ENSMUSG00000049327	-0.942706	5.02184	11.1353	0.00336922	0.0581275	NO
52398	Septin11	ENSMUSG00000058013	-0.229894	8.02107	11.1307	0.00337448	0.0581466	NO
14802	Gria4	ENSMUSG00000025892	0.521752	4.54876	11.1278	0.00337789	0.0581466	NO
14628	Ostm1	ENSMUSG00000038280	0.473062	4.89155	11.1234	0.00338291	0.0581679	NO
233651	Dchs1	ENSMUSG00000036862	-0.222476	7.20244	11.1185	0.00338854	0.0581996	NO
20713	Serpini1	ENSMUSG00000027834	0.476158	6.70042	11.1143	0.00339347	0.0582192	NO
20503	Slc16a7	ENSMUSG00000020102	0.386272	2.75335	11.1089	0.00340059	0.0582212	NO
93883	Pcdhb12	ENSMUSG00000043458	0.757989	1.03353	11.1151	0.00340116	0.0582212	NO
269109	Dpp10	ENSMUSG00000036815	0.756107	4.77333	11.0931	0.00341821	0.0584479	NO
192161	Pcdha9	ENSMUSG00000103770	0.738149	3.38454	11.0863	0.00342662	0.0584857	NO
226178	Wbp1l	ENSMUSG00000047731	-0.201157	6.78777	11.0846	0.00342803	0.0584857	NO
230971	Megf6	ENSMUSG00000057751	-0.589502	6.27395	11.0659	0.00345006	0.0587964	NO
104252	Cdc42ep2	ENSMUSG00000045664	0.368596	5.02413	11.0598	0.0034573	0.0588544	NO
18071	Nhlh1	ENSMUSG00000051251	-0.816038	5.5309	11.0528	0.00346557	0.0589165	NO
238276	Akap5	ENSMUSG00000021057	0.541602	4.37518	11.0464	0.00347333	0.0589165	NO
60507	Qtrt1	ENSMUSG00000002825	-0.161416	4.65272	11.0448	0.00347518	0.0589165	NO
14479	Usp15	ENSMUSG00000020124	0.215651	5.98969	11.0438	0.00347627	0.0589165	NO
56496	Tspan6	ENSMUSG00000067377	0.201606	7.03231	11.0227	0.00350146	0.0592781	NO
225207	Zfp521	ENSMUSG00000024420	-0.223075	6.51003	11.0174	0.00350783	0.0593205	NO
21908	Tlx1	ENSMUSG00000025215	-1.16215	1.92643	11.0056	0.00352656	0.0594955	NO
20972	Syngr1	ENSMUSG00000022415	0.711728	5.84738	10.9962	0.00353353	0.0594955	NO
13345	Twist2	ENSMUSG00000007805	-1.01605	4.25399	10.9961	0.00353381	0.0594955	NO
329260	Dennd1b	ENSMUSG00000056268	-0.346899	3.91378	10.9959	0.00353414	0.0594955	NO
14168	Fgf13	ENSMUSG00000031137	0.328315	6.31929	10.9877	0.00354385	0.0594955	NO
23939	Mapk7	ENSMUSG00000001034	-0.215133	6.77982	10.9858	0.00354615	0.0594955	NO
75570	Nhej1	ENSMUSG00000026162	-0.459222	2.86935	10.9849	0.00354829	0.0594955	NO
15203	Heph	ENSMUSG00000031209	-0.611793	4.0353	10.9836	0.00354914	0.0594955	NO
66397	Sar1b	ENSMUSG00000020386	0.250275	6.23097	10.9742	0.00356027	0.059607	NO
216028	Lrrtm3	ENSMUSG00000042846	0.586878	3.96288	10.9718	0.00356355	0.059607	NO
67498	Kcnv1	ENSMUSG00000022342	0.795491	2.29738	10.9589	0.00358112	0.0596698	NO
14823	Grm8	ENSMUSG00000024211	0.664682	2.62684	10.9564	0.00358316	0.0596698	NO
93707	Pcdhgc4	ENSMUSG00000023036	0.465834	6.85503	10.9553	0.00358354	0.0596698	NO
74309	Osbp2	ENSMUSG00000020435	0.693192	3.88905	10.9542	0.0035852	0.0596698	NO
240058	Cpne5	ENSMUSG00000024008	0.543752	4.33471	10.9528	0.00358671	0.0596698	NO
60532	Wtap	ENSMUSG00000060475	0.158138	6.54523	10.9448	0.00359649	0.0597073	NO
329509	1810024B03Rik	ENSMUSG00000044145	-0.722545	-0.360353	10.9899	0.00359673	0.0597073	NO
237928	Phospho1	ENSMUSG00000050860	1.73998	3.21032	10.9114	0.00363894	0.0601399	NO
54376	Cacng3	ENSMUSG00000066189	0.822295	3.46824	10.9087	0.00364188	0.0601399	NO
20977	Syp	ENSMUSG00000031144	0.54633	7.36844	10.9082	0.00364202	0.0601399	NO
28042	Selenoi	ENSMUSG00000075703	0.282604	5.15321	10.906	0.00364483	0.0601399	NO
320679	Samd12	ENSMUSG00000058656	0.738061	3.94607	10.9042	0.00364736	0.0601399	NO
268670	Zfp759	ENSMUSG00000057396	0.529352	2.22876	10.9047	0.00364828	0.0601399	NO
241919	Slc7a14	ENSMUSG00000069072	0.61067	3.65995	10.902	0.00365018	0.0601399	NO
214952	Rhot2	ENSMUSG00000025733	-0.185575	5.2733	10.8928	0.00366144	0.0602608	NO
235604	Camkv	ENSMUSG00000032936	0.862998	4.84222	10.8848	0.00367157	0.060363	NO
20979	Syt1	ENSMUSG00000035864	0.558905	6.40942	10.8815	0.00367576	0.0603673	NO
71723	Dhx34	ENSMUSG00000006019	-0.26145	4.54758	10.8662	0.00369531	0.0605635	NO
66060	Cystm1	ENSMUSG00000046727	0.44791	4.00068	10.8651	0.00369687	0.0605635	NO
244891	Scaper	ENSMUSG00000034007	0.33965	5.77662	10.8603	0.00370271	0.0605635	NO
103978	Gpc5	ENSMUSG00000022112	0.938743	1.58119	10.8636	0.00370347	0.0605635	NO
75769	Plppr5	ENSMUSG00000033342	0.886133	2.66434	10.8546	0.0037114	0.0606056	NO
22416	Wnt3a	ENSMUSG00000009900	-0.744814	1.93753	10.8542	0.00371466	0.0606056	NO
22318	Vamp2	ENSMUSG00000020894	0.441815	7.89008	10.846	0.00372106	0.0606056	NO
22275	Urod	ENSMUSG00000028684	-0.247262	5.49485	10.8443	0.0037232	0.0606056	NO
13637	Efna2	ENSMUSG00000003070	-0.8487	5.54619	10.8423	0.00372575	0.0606056	NO
12405	Cbln2	ENSMUSG00000024647	0.480525	6.64875	10.8365	0.00373326	0.0606635	NO
13495	Drg2	ENSMUSG00000020537	-0.182175	6.40046	10.8281	0.00374402	0.0607742	NO
64706	Scube1	ENSMUSG00000016763	-0.420714	5.11957	10.8225	0.00375142	0.0607938	NO
21399	Tcea1	ENSMUSG00000033813	0.153382	6.75655	10.8184	0.00375671	0.0607938	NO
22185	U2af2	ENSMUSG00000030435	-0.164286	8.24732	10.8181	0.0037571	0.0607938	NO
71900	Tmem106b	ENSMUSG00000029571	0.18716	5.34711	10.8028	0.003777	0.0610517	NO
228608	Smox	ENSMUSG00000027333	-0.204188	5.59506	10.7888	0.00379525	0.0612821	NO
170745	Xpnpep2	ENSMUSG00000037005	-0.671833	1.96986	10.7852	0.00380324	0.0613332	NO
74116	Pi16	ENSMUSG00000024011	0.749974	1.53913	10.7845	0.0038065	0.0613332	NO
320705	Bend6	ENSMUSG00000042182	0.896331	4.44103	10.7775	0.00381038	0.0613332	NO
74325	Cltb	ENSMUSG00000047547	0.463761	6.39499	10.7703	0.00381966	0.0613705	NO
218294	Cdc14b	ENSMUSG00000033102	-0.736686	2.71504	10.7678	0.00382446	0.0613705	NO
243385	Gprin3	ENSMUSG00000045441	1.12249	3.37549	10.7668	0.00382487	0.0613705	NO
245578	Pcdh11x	ENSMUSG00000034755	0.78442	4.61033	10.7636	0.00382867	0.0613705	NO
20397	Sgpl1	ENSMUSG00000020097	-0.257041	6.63349	10.7555	0.00383937	0.0614508	NO
403178	Plcxd1	ENSMUSG00000064247	0.842347	1.7349	10.754	0.00384502	0.0614508	NO
214968	Sema6d	ENSMUSG00000027200	0.204829	5.75808	10.7479	0.00384947	0.0614508	NO
14816	Grm1	ENSMUSG00000019828	1.20582	3.03434	10.7483	0.00384969	0.0614508	NO
269614	Pank4	ENSMUSG00000029056	-0.20837	4.82328	10.7427	0.00385643	0.0614508	NO
320237	Smim10l2a	ENSMUSG00000054850	0.661861	4.73046	10.7391	0.00386128	0.0614508	NO
15135	Hbb-y	ENSMUSG00000052187	-1.55797	10.1521	10.7388	0.00386166	0.0614508	NO
14376	Ganab	ENSMUSG00000071650	-0.13481	7.16633	10.7288	0.00387496	0.0615986	NO
242443	Grin3a	ENSMUSG00000039579	0.715326	5.15951	10.7246	0.00388076	0.061627	NO
71984	Sars2	ENSMUSG00000070699	-0.245254	4.38709	10.7168	0.00389134	0.0617314	NO
18181	Nrf1	ENSMUSG00000058440	-0.21547	5.55711	10.7061	0.00390568	0.0618887	NO
66818	Smim7	ENSMUSG00000044600	0.129208	7.12407	10.7034	0.00390931	0.0618887	NO
108079	Prkaa2	ENSMUSG00000028518	0.452114	4.83029	10.6971	0.003918	0.0619235	NO
104130	Ndufb11	ENSMUSG00000031059	0.12581	6.58297	10.695	0.00392071	0.0619235	NO
213945	Col28a1	ENSMUSG00000068794	0.841206	0.76363	10.7102	0.0039236	0.0619235	NO
331424	Cdr1os	ENSMUSG00000071753	0.829617	3.5488	10.6819	0.00393915	0.0621052	NO
18484	Pam	ENSMUSG00000026335	0.295553	6.36341	10.6723	0.00395175	0.0622401	NO
212153	Ccdc191	ENSMUSG00000022701	-0.487478	2.10481	10.6699	0.00395801	0.0622748	NO
11615	Ahcyl	ENSMUSG00000048087	-1.15517	0.806106	10.689	0.00396879	0.0623373	NO
271981	Tbck	ENSMUSG00000028030	0.181673	6.37506	10.6562	0.00397399	0.0623373	NO
15903	Id3	ENSMUSG00000007872	-0.467204	7.61355	10.6561	0.00397415	0.0623373	NO
327814	Ppfia2	ENSMUSG00000053825	0.599416	5.1999	10.64	0.00399644	0.0623432	NO
68861	Dipk2a	ENSMUSG00000045414	-0.965336	5.18836	10.639	0.00399796	0.0623432	NO
13486	Dr1	ENSMUSG00000029265	0.216079	5.32813	10.6354	0.00400284	0.0623432	NO
93835	Amn	ENSMUSG00000021278	1.24597	2.04843	10.6338	0.00400876	0.0623432	NO
103967	Dnm3	ENSMUSG00000040265	0.514794	6.16735	10.6305	0.00400964	0.0623432	NO
100041151	Gm3002	ENSMUSG00000096793	0.702999	3.15629	10.6267	0.00401568	0.0623432	NO
117606	Boc	ENSMUSG00000022687	-0.557	6.14086	10.6242	0.00401855	0.0623432	NO
217340	Rnf157	ENSMUSG00000052949	-0.796491	5.91311	10.6232	0.00401991	0.0623432	NO
66044	Dtd1	ENSMUSG00000027430	0.491515	5.50988	10.6222	0.00402127	0.0623432	NO
68197	Ndufc2	ENSMUSG00000030647	0.22247	6.03625	10.6208	0.00402328	0.0623432	NO
56420	Ppp4c	ENSMUSG00000030697	-0.187896	7.30656	10.6105	0.00403775	0.0623432	NO
241201	Cdh7	ENSMUSG00000026312	0.742197	3.19312	10.6099	0.00403931	0.0623432	NO
192176	Flna	ENSMUSG00000031328	-0.566449	7.89164	10.6085	0.00404053	0.0623432	NO
67851	Mtres1	ENSMUSG00000019797	0.164349	4.37452	10.6065	0.0040435	0.0623432	NO
235281	Scn3b	ENSMUSG00000049281	0.500975	6.72346	10.6024	0.00404909	0.0623432	NO
216874	Camta2	ENSMUSG00000040712	0.29267	5.08687	10.6	0.00405257	0.0623432	NO
11980	Atp8a1	ENSMUSG00000037685	0.374604	6.18111	10.597	0.0040567	0.0623432	NO
29809	Rabgap1l	ENSMUSG00000026721	0.504127	5.03314	10.5958	0.00405843	0.0623432	NO
72278	Ccpg1	ENSMUSG00000034563	0.185097	5.51952	10.5918	0.00406411	0.0623432	NO
68151	Wls	ENSMUSG00000028173	-0.251367	6.71672	10.5906	0.00406575	0.0623432	NO
23925	Kel	ENSMUSG00000029866	-0.955341	-0.0716576	10.6368	0.00406681	0.0623432	NO
99152	Anapc2	ENSMUSG00000026965	-0.130642	7.86257	10.5859	0.00407253	0.0623432	NO
269181	Mgat4a	ENSMUSG00000026110	0.353752	2.79227	10.5853	0.00407429	0.0623432	NO
208213	Tmem132c	ENSMUSG00000034324	-0.528003	6.06217	10.5776	0.00408424	0.0623432	NO
93878	Pcdhb7	ENSMUSG00000045062	0.49437	3.97434	10.5762	0.00408665	0.0623432	NO
66167	Tma7	ENSMUSG00000091537	0.153031	6.62242	10.5759	0.00408674	0.0623432	NO
15497	Hsd3b6	ENSMUSG00000027869	-1.6056	3.49274	10.5752	0.00408868	0.0623432	NO
66447	Mgst3	ENSMUSG00000026688	0.38355	5.82481	10.5726	0.00409137	0.0623432	NO
212123	Dcaf15	ENSMUSG00000037103	-0.256947	6.21867	10.5721	0.00409214	0.0623432	NO
52588	Tspan14	ENSMUSG00000037824	-0.204299	6.45246	10.5648	0.00410256	0.0624311	NO
12531	Cdc25b	ENSMUSG00000027330	-0.339165	5.2591	10.5624	0.00410603	0.0624311	NO
53331	Stx7	ENSMUSG00000019998	0.41338	7.32673	10.556	0.00411524	0.0625093	NO
26420	Mapk9	ENSMUSG00000020366	0.218645	6.28335	10.5397	0.00413871	0.0628038	NO
12715	Ckm	ENSMUSG00000030399	2.62695	6.00802	10.5345	0.00414668	0.0628051	NO
23942	Mta2	ENSMUSG00000071646	-0.180558	7.45573	10.534	0.00414696	0.0628051	NO
170571	Cntnap4	ENSMUSG00000031772	0.585349	4.51689	10.5306	0.00415209	0.0628208	NO
100113398	Adat3	ENSMUSG00000113640	-0.312953	2.34355	10.5213	0.00416735	0.0629896	NO
22404	Wiz	ENSMUSG00000024050	-0.432854	6.86695	10.5165	0.00417241	0.0630042	NO
18392	Orc1	ENSMUSG00000028587	-0.657338	1.92986	10.5133	0.0041816	0.063081	NO
272790	Magee2	ENSMUSG00000031224	0.521622	3.76202	10.5043	0.00419063	0.0631553	NO
67439	Xab2	ENSMUSG00000019470	-0.178074	6.05839	10.4982	0.00419925	0.0631757	NO
20833	Ssrp1	ENSMUSG00000027067	-0.194523	7.90588	10.4945	0.00420457	0.0631757	NO
18195	Nsf	ENSMUSG00000034187	0.411725	6.76575	10.4901	0.00421105	0.0631757	NO
76737	Creld2	ENSMUSG00000023272	-0.252264	5.47724	10.4887	0.00421324	0.0631757	NO
217517	Stxbp6	ENSMUSG00000046314	0.416556	4.09972	10.4825	0.00422258	0.0631757	NO
69150	Snx4	ENSMUSG00000022808	0.120698	6.40251	10.4731	0.0042363	0.0631757	NO
230582	Cyb5rl	ENSMUSG00000028621	-0.32769	2.92034	10.4731	0.0042374	0.0631757	NO
330450	Far2	ENSMUSG00000030303	0.932006	3.45679	10.4717	0.00423894	0.0631757	NO
228012	Tlk1	ENSMUSG00000041997	-0.567418	5.35821	10.4693	0.004242	0.0631757	NO
69605	Lnpk	ENSMUSG00000009207	0.184761	5.23985	10.4673	0.0042449	0.0631757	NO
66335	Atp6v1c1	ENSMUSG00000022295	0.336697	6.21961	10.4652	0.00424804	0.0631757	NO
74020	Cpne4	ENSMUSG00000032564	0.839645	3.31255	10.4652	0.00424859	0.0631757	NO
231044	Gbx1	ENSMUSG00000067724	-1.93597	2.75638	10.4672	0.00424901	0.0631757	NO
19366	Rad54l	ENSMUSG00000028702	-0.491235	3.61535	10.4646	0.00424953	0.0631757	NO
14013	Mecom	ENSMUSG00000027684	-0.898676	4.42254	10.4528	0.00426679	0.0633712	NO
63856	Taf8	ENSMUSG00000023980	-0.254011	4.65908	10.4441	0.00427968	0.0635013	NO
97114	H3c15	ENSMUSG00000081058	-0.541261	5.19743	10.4325	0.00429715	0.0636291	NO
68566	Caly	ENSMUSG00000025468	0.951121	5.50728	10.4268	0.00430567	0.0636291	NO
67269	Agtpbp1	ENSMUSG00000021557	0.338103	5.56306	10.4262	0.00430654	0.0636291	NO
72881	Zdhhc4	ENSMUSG00000001844	-0.149236	5.18047	10.4248	0.00430867	0.0636291	NO
67035	Dnajb4	ENSMUSG00000028035	0.20218	4.44732	10.4247	0.00430899	0.0636291	NO
218763	Lrrc3b	ENSMUSG00000045201	1.04075	2.39388	10.4213	0.00431604	0.0636667	NO
54397	Ppt2	ENSMUSG00000015474	-0.187443	4.87201	10.4175	0.00431982	0.0636667	NO
100039138	Gm2061	ENSMUSG00000097615	0.879057	1.17017	10.4197	0.0043315	0.0636724	NO
218693	Paip1	ENSMUSG00000025451	0.346048	6.62944	10.4025	0.00434248	0.0636724	NO
15929	Idh3g	ENSMUSG00000002010	-0.118666	6.29992	10.3999	0.00434641	0.0636724	NO
432442	Akap7	ENSMUSG00000039166	0.54169	4.15238	10.3994	0.00434754	0.0636724	NO
15452	Hprt1	ENSMUSG00000025630	0.35369	4.97779	10.3949	0.00435423	0.0636724	NO
66674	Spryd7	ENSMUSG00000021930	0.35057	4.54572	10.3944	0.00435507	0.0636724	NO
29819	Stau2	ENSMUSG00000025920	0.425442	6.09568	10.393	0.00435697	0.0636724	NO
229706	Slc6a17	ENSMUSG00000027894	0.597573	5.00326	10.3909	0.00436024	0.0636724	NO
22059	Trp53	ENSMUSG00000059552	-0.330263	7.13206	10.3905	0.0043609	0.0636724	NO
11545	Parp1	ENSMUSG00000026496	-0.252405	7.55585	10.39	0.00436163	0.0636724	NO
68867	Rnf122	ENSMUSG00000039328	-0.245407	5.95976	10.383	0.00437235	0.0637578	NO
217166	Nr1d1	ENSMUSG00000020889	0.525341	1.93772	10.3829	0.00437578	0.0637578	NO
230991	Fndc10	ENSMUSG00000074738	-0.714891	4.03084	10.3709	0.00439126	0.0639228	NO
66588	Cmpk1	ENSMUSG00000028719	0.281687	7.33924	10.3671	0.00439696	0.063937	NO
78926	Gas2l1	ENSMUSG00000034201	-0.32262	5.54264	10.3647	0.00440056	0.063937	NO
231841	Brat1	ENSMUSG00000000148	-0.192645	5.06021	10.3613	0.004406	0.0639556	NO
20605	Sstr1	ENSMUSG00000035431	0.624566	3.03683	10.3559	0.00441509	0.0639634	NO
24060	Slc35a1	ENSMUSG00000028293	-0.139067	5.11382	10.3505	0.00442278	0.0639634	NO
74335	Xrcc3	ENSMUSG00000021287	-0.587816	2.9695	10.3493	0.00442572	0.0639634	NO
76965	Slitrk1	ENSMUSG00000075478	0.256132	5.48055	10.3475	0.00442738	0.0639634	NO
241296	Lrrc8a	ENSMUSG00000007476	0.295262	5.785	10.3466	0.00442874	0.0639634	NO
238205	Lrfn5	ENSMUSG00000035653	0.667017	5.18939	10.344	0.0044328	0.0639634	NO
11973	Atp6v1e1	ENSMUSG00000019210	0.240567	6.74866	10.3422	0.00443566	0.0639634	NO
243911	Kirrel2	ENSMUSG00000036915	-1.28066	3.0726	10.3395	0.00444108	0.0639639	NO
211739	Vstm2a	ENSMUSG00000048834	0.597958	4.65498	10.3369	0.00444402	0.0639639	NO
18140	Uhrf1	ENSMUSG00000001228	-0.637083	6.38469	10.3311	0.00445302	0.0640335	NO
71909	Haus5	ENSMUSG00000078762	-0.178052	4.58925	10.328	0.00445808	0.0640463	NO
71752	Gtf3c2	ENSMUSG00000106864	-0.190246	6.23104	10.3199	0.0044706	0.0641155	NO
68089	Arpc4	ENSMUSG00000079426	0.157982	8.0171	10.3195	0.00447123	0.0641155	NO
56209	Gde1	ENSMUSG00000033917	0.233309	6.71561	10.3065	0.0044918	0.064316	NO
70025	Acot7	ENSMUSG00000028937	0.409707	7.14068	10.3053	0.00449359	0.064316	NO
192734	Lrrc75b	ENSMUSG00000046807	0.529851	5.29529	10.2971	0.00450673	0.0643557	NO
20893	Bhlhe40	ENSMUSG00000030103	0.469963	3.25176	10.2968	0.00450798	0.0643557	NO
16656	Hivep3	ENSMUSG00000028634	0.514626	3.76997	10.2935	0.00451284	0.0643557	NO
241568	Lrrc4c	ENSMUSG00000050587	0.593653	4.35125	10.2932	0.0045131	0.0643557	NO
17229	Tpsb2	ENSMUSG00000033825	2.13173	1.73406	10.2939	0.00452658	0.0644701	NO
58187	Cldn10	ENSMUSG00000022132	0.519909	0.5878	10.2996	0.00453354	0.0644701	NO
98403	Zfp451	ENSMUSG00000042197	0.283798	6.82301	10.2801	0.00453371	0.0644701	NO
72075	Ogfr	ENSMUSG00000049401	-0.159496	6.6597	10.2735	0.0045443	0.0645144	NO
70123	Nbdy	ENSMUSG00000086316	0.207436	4.85584	10.273	0.00454522	0.0645144	NO
16514	Kcnj11	ENSMUSG00000096146	0.487177	2.57988	10.2601	0.00456758	0.0647282	NO
20964	Syn1	ENSMUSG00000037217	0.509555	6.65079	10.2583	0.00456881	0.0647282	NO
15901	Id1	ENSMUSG00000042745	-0.511543	4.87458	10.2519	0.00457938	0.0647282	NO
231151	Tada2b	ENSMUSG00000029196	0.285218	3.04787	10.2496	0.00458376	0.0647282	NO
69719	Cad	ENSMUSG00000013629	-0.324576	6.08003	10.245	0.00459031	0.0647282	NO
29811	Ndrg2	ENSMUSG00000004558	0.430416	6.73248	10.2442	0.00459172	0.0647282	NO
18549	Pcsk2	ENSMUSG00000027419	0.578164	5.59706	10.244	0.00459202	0.0647282	NO
320150	Zdhhc17	ENSMUSG00000035798	0.255796	5.09176	10.2417	0.00459576	0.0647282	NO
328977	Zfp532	ENSMUSG00000042439	-0.330527	6.28465	10.2402	0.00459818	0.0647282	NO
238377	Gpr68	ENSMUSG00000047415	0.93323	1.47547	10.2372	0.00460853	0.0648146	NO
58250	Chst11	ENSMUSG00000034612	0.198155	4.74198	10.2311	0.00461301	0.0648183	NO
17300	Foxc1	ENSMUSG00000050295	-1.03813	4.90171	10.2254	0.0046224	0.0648909	NO
100504263	2210418O10Rik	ENSMUSG00000078894	0.320406	3.72391	10.2136	0.00464198	0.0651063	NO
243043	Kctd8	ENSMUSG00000037653	0.482621	3.79364	10.1956	0.00467169	0.0654353	NO
13194	Ddb1	ENSMUSG00000024740	-0.196378	9.17921	10.1938	0.00467425	0.0654353	NO
99100	Cep152	ENSMUSG00000068394	-0.489762	2.69023	10.1923	0.00467824	0.0654353	NO
18108	Nmt2	ENSMUSG00000026643	0.371215	6.44618	10.1871	0.00468536	0.0654353	NO
244144	Usp35	ENSMUSG00000035713	-0.716552	2.87188	10.1865	0.00468751	0.0654353	NO
76273	Ndfip2	ENSMUSG00000053253	0.269053	6.41462	10.1837	0.00469098	0.0654353	NO
70673	Prdm16	ENSMUSG00000039410	-0.451994	4.94393	10.1807	0.00469607	0.065447	NO
18541	Pcnt	ENSMUSG00000001151	-0.289055	5.31729	10.1765	0.004703	0.0654841	NO
50876	Tmod2	ENSMUSG00000032186	0.521568	7.12633	10.1709	0.0047124	0.0655557	NO
74142	Lonp1	ENSMUSG00000041168	-0.196008	6.67629	10.1622	0.00472684	0.0656971	NO
218442	Serinc5	ENSMUSG00000021703	0.187806	5.07939	10.1518	0.00474443	0.065882	NO
14225	Fkbp1a	ENSMUSG00000032966	0.122425	8.53146	10.1377	0.00476812	0.0660774	NO
240332	Slc6a7	ENSMUSG00000052026	1.71862	2.67978	10.1368	0.00477143	0.0660774	NO
14697	Gnb5	ENSMUSG00000032192	0.253782	5.75502	10.1345	0.00477365	0.0660774	NO
53610	Nono	ENSMUSG00000031311	-0.19895	9.03978	10.131	0.00477963	0.0660774	NO
235339	Dlat	ENSMUSG00000000168	0.159619	6.0864	10.1298	0.00478153	0.0660774	NO
56325	Abcb9	ENSMUSG00000029408	0.656065	3.51838	10.1285	0.00478429	0.0660774	NO
80877	Lrba	ENSMUSG00000028080	-0.281701	4.57152	10.1237	0.00479219	0.0661234	NO
13496	Arid3a	ENSMUSG00000019564	-0.484151	3.75901	10.1215	0.00479622	0.0661234	NO
70357	Kcnip1	ENSMUSG00000053519	0.570472	5.13773	10.1187	0.00480059	0.0661242	NO
231668	Vsig10	ENSMUSG00000066894	-0.549152	2.39664	10.1136	0.00481152	0.0662155	NO
66522	Pgpep1	ENSMUSG00000056204	-0.302168	6.63378	10.1096	0.00481596	0.0662173	NO
216618	Cfap36	ENSMUSG00000020462	0.224726	5.25638	10.102	0.00482909	0.0663385	NO
109075	Exosc4	ENSMUSG00000034259	-0.14462	5.84727	10.0972	0.00483725	0.0663913	NO
15161	Hcfc1	ENSMUSG00000031386	-0.195346	7.52554	10.0942	0.00484243	0.0664031	NO
140483	Hnmt	ENSMUSG00000026986	0.778379	1.06287	10.096	0.0048506	0.0664558	NO
329165	Abi2	ENSMUSG00000026782	0.324239	7.14742	10.0832	0.00486143	0.0664867	NO
217140	Scrn2	ENSMUSG00000020877	-0.311874	4.11208	10.0819	0.00486408	0.0664867	NO
18667	Pgr	ENSMUSG00000031870	0.785521	1.98439	10.0781	0.00487311	0.0664867	NO
71982	Snx10	ENSMUSG00000038301	0.370463	5.21406	10.0765	0.00487314	0.0664867	NO
434624	Ftl1-ps1	ENSMUSG00000062382	-0.286827	3.29499	10.0734	0.00487917	0.0664867	NO
229694	AI504432	ENSMUSG00000056145	0.875364	2.28263	10.0729	0.0048812	0.0664867	NO
100088	Rcc1	ENSMUSG00000028896	-0.302048	5.32368	10.0702	0.00488401	0.0664867	NO
57315	Wdr46	ENSMUSG00000024312	-0.228046	5.49245	10.0681	0.00488773	0.0664867	NO
108097	Prkab2	ENSMUSG00000038205	0.324161	4.06478	10.0659	0.00489178	0.0664867	NO
68493	Ndufaf4	ENSMUSG00000028261	0.239902	4.64591	10.058	0.00490547	0.06653	NO
14394	Gabra1	ENSMUSG00000010803	0.944111	3.52956	10.0528	0.00491488	0.06653	NO
14489	Mtpn	ENSMUSG00000029840	0.146169	7.57159	10.0522	0.00491536	0.06653	NO
237213	Glra2	ENSMUSG00000018589	0.717424	5.05738	10.0522	0.00491542	0.06653	NO
232875	Zscan18	ENSMUSG00000070822	0.395296	4.22583	10.0517	0.00491661	0.06653	NO
66181	Nop10	ENSMUSG00000027133	0.198489	5.83951	10.0455	0.0049271	0.0665618	NO
67306	Zc2hc1a	ENSMUSG00000043542	0.348208	6.30588	10.0452	0.00492762	0.0665618	NO
83679	Pde4dip	ENSMUSG00000038170	0.215731	7.0146	10.0417	0.00493382	0.0665871	NO
26879	B3galnt1	ENSMUSG00000043300	0.298481	5.7483	10.028	0.00495796	0.0667447	NO
57754	Cend1	ENSMUSG00000060240	0.506087	5.92851	10.0264	0.00496092	0.0667447	NO
228839	Tgif2	ENSMUSG00000062175	-0.504131	6.17958	10.0214	0.00496965	0.0667447	NO
22099	Tsn	ENSMUSG00000026374	0.205536	7.56712	10.0213	0.00496991	0.0667447	NO
52906	Ahi1	ENSMUSG00000019986	0.699276	6.38571	10.0192	0.00497356	0.0667447	NO
17717	mt-Nd2	ENSMUSG00000064345	0.234908	7.16787	10.0188	0.00497423	0.0667447	NO
100302688	Gm17455	ENSMUSG00000090439	-0.50389	1.28392	10.023	0.0049759	0.0667447	NO
56426	Pdcd10	ENSMUSG00000027835	0.217263	5.3098	10.0148	0.00498136	0.0667598	NO
14400	Gabrb1	ENSMUSG00000029212	0.87358	3.23527	10.0126	0.004986	0.0667638	NO
77832	Tchp	ENSMUSG00000002486	-0.241217	3.92597	10.0042	0.00500063	0.0667852	NO
66226	Trappc2	ENSMUSG00000079317	0.350431	4.65537	10.0035	0.0050017	0.0667852	NO
231014	Elapor2	ENSMUSG00000056004	0.289475	4.25366	10.0035	0.00500184	0.0667852	NO
75646	Rai14	ENSMUSG00000022246	-0.464928	5.62863	9.99754	0.00501222	0.0667852	NO
16678	Krt1	ENSMUSG00000046834	0.747918	3.32325	9.99723	0.00501359	0.0667852	NO
71446	Get1	ENSMUSG00000023147	0.420859	7.34774	9.99671	0.00501367	0.0667852	NO
15547	Trmt2a	ENSMUSG00000022721	-0.178685	5.98426	9.98955	0.00502651	0.0668791	NO
22360	Nrsn1	ENSMUSG00000048978	0.522225	5.16017	9.98795	0.00502942	0.0668791	NO
59035	Carm1	ENSMUSG00000032185	-0.602553	6.18237	9.98274	0.00503875	0.0669453	NO
18189	Nrxn1	ENSMUSG00000024109	0.495745	7.26511	9.97601	0.00505088	0.0669931	NO
17865	Mybl2	ENSMUSG00000017861	-0.510955	4.28434	9.97608	0.00505107	0.0669931	NO
20928	Abcc9	ENSMUSG00000030249	0.384895	3.87504	9.9707	0.00506092	0.0670659	NO
233879	Asphd1	ENSMUSG00000046378	0.540557	3.18264	9.95789	0.00508446	0.0672968	NO
216161	Sbno2	ENSMUSG00000035673	-0.221744	4.02056	9.95403	0.00509109	0.0672968	NO
320557	Fam169a	ENSMUSG00000041817	0.547163	4.91525	9.95327	0.00509221	0.0672968	NO
208431	Shroom4	ENSMUSG00000068270	-0.596907	3.36346	9.95162	0.00509585	0.0672968	NO
268996	Ss18	ENSMUSG00000037013	-0.300356	6.43186	9.94581	0.00510572	0.067307	NO
19699	Reln	ENSMUSG00000042453	0.512463	5.67956	9.94508	0.00510706	0.067307	NO
93960	Nkd1	ENSMUSG00000031661	-0.420515	6.67061	9.94246	0.00511185	0.067307	NO
11722	Amy1	ENSMUSG00000074264	0.906325	-0.0591867	9.97462	0.00511638	0.067307	NO
67526	Atg12	ENSMUSG00000032905	0.285651	6.48004	9.93881	0.00511852	0.067307	NO
60527	Fads3	ENSMUSG00000024664	0.361613	4.93201	9.93277	0.00512972	0.0673967	NO
80286	Tusc3	ENSMUSG00000118664	0.409357	6.98037	9.92514	0.00514363	0.0674514	NO
13872	Ercc3	ENSMUSG00000024382	-0.20532	4.34211	9.92084	0.00515184	0.0674514	NO
623078	Gm8108	ENSMUSG00000091563	0.929445	0.727763	9.9303	0.00515187	0.0674514	NO
67933	Hcfc2	ENSMUSG00000020246	0.200546	4.61643	9.9202	0.00515294	0.0674514	NO
68879	Prpf6	ENSMUSG00000002455	-0.136192	6.48522	9.91564	0.00516117	0.0674514	NO
13175	Dclk1	ENSMUSG00000027797	0.329673	8.39276	9.91461	0.00516308	0.0674514	NO
26920	Cntrl	ENSMUSG00000057110	-0.446151	4.02311	9.914	0.0051646	0.0674514	NO
329872	Frem1	ENSMUSG00000059049	-0.458449	3.09443	9.90983	0.00517296	0.0675032	NO
17710	mt-Co3	ENSMUSG00000064358	0.471918	8.43907	9.89631	0.00519704	0.06776	NO
16164	Il13ra1	ENSMUSG00000017057	0.355708	2.99098	9.89044	0.0052092	0.0678608	NO
105351	AW209491	ENSMUSG00000039182	0.209578	5.02579	9.88675	0.005215	0.0678789	NO
330064	Slc5a6	ENSMUSG00000006641	0.269793	4.8288	9.88429	0.00521962	0.0678815	NO
12889	Cplx1	ENSMUSG00000033615	0.392637	5.94959	9.87537	0.00523623	0.06804	NO
381418	Ctxn2	ENSMUSG00000074872	1.11744	0.770913	9.88612	0.00524072	0.0680408	NO
211577	Mrgprf	ENSMUSG00000031070	0.659018	2.82511	9.86609	0.00525499	0.0681306	NO
100034748	Prr35	ENSMUSG00000025727	1.19906	0.492755	9.87302	0.00526373	0.0681306	NO
244713	Zfp317	ENSMUSG00000057551	0.212138	5.39622	9.85681	0.00527125	0.0681306	NO
11307	Abcg1	ENSMUSG00000024030	0.329471	5.14424	9.85649	0.00527189	0.0681306	NO
76429	Lhpp	ENSMUSG00000030946	0.302945	4.35205	9.85539	0.00527419	0.0681306	NO
67900	Mtfp1	ENSMUSG00000004748	0.394874	2.65471	9.85601	0.00527423	0.0681306	NO
14800	Gria2	ENSMUSG00000033981	0.762728	6.23237	9.85246	0.00527949	0.0681413	NO
242570	Raver2	ENSMUSG00000035275	-0.523804	4.26998	9.84597	0.0052921	0.0682367	NO
75355	4930553P18Rik	ENSMUSG00000106791	0.667252	0.274026	9.86453	0.00529844	0.0682367	NO
14407	Gabrg3	ENSMUSG00000055026	0.932107	1.43523	9.84536	0.0053002	0.0682367	NO
210172	Zfp526	ENSMUSG00000046541	-0.286982	3.58819	9.83936	0.00530497	0.0682409	NO
68278	Ddx39a	ENSMUSG00000005481	-0.187092	6.48506	9.82492	0.00533199	0.0684785	NO
213391	Rassf4	ENSMUSG00000042129	-0.358443	4.76872	9.82481	0.00533234	0.0684785	NO
70747	Tspan2	ENSMUSG00000027858	0.277121	3.3892	9.82052	0.00534109	0.0684884	NO
327900	Ubtd2	ENSMUSG00000044949	-0.225409	4.71847	9.81977	0.00534203	0.0684884	NO
16500	Kcnb1	ENSMUSG00000050556	0.454138	3.56127	9.81214	0.00535704	0.0686237	NO
103743	Tmem98	ENSMUSG00000035413	-0.444376	5.32604	9.80947	0.00536178	0.0686272	NO
20563	Slit2	ENSMUSG00000031558	-0.226468	6.01263	9.80464	0.00537104	0.0686885	NO
20637	Snrnp70	ENSMUSG00000063511	-0.17987	8.23795	9.80052	0.00537899	0.0687331	NO
20312	Cx3cl1	ENSMUSG00000031778	0.399122	4.95987	9.7947	0.00539033	0.0688043	NO
330817	Dhps	ENSMUSG00000060038	0.27793	4.88496	9.7918	0.00539603	0.0688043	NO
17470	Cd200	ENSMUSG00000022661	0.618415	7.25937	9.78925	0.00540086	0.0688043	NO
70789	Kynu	ENSMUSG00000026866	-1.04853	-0.738389	9.73108	0.00540247	0.0688043	NO
20747	Spop	ENSMUSG00000057522	0.115424	7.36957	9.78216	0.00541467	0.0688907	NO
269902	Vmn2r57	ENSMUSG00000066537	0.886534	-0.496332	9.83156	0.00541913	0.0688907	NO
232811	Kmt5c	ENSMUSG00000059851	-0.253821	6.03623	9.77805	0.0054227	0.0688907	NO
101497	Plekhg2	ENSMUSG00000037552	-0.444913	5.89513	9.77266	0.00543325	0.0689678	NO
215446	Entpd3	ENSMUSG00000041608	0.777312	1.89259	9.7706	0.00544105	0.0689695	NO
241589	D430041D05Rik	ENSMUSG00000068373	0.469952	5.56547	9.76801	0.00544237	0.0689695	NO
20983	Syt4	ENSMUSG00000024261	0.571645	7.45773	9.76241	0.00545334	0.0689871	NO
12450	Ccng1	ENSMUSG00000020326	0.20646	5.66132	9.75996	0.00545819	0.0689871	NO
69923	Agk	ENSMUSG00000029916	0.226315	5.25633	9.75978	0.00545856	0.0689871	NO
16922	Phyh	ENSMUSG00000026664	0.20119	4.99848	9.75345	0.00547109	0.0689871	NO
18128	Notch1	ENSMUSG00000026923	-0.333801	6.81791	9.75141	0.00547501	0.0689871	NO
320365	Fry	ENSMUSG00000056602	0.492422	5.74988	9.75135	0.00547514	0.0689871	NO
238252	Gpr135	ENSMUSG00000043398	0.718917	2.40788	9.75237	0.00547517	0.0689871	NO
327799	Usp44	ENSMUSG00000020020	-1.04617	-0.361931	9.75601	0.00549646	0.0691987	NO
110637	Grik4	ENSMUSG00000032017	0.398798	3.57561	9.73355	0.00551093	0.0692237	NO
216965	Taok1	ENSMUSG00000017291	0.242711	7.21499	9.73004	0.00551741	0.0692237	NO
330217	Gal3st4	ENSMUSG00000075593	-0.817088	1.14261	9.73588	0.00552267	0.0692237	NO
23912	Rhof	ENSMUSG00000029449	0.654064	2.98093	9.72629	0.00552605	0.0692237	NO
330230	Zfp853	ENSMUSG00000093910	0.71917	-0.440512	9.78281	0.00552725	0.0692237	NO
108897	Aif1l	ENSMUSG00000001864	-0.283053	5.43496	9.72207	0.00553336	0.0692237	NO
22134	Tgoln1	ENSMUSG00000056429	0.203857	5.60077	9.71807	0.00554132	0.0692237	NO
56748	Nfu1	ENSMUSG00000029993	0.1569	5.5922	9.71742	0.0055426	0.0692237	NO
71228	Dlg5	ENSMUSG00000021782	-0.342644	5.999	9.71724	0.00554297	0.0692237	NO
235330	Ttc12	ENSMUSG00000040219	-0.514732	1.69056	9.7207	0.00554348	0.0692237	NO
320099	BC106179	ENSMUSG00000045231	-0.779193	-0.69559	9.71407	0.00555028	0.0692524	NO
110380	Shroom2	ENSMUSG00000045180	0.554449	6.14108	9.71044	0.0055566	0.0692749	NO
50758	Fbxl17	ENSMUSG00000023965	-0.805251	5.17662	9.7008	0.00557604	0.0694611	NO
12652	Chga	ENSMUSG00000021194	0.517188	6.39113	9.69538	0.00558691	0.0695401	NO
54672	Adgrg3	ENSMUSG00000060470	-0.617659	0.920236	9.70392	0.00559499	0.0695843	NO
67077	Catsperz	ENSMUSG00000050623	1.14684	-0.640943	9.71468	0.00561167	0.0697132	NO
18744	Pja1	ENSMUSG00000034403	0.210292	8.26991	9.6817	0.00561462	0.0697132	NO
21763	Tex2	ENSMUSG00000040548	0.396832	5.53343	9.67906	0.00561999	0.0697132	NO
53618	Fut8	ENSMUSG00000021065	0.284412	5.84282	9.67734	0.0056235	0.0697132	NO
69908	Rab3b	ENSMUSG00000003411	0.51024	5.12417	9.67227	0.00563384	0.0697852	NO
64136	Sdf2l1	ENSMUSG00000022769	-0.335547	4.85836	9.66294	0.00565303	0.0698705	NO
338370	Nalcn	ENSMUSG00000000197	0.781508	3.88119	9.66287	0.00565344	0.0698705	NO
66310	Dpy30	ENSMUSG00000024067	0.192393	5.35604	9.66222	0.00565437	0.0698705	NO
20840	Stac	ENSMUSG00000032502	0.650921	2.41387	9.65861	0.00566369	0.0699295	NO
29805	Znhit2	ENSMUSG00000075227	-0.163268	4.88081	9.65283	0.00567374	0.0699564	NO
18607	Pdpk1	ENSMUSG00000024122	0.246588	5.8492	9.65216	0.00567497	0.0699564	NO
213990	Agap3	ENSMUSG00000023353	-0.538559	5.99862	9.64444	0.00569087	0.0700962	NO
104910	Slc25a47	ENSMUSG00000048856	-0.372515	2.75109	9.63707	0.00570763	0.0701297	NO
22067	Trpc5	ENSMUSG00000041710	0.478424	1.86511	9.63306	0.00571821	0.0701297	NO
386655	Eid2	ENSMUSG00000046058	-0.74446	2.38991	9.63	0.00572309	0.0701297	NO
17179	Matk	ENSMUSG00000004933	0.560182	2.87734	9.62888	0.00572416	0.0701297	NO
17716	mt-Nd1	ENSMUSG00000064341	0.178332	11.21	9.62832	0.0057242	0.0701297	NO
73835	Ifitm5	ENSMUSG00000025489	2.33267	1.59115	9.63745	0.00572511	0.0701297	NO
18546	Pcp4	ENSMUSG00000090223	0.634964	5.54066	9.62769	0.00572552	0.0701297	NO
233812	Mosmo	ENSMUSG00000046096	0.281641	3.47608	9.61501	0.00575249	0.07033	NO
22321	Vars1	ENSMUSG00000007029	-0.25067	7.42968	9.61307	0.00575595	0.07033	NO
22403	Ccn5	ENSMUSG00000027656	1.00574	-1.03549	9.60886	0.00576948	0.07033	NO
70257	Atp5mj	ENSMUSG00000021290	0.173214	5.38902	9.60607	0.00577061	0.07033	NO
67513	Faap20	ENSMUSG00000073684	-0.168564	5.72254	9.60489	0.00577306	0.07033	NO
70314	Rabep2	ENSMUSG00000030727	-0.27075	4.87956	9.60453	0.00577393	0.07033	NO
30935	Tor3a	ENSMUSG00000060519	-0.43879	2.69828	9.60236	0.00578036	0.07033	NO
22411	Wnt11	ENSMUSG00000015957	-1.15138	4.16344	9.60081	0.00578211	0.07033	NO
17187	Max	ENSMUSG00000059436	0.166977	6.62704	9.60012	0.00578306	0.07033	NO
319757	Smo	ENSMUSG00000001761	-0.506203	6.87731	9.59605	0.0057916	0.070337	NO
22385	Baz1b	ENSMUSG00000002748	-0.281559	6.99997	9.59549	0.00579278	0.070337	NO
223918	Spryd3	ENSMUSG00000036966	0.384132	6.0184	9.58863	0.00580722	0.0703643	NO
75985	Rab30	ENSMUSG00000030643	0.253663	4.62852	9.5886	0.00580745	0.0703643	NO
11308	Abi1	ENSMUSG00000058835	0.157576	6.11885	9.58602	0.00581272	0.0703643	NO
24069	Sufu	ENSMUSG00000025231	-0.25989	5.68532	9.58501	0.00581487	0.0703643	NO
12301	Cacybp	ENSMUSG00000014226	0.157601	7.21038	9.58153	0.00582222	0.0703643	NO
13544	Dvl3	ENSMUSG00000003233	-0.322882	6.65293	9.58128	0.00582274	0.0703643	NO
23877	Fiz1	ENSMUSG00000061374	-0.1966	6.41663	9.57923	0.00582707	0.0703643	NO
15488	Hsd17b4	ENSMUSG00000024507	-0.146236	6.78123	9.57106	0.0058444	0.0705182	NO
15484	Hsd11b2	ENSMUSG00000031891	-0.677388	3.33145	9.56325	0.00586181	0.0706727	NO
54383	Phc2	ENSMUSG00000028796	-1.11979	7.33523	9.55787	0.00587248	0.0707458	NO
76265	Tsen54	ENSMUSG00000020781	-0.280417	4.29621	9.55144	0.00588655	0.0708091	NO
12328	Caml	ENSMUSG00000021501	0.192183	5.22243	9.55113	0.00588694	0.0708091	NO
56278	Gkap1	ENSMUSG00000021552	-0.656547	3.95009	9.54836	0.00589332	0.0708096	NO
276846	Pigs	ENSMUSG00000041958	-0.155576	6.79645	9.54679	0.00589619	0.0708096	NO
319807	Nwd2	ENSMUSG00000090061	0.333753	4.12488	9.54422	0.00590209	0.0708251	NO
107771	Bmyc	ENSMUSG00000049086	0.194293	5.88694	9.53784	0.00591542	0.0708799	NO
30954	Siva1	ENSMUSG00000064326	-0.445064	5.60804	9.53765	0.00591588	0.0708799	NO
211232	Cpne9	ENSMUSG00000030270	1.13179	0.436996	9.5521	0.00592357	0.0708828	NO
67050	Nkap	ENSMUSG00000016409	0.22926	5.20414	9.53325	0.00592535	0.0708828	NO
100040019	Lhb	ENSMUSG00000118462	-1.14009	1.07839	9.54393	0.00593728	0.0709302	NO
69499	Tsr2	ENSMUSG00000025264	0.155171	4.90886	9.52663	0.00593972	0.0709302	NO
381306	Firrm	ENSMUSG00000041406	-0.395921	3.70007	9.51816	0.0059586	0.0709302	NO
230761	Zfp362	ENSMUSG00000028799	-0.498635	5.64486	9.51709	0.00596028	0.0709302	NO
99738	Kcnc4	ENSMUSG00000027895	1.06948	3.58116	9.51735	0.00596035	0.0709302	NO
72170	Chchd4	ENSMUSG00000034203	0.264549	5.44078	9.51652	0.00596153	0.0709302	NO
19339	Rab3a	ENSMUSG00000031840	0.442422	7.89471	9.51648	0.00596161	0.0709302	NO
54713	Fezf2	ENSMUSG00000021743	2.41969	3.49241	9.50718	0.00598559	0.0711605	NO
17164	Mapkapk2	ENSMUSG00000016528	-0.740009	5.81362	9.4999	0.00599774	0.0712499	NO
21946	Pglyrp1	ENSMUSG00000030413	0.787635	1.59399	9.50074	0.00600251	0.0712515	NO
78767	Efcab11	ENSMUSG00000021176	-0.398785	2.57372	9.49241	0.00601619	0.0713586	NO
100087	Kti12	ENSMUSG00000073775	-0.295356	4.86647	9.48033	0.00604083	0.0715457	NO
19879	Slc22a8	ENSMUSG00000063796	0.705881	2.66409	9.48074	0.00604126	0.0715457	NO
19736	Rgs4	ENSMUSG00000038530	0.387265	4.9993	9.47766	0.00604669	0.0715548	NO
67260	Cers4	ENSMUSG00000008206	0.333718	4.62287	9.47444	0.00605383	0.0715843	NO
102640338	Gm26782	ENSMUSG00000097431	0.333841	4.11582	9.47081	0.00606201	0.0716258	NO
331374	Dgkk	ENSMUSG00000062393	0.557594	2.17823	9.46821	0.00607019	0.0716675	NO
236794	Slc9a6	ENSMUSG00000060681	0.448508	6.33756	9.46463	0.00607536	0.0716734	NO
54195	Gucy1b1	ENSMUSG00000028005	0.492652	4.83919	9.46085	0.00608391	0.071708	NO
75572	Acyp2	ENSMUSG00000060923	0.57467	1.84679	9.46072	0.00608908	0.071708	NO
74149	Zfp946	ENSMUSG00000071266	0.284213	4.08616	9.45717	0.00609229	0.071708	NO
69441	Efcab15	ENSMUSG00000020940	0.89413	-0.756504	9.4979	0.00609788	0.0717114	NO
13437	Dnpep	ENSMUSG00000026209	-0.150944	7.10791	9.45206	0.0061033	0.0717114	NO
17216	Mcm2	ENSMUSG00000002870	-0.538075	6.85906	9.44974	0.00610849	0.0717114	NO
19122	Prnp	ENSMUSG00000079037	0.320264	6.80757	9.44851	0.00611124	0.0717114	NO
21838	Thy1	ENSMUSG00000032011	0.576675	4.31845	9.44404	0.0061215	0.0717521	NO
338521	Fa2h	ENSMUSG00000033579	0.558996	0.0102427	9.46377	0.00612445	0.0717521	NO
30953	Schip1	ENSMUSG00000027777	0.313044	6.35355	9.44069	0.0061287	0.0717521	NO
16579	Kifap3	ENSMUSG00000026585	0.30317	7.28215	9.4351	0.00614125	0.0717785	NO
213262	Fstl5	ENSMUSG00000034098	0.457232	5.44667	9.4343	0.00614306	0.0717785	NO
16553	Kif13a	ENSMUSG00000021375	-0.485343	4.88638	9.43251	0.0061472	0.0717785	NO
18597	Pdha1	ENSMUSG00000031299	0.154849	7.2722	9.42816	0.00615684	0.0717785	NO
18971	Pold1	ENSMUSG00000038644	-0.495837	5.77125	9.42678	0.00615995	0.0717785	NO
74198	Dtx2	ENSMUSG00000004947	-0.189413	5.16516	9.4264	0.00616087	0.0717785	NO
56392	Shoc2	ENSMUSG00000024976	0.184235	6.28259	9.42431	0.00616551	0.0717785	NO
67474	Snap29	ENSMUSG00000022765	0.200747	5.17711	9.42308	0.00616832	0.0717785	NO
338371	Endov	ENSMUSG00000039850	-0.231575	5.28997	9.41968	0.00617602	0.0717921	NO
93737	Pard6g	ENSMUSG00000056214	-0.246074	6.33643	9.41841	0.00617883	0.0717921	NO
108069	Grm3	ENSMUSG00000003974	0.756876	4.57424	9.41231	0.00619282	0.0718501	NO
140488	Igf2bp3	ENSMUSG00000029814	-0.500521	5.93538	9.41128	0.00619496	0.0718501	NO
93834	Peli2	ENSMUSG00000021846	-0.396352	4.67213	9.4101	0.00619784	0.0718501	NO
53869	Rab11a	ENSMUSG00000004771	0.257385	7.41401	9.40624	0.00620638	0.0718715	NO
18583	Pde7a	ENSMUSG00000069094	-0.775349	5.04092	9.40511	0.00620904	0.0718715	NO
74239	Iqce	ENSMUSG00000036555	-0.226982	4.47063	9.40045	0.00621979	0.0719418	NO
69726	Smyd3	ENSMUSG00000055067	0.203647	4.50179	9.3962	0.00622947	0.0719995	NO
75698	Shld2	ENSMUSG00000041471	-0.348179	2.22505	9.39015	0.00624587	0.0720386	NO
67819	Derl1	ENSMUSG00000022365	0.127182	6.78165	9.38872	0.00624631	0.0720386	NO
110058	Syt17	ENSMUSG00000058420	0.584159	2.99062	9.38892	0.00624691	0.0720386	NO
56772	Mllt11	ENSMUSG00000053192	0.440288	8.63045	9.38377	0.00625765	0.0721084	NO
74470	Cep72	ENSMUSG00000021572	-0.312892	3.08741	9.37766	0.00627272	0.0722268	NO
76897	Ralyl	ENSMUSG00000039717	0.647478	5.36922	9.37521	0.00627732	0.0722268	NO
67885	Mtln	ENSMUSG00000051319	0.298499	3.04521	9.37336	0.00628281	0.0722358	NO
73834	Atp6v1d	ENSMUSG00000021114	0.22832	6.12466	9.36732	0.00629547	0.0723073	NO
13845	Ephb3	ENSMUSG00000005958	-0.549511	6.33391	9.36534	0.00630005	0.0723073	NO
11782	Ap4s1	ENSMUSG00000020955	0.218033	4.15516	9.36417	0.00630313	0.0723073	NO
52443	Mrpl48	ENSMUSG00000030706	0.148268	5.3406	9.35432	0.00632559	0.0724745	NO
19267	Ptpre	ENSMUSG00000041836	0.476127	2.99956	9.35407	0.00632714	0.0724745	NO
69101	Ydjc	ENSMUSG00000041774	0.443205	4.10908	9.34681	0.00634334	0.0725164	NO
27047	Omd	ENSMUSG00000048368	1.58237	0.110529	9.37943	0.00634371	0.0725164	NO
67534	Ttll4	ENSMUSG00000033257	-0.280113	4.49312	9.34608	0.00634495	0.0725164	NO
74023	Rd3	ENSMUSG00000049353	-0.838285	2.23405	9.34486	0.00635155	0.0725379	NO
70591	5730455P16Rik	ENSMUSG00000057181	0.169108	5.29668	9.34047	0.0063578	0.0725554	NO
18430	Oxtr	ENSMUSG00000049112	0.62862	0.776262	9.34597	0.00636433	0.072576	NO
114479	Slc5a5	ENSMUSG00000000792	0.559959	0.576424	9.34384	0.00638687	0.072779	NO
19082	Prkag1	ENSMUSG00000067713	-0.137697	5.8861	9.31707	0.0064126	0.0730181	NO
67003	Uqcrc2	ENSMUSG00000030884	0.135072	7.39146	9.31369	0.00642056	0.0730546	NO
223272	Itgbl1	ENSMUSG00000032925	0.440738	2.70308	9.30534	0.0064418	0.0731596	NO
269378	Ahcy	ENSMUSG00000027597	-0.391796	6.92955	9.3036	0.00644441	0.0731596	NO
14652	Glp1r	ENSMUSG00000024027	0.845551	0.316096	9.32096	0.00644883	0.0731596	NO
71567	Mcm9	ENSMUSG00000058298	-0.393568	3.42203	9.30124	0.00645081	0.0731596	NO
207728	Gm45837	ENSMUSG00000030653	0.267995	5.73892	9.29973	0.00645358	0.0731596	NO
14812	Grin2b	ENSMUSG00000030209	0.713359	5.62689	9.29467	0.0064656	0.0732419	NO
50786	Hs6st2	ENSMUSG00000062184	0.358986	5.2585	9.28998	0.00647679	0.0732607	NO
240479	Dipk1c	ENSMUSG00000047992	-0.612131	2.73905	9.29004	0.00647847	0.0732607	NO
56190	Rbm38	ENSMUSG00000027510	-0.46441	5.43411	9.28797	0.00648162	0.0732607	NO
229600	BC028528	ENSMUSG00000038543	0.271757	2.90327	9.28656	0.00648633	0.0732607	NO
68087	Dcakd	ENSMUSG00000020935	-0.170586	8.40774	9.28288	0.00649369	0.07329	NO
93765	Ube2n	ENSMUSG00000074781	0.149648	7.77621	9.2775	0.00650655	0.0733498	NO
71963	Cdca4	ENSMUSG00000047832	-0.35541	5.87843	9.27667	0.00650853	0.0733498	NO
11605	Gla	ENSMUSG00000031266	-0.275951	1.7193	9.27722	0.00651337	0.0733505	NO
234267	Gpm6a	ENSMUSG00000031517	0.629295	7.99117	9.27265	0.00651816	0.0733507	NO
140486	Igf2bp1	ENSMUSG00000013415	-0.684064	7.4747	9.26672	0.00653241	0.0734248	NO
77794	Adamtsl2	ENSMUSG00000036040	-0.481645	3.33014	9.26604	0.00653496	0.0734248	NO
76206	Gpr165	ENSMUSG00000031210	0.634814	2.74083	9.26455	0.00653907	0.0734248	NO
59024	Med12	ENSMUSG00000079487	-0.24878	5.17674	9.26078	0.00654679	0.0734578	NO
68421	Lmbrd1	ENSMUSG00000073725	0.239511	5.33541	9.25538	0.00655976	0.0735497	NO
16519	Kcnj3	ENSMUSG00000026824	0.563653	3.21565	9.25056	0.00657236	0.0736372	NO
27355	Pald1	ENSMUSG00000020092	-0.29072	5.48494	9.24487	0.00658521	0.0736418	NO
98314	D2hgdh	ENSMUSG00000073609	-0.226555	4.26143	9.24485	0.00658555	0.0736418	NO
77011	Ticrr	ENSMUSG00000046591	-0.515201	3.36484	9.24345	0.00658957	0.0736418	NO
17876	Myef2	ENSMUSG00000027201	0.275179	7.20678	9.24209	0.00659192	0.0736418	NO
108012	Ap1s2	ENSMUSG00000031367	0.296838	5.37205	9.2388	0.00659994	0.0736687	NO
100042149	Gm3696	ENSMUSG00000092167	0.534816	2.08306	9.23838	0.00660392	0.0736687	NO
244548	Elmod2	ENSMUSG00000035151	0.269901	4.93664	9.23057	0.00662007	0.0737953	NO
27967	Cherp	ENSMUSG00000052488	-0.193038	6.61779	9.2174	0.00665218	0.0740995	NO
16494	Kcna6	ENSMUSG00000038077	0.398115	5.18329	9.2132	0.00666254	0.0741469	NO
67117	Dynlt3	ENSMUSG00000031176	0.280418	4.03658	9.21193	0.00666608	0.0741469	NO
70584	Pak4	ENSMUSG00000030602	-0.281203	5.21762	9.20728	0.00667713	0.074216	NO
12307	Calb1	ENSMUSG00000028222	0.709258	3.90948	9.20464	0.00668401	0.0742221	NO
17423	Ndst2	ENSMUSG00000039308	-0.256341	4.85682	9.20097	0.00669277	0.0742221	NO
16370	Irs4	ENSMUSG00000054667	0.720017	2.32343	9.1999	0.00669809	0.0742221	NO
64580	Ndst4	ENSMUSG00000027971	0.876086	2.12068	9.19921	0.00670006	0.0742221	NO
19069	Nup88	ENSMUSG00000040667	-0.131346	6.39697	9.19698	0.00670248	0.0742221	NO
56494	Gosr2	ENSMUSG00000020946	-0.0990755	6.87968	9.1953	0.00670664	0.0742221	NO
67937	Tmem59l	ENSMUSG00000035964	0.431151	5.66675	9.19128	0.00671662	0.0742547	NO
100040608	Fancf	ENSMUSG00000092118	-1.37488	2.77516	9.19124	0.00671925	0.0742547	NO
101540	Prkd2	ENSMUSG00000041187	-0.420806	4.05518	9.18835	0.0067243	0.0742554	NO
28240	Trpm2	ENSMUSG00000009292	0.605349	1.5612	9.18841	0.00672898	0.0742554	NO
13449	Dok2	ENSMUSG00000022102	-0.459155	1.93207	9.18626	0.00673436	0.0742615	NO
21333	Tac1	ENSMUSG00000061762	0.542555	2.96522	9.17341	0.00676235	0.0745039	NO
71461	Ptk7	ENSMUSG00000023972	-0.485998	7.6089	9.17143	0.00676603	0.0745039	NO
65114	Vps35	ENSMUSG00000031696	0.16389	7.43006	9.16938	0.00677116	0.074507	NO
71091	Cdkl1	ENSMUSG00000020990	0.763517	1.08919	9.17215	0.006777	0.0745179	NO
19341	Rab4a	ENSMUSG00000019478	0.151756	5.35201	9.1564	0.00680374	0.0746602	NO
54613	St3gal6	ENSMUSG00000022747	0.260201	3.25641	9.15563	0.00680662	0.0746602	NO
240119	St6gal2	ENSMUSG00000024172	0.56616	4.75097	9.15479	0.00680794	0.0746602	NO
320311	Rnf152	ENSMUSG00000047496	0.703068	5.90959	9.15416	0.00680937	0.0746602	NO
13549	Dyrk1b	ENSMUSG00000002409	-0.331508	5.21222	9.15079	0.00681794	0.074701	NO
72480	Tspyl4	ENSMUSG00000039485	0.496679	7.96268	9.14836	0.00682399	0.0747139	NO
11861	Arl4a	ENSMUSG00000047446	0.181684	6.13615	9.13754	0.00685136	0.0749602	NO
100503185	Btbd8	ENSMUSG00000111375	0.459548	3.67411	9.12404	0.00688624	0.0752882	NO
16432	Itm2b	ENSMUSG00000022108	0.188495	8.62858	9.11685	0.00690403	0.0753897	NO
107733	Mrpl41	ENSMUSG00000036850	0.17114	5.44153	9.11636	0.00690533	0.0753897	NO
319405	D430036J16Rik	ENSMUSG00000097466	0.537078	1.2432	9.11715	0.006913	0.0754199	NO
328779	Hs3st6	ENSMUSG00000039628	-1.02364	-0.130783	9.14451	0.00692239	0.0754688	NO
19763	Ring1	ENSMUSG00000024325	-0.160185	5.54121	9.10655	0.00693046	0.0755032	NO
12778	Ackr3	ENSMUSG00000044337	-0.437973	4.65211	9.10454	0.00693584	0.0755083	NO
108077	Skic2	ENSMUSG00000040356	-0.161856	6.25964	9.09955	0.00694845	0.075592	NO
78251	Zfp712	ENSMUSG00000090641	0.319831	3.03828	9.09671	0.00695688	0.0756303	NO
207618	Zfp804b	ENSMUSG00000092094	0.760482	0.503143	9.10295	0.00697217	0.0757359	NO
22428	Dctn6	ENSMUSG00000031516	0.163267	5.38383	9.0887	0.00697645	0.0757359	NO
58200	Ppp1r1a	ENSMUSG00000022490	0.37098	5.45463	9.08304	0.00699112	0.0757988	NO
110279	Bcr	ENSMUSG00000009681	-0.567852	6.40176	9.0824	0.00699275	0.0757988	NO
29859	Sult4a1	ENSMUSG00000018865	0.503541	6.19444	9.08075	0.00699704	0.0757988	NO
20682	Sox9	ENSMUSG00000000567	-0.519696	7.85597	9.07605	0.00700925	0.0758524	NO
72549	Reep4	ENSMUSG00000033589	-0.475619	4.01764	9.07524	0.00701186	0.0758524	NO
106585	Ankrd12	ENSMUSG00000034647	0.457202	5.78711	9.0707	0.00702318	0.075867	NO
26913	Gprin1	ENSMUSG00000069227	-1.63453	5.84766	9.06991	0.00702526	0.075867	NO
72080	Sapcd2	ENSMUSG00000026955	-0.467313	4.04286	9.0684	0.0070297	0.075867	NO
16648	Kpna3	ENSMUSG00000021929	0.137204	6.4333	9.06654	0.00703403	0.075867	NO
320742	A230072C01Rik	ENSMUSG00000086877	0.350512	2.86787	9.06561	0.00703788	0.075867	NO
170472	Recql5	ENSMUSG00000020752	-0.245117	3.94337	9.06235	0.00704542	0.075895	NO
13857	Epor	ENSMUSG00000006235	-0.548084	1.63976	9.06281	0.00705189	0.0759115	NO
12740	Cldn4	ENSMUSG00000047501	-1.09788	3.05246	9.0493	0.00708116	0.076063	NO
12868	Cox8a	ENSMUSG00000035885	0.157858	7.81	9.04669	0.00708607	0.076063	NO
68365	Rab14	ENSMUSG00000026878	0.150129	7.56933	9.04669	0.00708608	0.076063	NO
108902	B4gat1	ENSMUSG00000047379	0.224427	5.80719	9.04667	0.00708613	0.076063	NO
237553	Trhde	ENSMUSG00000050663	0.514479	3.12729	9.04533	0.0070907	0.076063	NO
23963	Tenm1	ENSMUSG00000016150	0.74502	4.13157	9.04152	0.00710005	0.0761101	NO
76219	Arxes1	ENSMUSG00000048355	0.435381	5.26101	9.03506	0.0071168	0.0762194	NO
67801	Pllp	ENSMUSG00000031775	0.482632	0.79451	9.03984	0.00712016	0.0762194	NO
18209	Ntn3	ENSMUSG00000117406	-0.531932	5.14252	9.03105	0.00712747	0.0762446	NO
15229	Foxd1	ENSMUSG00000078302	-1.26209	3.48365	9.02764	0.00713732	0.0762969	NO
19205	Ptbp1	ENSMUSG00000006498	-0.483564	7.68277	9.01089	0.00718102	0.0766652	NO
104885	Tmem179	ENSMUSG00000054013	0.636166	5.4766	9.01062	0.00718175	0.0766652	NO
68552	Smim14	ENSMUSG00000037822	0.209672	6.45095	9.00739	0.00719039	0.0767041	NO
12759	Clu	ENSMUSG00000022037	0.380793	5.36676	8.99952	0.0072115	0.076876	NO
94222	Olig3	ENSMUSG00000045591	-1.05847	4.11418	8.99104	0.00723489	0.0768864	NO
19073	Srgn	ENSMUSG00000020077	0.422697	1.51662	8.99237	0.00723862	0.0768864	NO
27053	Asns	ENSMUSG00000029752	0.268217	5.76197	8.98888	0.00724009	0.0768864	NO
17001	Ltc4s	ENSMUSG00000020377	0.564784	-0.00939745	9.03002	0.00724073	0.0768864	NO
12725	Clcn3	ENSMUSG00000004319	0.338156	6.47571	8.98835	0.00724153	0.0768864	NO
56453	Mbtps1	ENSMUSG00000031835	-0.289017	7.04245	8.98501	0.00725053	0.0768864	NO
20907	Stx1a	ENSMUSG00000007207	0.550788	5.93299	8.98368	0.00725414	0.0768864	NO
22352	Vim	ENSMUSG00000026728	-0.322247	9.61451	8.98343	0.0072548	0.0768864	NO
237397	C2cd4c	ENSMUSG00000045912	0.961342	2.58224	8.98307	0.0072575	0.0768864	NO
11983	Atp5if1	ENSMUSG00000054428	0.179776	7.85065	8.97585	0.00727533	0.0770223	NO
67123	Ubap1	ENSMUSG00000028437	-0.139395	5.93835	8.97384	0.00728076	0.0770268	NO
12496	Entpd2	ENSMUSG00000015085	0.975248	2.32964	8.96975	0.00729582	0.077133	NO
67468	Mmd	ENSMUSG00000003948	0.313864	6.94555	8.96618	0.00730158	0.0771408	NO
20111	Rps6ka1	ENSMUSG00000003644	-0.240462	5.41367	8.96223	0.00731239	0.0771606	NO
100503859	1110015O18Rik	ENSMUSG00000098659	0.613791	2.70579	8.96209	0.00731449	0.0771606	NO
381101	Dnph1	ENSMUSG00000040658	-0.426301	3.89219	8.96021	0.00731851	0.0771606	NO
19418	Rasgrf2	ENSMUSG00000021708	1.10423	2.54545	8.95535	0.00733307	0.0772104	NO
12326	Camk4	ENSMUSG00000038128	0.539907	3.78864	8.95477	0.00733328	0.0772104	NO
594844	Tceal3	ENSMUSG00000044550	0.331777	5.22847	8.94832	0.00735044	0.0772199	NO
224079	Atp13a4	ENSMUSG00000038094	1.25121	-0.600778	8.98243	0.00735558	0.0772199	NO
54526	Syt10	ENSMUSG00000063260	0.823223	-0.332818	8.99382	0.00735603	0.0772199	NO
13639	Efna4	ENSMUSG00000028040	-0.631383	3.78797	8.94613	0.00735709	0.0772199	NO
11757	Prdx3	ENSMUSG00000024997	0.176178	6.15155	8.94507	0.0073593	0.0772199	NO
109212	Pimreg	ENSMUSG00000020808	-0.411415	5.72151	8.93931	0.00737516	0.0773335	NO
100502766	Kifc1	ENSMUSG00000079553	-0.439612	5.13772	8.93461	0.00738818	0.0773848	NO
106618	Wdr90	ENSMUSG00000073434	-0.266937	4.14263	8.9329	0.00739321	0.0773848	NO
106582	Nrm	ENSMUSG00000059791	-0.41632	4.57337	8.92695	0.00740952	0.0773848	NO
433367	Gm5532	ENSMUSG00000073535	0.950562	-0.0415355	8.96769	0.00741041	0.0773848	NO
18711	Pikfyve	ENSMUSG00000025949	0.206797	4.62996	8.92613	0.00741172	0.0773848	NO
20974	Syngr3	ENSMUSG00000007021	0.68118	6.56117	8.92592	0.00741211	0.0773848	NO
78733	Troap	ENSMUSG00000032783	-0.500747	3.05352	8.92525	0.00741529	0.0773848	NO
13835	Epha1	ENSMUSG00000029859	-1.10758	1.30605	8.92976	0.0074231	0.0774033	NO
193838	Eme2	ENSMUSG00000073436	-0.229955	4.64422	8.92056	0.00742713	0.0774033	NO
22343	Lin7c	ENSMUSG00000027162	0.377096	7.69906	8.91585	0.00744002	0.0774428	NO
268417	Zkscan17	ENSMUSG00000020472	-0.22914	5.35952	8.91551	0.007441	0.0774428	NO
239839	Ccdc14	ENSMUSG00000022833	-0.293356	2.47588	8.90836	0.00746319	0.0776213	NO
208836	Fanci	ENSMUSG00000039187	-0.546093	2.99467	8.90405	0.0074747	0.0776645	NO
101476	Plekha1	ENSMUSG00000040268	0.160378	5.25349	8.90243	0.00747745	0.0776645	NO
20750	Spp1	ENSMUSG00000029304	1.42538	4.85203	8.89156	0.00750811	0.0779167	NO
101861	Ints4	ENSMUSG00000025133	-0.164237	5.57334	8.89014	0.00751188	0.0779167	NO
110893	Slc8a3	ENSMUSG00000079055	0.636068	3.9453	8.88724	0.00752051	0.0779536	NO
233904	Setd1a	ENSMUSG00000042308	-0.308101	5.47167	8.87917	0.00754278	0.0781319	NO
234290	BC030500	ENSMUSG00000049946	0.573247	2.52021	8.87261	0.00756332	0.0782631	NO
22317	Vamp1	ENSMUSG00000030337	0.489894	2.61044	8.87114	0.00756727	0.0782631	NO
22359	Vldlr	ENSMUSG00000024924	0.360462	5.47523	8.86929	0.00757073	0.0782631	NO
103768	Tubg2	ENSMUSG00000045007	0.542416	4.64942	8.8651	0.00758278	0.078335	NO
68730	Dus1l	ENSMUSG00000025155	-0.204799	4.98808	8.85979	0.00759781	0.0784344	NO
67557	Larp6	ENSMUSG00000034839	0.466316	4.2083	8.85667	0.00760692	0.0784344	NO
18125	Nos1	ENSMUSG00000029361	0.585435	3.23095	8.85552	0.00761081	0.0784344	NO
69601	Dab2ip	ENSMUSG00000026883	-0.29581	6.62817	8.85228	0.00761909	0.0784344	NO
74442	Sgms2	ENSMUSG00000050931	1.18465	3.28036	8.85246	0.00761968	0.0784344	NO
66526	Tceanc2	ENSMUSG00000028619	0.149351	4.64902	8.85098	0.00762301	0.0784344	NO
30785	Cttnbp2	ENSMUSG00000000416	0.35536	4.73361	8.84575	0.00763791	0.0785351	NO
20452	St8sia4	ENSMUSG00000040710	0.443207	5.26765	8.84216	0.00764807	0.078587	NO
19718	Rfc2	ENSMUSG00000023104	-0.199062	6.48926	8.8392	0.00765652	0.0786052	NO
67171	Dram2	ENSMUSG00000027900	0.209226	4.49131	8.83807	0.00766007	0.0786052	NO
231999	Plekha8	ENSMUSG00000005225	-0.247181	4.95663	8.82742	0.00769052	0.0788651	NO
382253	Cdkl5	ENSMUSG00000031292	0.375691	3.2796	8.82333	0.00770312	0.0788664	NO
232821	Ccdc106	ENSMUSG00000035228	0.374292	4.76234	8.82285	0.00770381	0.0788664	NO
11941	Atp2b2	ENSMUSG00000030302	0.406523	5.93878	8.82201	0.00770605	0.0788664	NO
243308	A430033K04Rik	ENSMUSG00000056014	0.181363	4.61722	8.81623	0.007723	0.0789424	NO
72726	Tbcc	ENSMUSG00000036430	-0.160617	5.53717	8.81383	0.00772976	0.0789424	NO
14062	F2r	ENSMUSG00000048376	-0.186079	6.72947	8.81239	0.0077339	0.0789424	NO
76793	Snip1	ENSMUSG00000050213	-0.155851	4.80744	8.81242	0.00773401	0.0789424	NO
380686	Cnrip1	ENSMUSG00000044629	0.528642	5.78114	8.80388	0.00775865	0.0791302	NO
22414	Wnt2b	ENSMUSG00000027840	-0.41687	2.15751	8.80381	0.00776271	0.0791302	NO
14885	Gtf2h4	ENSMUSG00000001524	-0.226571	4.6392	8.78827	0.00780452	0.0794627	NO
12939	Pcdha7	ENSMUSG00000104318	0.509031	3.34194	8.78485	0.00781507	0.0794627	NO
70359	Gtpbp3	ENSMUSG00000007610	-0.340557	4.08629	8.78418	0.00781674	0.0794627	NO
76281	Tax1bp3	ENSMUSG00000040158	-0.193833	6.72043	8.78314	0.00781932	0.0794627	NO
56715	Rabgef1	ENSMUSG00000025340	0.235911	5.05183	8.78254	0.00782117	0.0794627	NO
20352	Sema4b	ENSMUSG00000030539	0.256297	4.8532	8.7807	0.00782662	0.0794655	NO
14073	Faah	ENSMUSG00000034171	0.503948	4.08851	8.77853	0.00783327	0.0794805	NO
239556	Cacna1i	ENSMUSG00000022416	0.839404	2.08222	8.7777	0.00783848	0.0794809	NO
210801	Unc5d	ENSMUSG00000063626	0.606557	4.24994	8.7693	0.00786044	0.0796115	NO
67453	Slc25a46	ENSMUSG00000024259	0.197748	5.96195	8.76804	0.00786382	0.0796115	NO
320024	Nceh1	ENSMUSG00000027698	0.38572	3.18803	8.76736	0.00786689	0.0796115	NO
20513	Slc1a6	ENSMUSG00000005357	0.599435	3.73405	8.76173	0.00788311	0.0796431	NO
66538	Rps19bp1	ENSMUSG00000051518	0.134254	5.23642	8.76123	0.00788407	0.0796431	NO
29812	Ndrg3	ENSMUSG00000027634	0.268556	6.71655	8.76062	0.00788578	0.0796431	NO
67581	Tbc1d23	ENSMUSG00000022749	0.202462	4.39563	8.75906	0.00789073	0.0796431	NO
73419	Armt1	ENSMUSG00000061759	-0.275125	3.90974	8.75642	0.00789883	0.0796724	NO
75104	Mmd2	ENSMUSG00000039533	0.522395	5.56483	8.74809	0.00792309	0.0798648	NO
12866	Cox7a2	ENSMUSG00000032330	0.17268	7.20389	8.74109	0.00794396	0.0799948	NO
54125	Polm	ENSMUSG00000020474	-0.302101	2.86476	8.74079	0.0079464	0.0799948	NO
171580	Mical1	ENSMUSG00000019823	-0.307816	5.26938	8.73654	0.00795766	0.0800558	NO
66911	Nudt16l1	ENSMUSG00000022516	-0.173082	6.59966	8.73269	0.00796913	0.0801187	NO
75410	Kmt2b	ENSMUSG00000006307	-0.266094	5.7017	8.72787	0.00798362	0.0802051	NO
16525	Kcnk1	ENSMUSG00000033998	0.31331	4.2197	8.72649	0.00798816	0.0802051	NO
14004	Chchd2	ENSMUSG00000070493	-0.155149	8.63779	8.71508	0.00802216	0.0804939	NO
320655	Pgap3	ENSMUSG00000038208	-0.238159	3.32042	8.71262	0.00803058	0.0805258	NO
72661	Serp2	ENSMUSG00000052584	0.526696	5.16032	8.70044	0.00806664	0.0808347	NO
18682	Phkg1	ENSMUSG00000025537	0.705215	-0.812162	8.73304	0.00808798	0.0809299	NO
12608	Cebpb	ENSMUSG00000056501	-1.73196	2.39976	8.69595	0.00808893	0.0809299	NO
26405	Map3k2	ENSMUSG00000024383	0.244926	4.56014	8.69221	0.00809193	0.0809299	NO
12941	Pcdha5	ENSMUSG00000103092	0.610842	3.06932	8.68944	0.0081013	0.0809323	NO
70036	Dancr	ENSMUSG00000106943	-0.402511	1.79877	8.69038	0.0081027	0.0809323	NO
67771	Arpc5	ENSMUSG00000008475	0.226181	7.60291	8.68609	0.00811034	0.080956	NO
66965	Ctu2	ENSMUSG00000049482	-0.165694	5.09601	8.68325	0.00811916	0.0809914	NO
319263	Pcmtd1	ENSMUSG00000051285	0.212844	5.1786	8.68096	0.00812611	0.0809938	NO
233726	Ipo7	ENSMUSG00000066232	0.128623	7.09746	8.6786	0.00813331	0.0809938	NO
17688	Msh6	ENSMUSG00000005370	-0.182489	6.09097	8.67519	0.0081438	0.0809938	NO
72179	Fbxl2	ENSMUSG00000032507	0.448869	4.11525	8.67477	0.00814548	0.0809938	NO
12290	Cacna1e	ENSMUSG00000004110	0.667424	4.40243	8.67464	0.00814575	0.0809938	NO
14634	Gli3	ENSMUSG00000021318	-0.527783	5.53542	8.67227	0.00815283	0.0810118	NO
13876	Erg	ENSMUSG00000040732	-0.624722	3.89269	8.6676	0.0081678	0.0810916	NO
22401	Zmat3	ENSMUSG00000027663	-0.224041	5.08313	8.66625	0.00817141	0.0810916	NO
53620	Vamp5	ENSMUSG00000073002	0.35261	2.61155	8.66404	0.00818036	0.081128	NO
72654	Ccdc12	ENSMUSG00000019659	-0.13207	5.45184	8.66017	0.00819016	0.0811487	NO
268396	Sh3pxd2b	ENSMUSG00000040711	-0.192655	6.52688	8.65778	0.00819752	0.0811487	NO
140858	Wdr5	ENSMUSG00000026917	-0.139555	5.91795	8.65608	0.00820278	0.0811487	NO
353234	Pcdha2	ENSMUSG00000104148	0.636317	3.51253	8.65545	0.00820542	0.0811487	NO
78266	Zfp687	ENSMUSG00000019338	-0.226667	5.24636	8.65415	0.00820883	0.0811487	NO
15426	Hoxc8	ENSMUSG00000001657	3.56164	2.21383	8.67276	0.00821584	0.0811521	NO
68559	Pdrg1	ENSMUSG00000027472	0.235434	6.56158	8.65062	0.00821973	0.0811521	NO
20475	Six5	ENSMUSG00000040841	-0.757613	4.69631	8.64438	0.00823937	0.0812937	NO
230700	Foxj3	ENSMUSG00000032998	0.185203	5.84057	8.64178	0.00824724	0.0813192	NO
70218	Kif18b	ENSMUSG00000051378	-0.645191	3.46453	8.63694	0.00826333	0.0814084	NO
13430	Dnm2	ENSMUSG00000033335	-0.129698	6.63765	8.63549	0.00826688	0.0814084	NO
21869	Nkx2-1	ENSMUSG00000001496	2.45607	1.47456	8.64836	0.00827999	0.0814853	NO
68198	Ndufb2	ENSMUSG00000002416	0.181289	5.95727	8.62924	0.00828645	0.0814967	NO
104027	Synpo	ENSMUSG00000043079	-0.871643	5.34196	8.61952	0.00831707	0.0816713	NO
21873	Tjp2	ENSMUSG00000024812	-0.252476	5.17562	8.6177	0.00832278	0.0816713	NO
545474	Scrt2	ENSMUSG00000060257	-0.486657	3.89394	8.61784	0.00832279	0.0816713	NO
15410	Hoxb3	ENSMUSG00000048763	-1.73578	3.8023	8.61723	0.00832546	0.0816713	NO
12904	Crabp2	ENSMUSG00000004885	-0.723896	6.43841	8.61464	0.00833235	0.0816868	NO
192164	Pcdha12	ENSMUSG00000103310	0.603796	3.30385	8.60988	0.00834829	0.0817738	NO
243961	Shank1	ENSMUSG00000038738	0.484549	7.19115	8.60846	0.00835186	0.0817738	NO
20482	Skil	ENSMUSG00000027660	0.19138	6.01979	8.60624	0.00835889	0.0817894	NO
101055754	Gm2974	ENSMUSG00000079391	0.79407	2.17856	8.60426	0.00836846	0.0817894	NO
71326	Treml1	ENSMUSG00000023993	-1.09722	-0.451797	8.60058	0.00836942	0.0817894	NO
100042880	Rpl17-ps10	ENSMUSG00000081895	1.36064	-0.316724	8.56729	0.00838365	0.0818764	NO
386750	Slitrk3	ENSMUSG00000048304	0.467309	4.56454	8.59244	0.00840292	0.081936	NO
58178	Sorcs1	ENSMUSG00000043531	0.444832	4.01097	8.59044	0.0084095	0.081936	NO
114715	Spred1	ENSMUSG00000027351	-0.687828	5.57175	8.5881	0.00841655	0.081936	NO
30959	Ddx25	ENSMUSG00000032101	0.377756	5.80481	8.58623	0.00842249	0.081936	NO
69137	Vstm5	ENSMUSG00000031937	0.554295	3.29075	8.58556	0.00842558	0.081936	NO
93706	Pcdhgc3	ENSMUSG00000102918	-0.184629	6.51448	8.58347	0.00843131	0.081936	NO
76237	Tmem275	ENSMUSG00000034185	1.06378	-0.723337	8.54877	0.00844235	0.081936	NO
240614	Ranbp6	ENSMUSG00000074909	0.256339	5.81614	8.57986	0.00844286	0.081936	NO
100042784	Prdm11	ENSMUSG00000075028	-0.676798	2.21831	8.57894	0.00844968	0.081936	NO
105670	Rcbtb2	ENSMUSG00000022106	-0.237108	6.31398	8.57722	0.00845134	0.081936	NO
50496	E2f6	ENSMUSG00000057469	-0.313156	6.08544	8.57377	0.00846238	0.081936	NO
93885	Pcdhb14	ENSMUSG00000044043	0.327329	1.64948	8.57286	0.00847094	0.081936	NO
72114	Zbed3	ENSMUSG00000041995	-0.326419	5.81201	8.57094	0.00847147	0.081936	NO
15221	Foxd3	ENSMUSG00000067261	-1.36125	2.32752	8.57079	0.00847896	0.081936	NO
332175	Zdhhc23	ENSMUSG00000036304	0.498751	1.28605	8.57027	0.00848268	0.081936	NO
67009	Ttc23	ENSMUSG00000030555	-0.467624	3.68747	8.56734	0.00848381	0.081936	NO
70312	Cactin	ENSMUSG00000034889	-0.163302	5.74888	8.56622	0.00848666	0.081936	NO
329735	4933431E20Rik	ENSMUSG00000086968	0.360668	4.735	8.56213	0.00849999	0.081936	NO
75288	Slc35f4	ENSMUSG00000021852	0.729454	2.29502	8.56122	0.00850585	0.081936	NO
59079	Erbin	ENSMUSG00000021709	-0.413358	5.68645	8.55801	0.00851314	0.081936	NO
12671	Chrm3	ENSMUSG00000046159	0.628745	3.13969	8.55736	0.0085164	0.081936	NO
15191	Hdgf	ENSMUSG00000004897	-0.710173	7.57619	8.55674	0.00851722	0.081936	NO
56447	Copz1	ENSMUSG00000060992	-0.15988	7.55717	8.55645	0.00851818	0.081936	NO
67300	Cltc	ENSMUSG00000047126	0.13193	8.51001	8.55616	0.00851912	0.081936	NO
17095	Lyl1	ENSMUSG00000034041	-0.384893	2.69764	8.55567	0.00852301	0.081936	NO
16581	Kifc2	ENSMUSG00000004187	0.469255	4.57597	8.55168	0.0085338	0.0819439	NO
68379	Ciz1	ENSMUSG00000039205	-0.153837	6.03771	8.55026	0.00853822	0.0819439	NO
434784	Ldoc1	ENSMUSG00000057615	0.695209	1.23435	8.55403	0.00853982	0.0819439	NO
70419	2810408A11Rik	ENSMUSG00000018570	-0.387177	2.63025	8.54819	0.00854717	0.0819469	NO
66104	Tceal6	ENSMUSG00000031409	0.409358	4.33204	8.54473	0.00855653	0.0819469	NO
66495	Ndufb3	ENSMUSG00000026032	0.198382	5.10144	8.54465	0.00855655	0.0819469	NO
664994	Isoc2a	ENSMUSG00000086784	-0.710462	0.021213	8.57702	0.00856543	0.0819469	NO
217342	Ube2o	ENSMUSG00000020802	-0.579699	6.59854	8.54146	0.00856679	0.0819469	NO
19268	Ptprf	ENSMUSG00000033295	-0.24577	7.9618	8.53863	0.00857601	0.0819786	NO
226251	Ablim1	ENSMUSG00000025085	0.336205	5.80446	8.53717	0.00858077	0.0819786	NO
69051	Pycr2	ENSMUSG00000026520	-0.171524	6.58458	8.5337	0.00859208	0.082016	NO
381318	Nsl1	ENSMUSG00000062510	-0.502488	3.69421	8.53262	0.00859643	0.082016	NO
77975	Tmem50b	ENSMUSG00000022964	0.255807	5.54228	8.53106	0.00860069	0.082016	NO
70417	Megf10	ENSMUSG00000024593	-0.306238	4.6255	8.52949	0.00860607	0.0820165	NO
14402	Gabrb3	ENSMUSG00000033676	0.497403	5.89272	8.52437	0.00862259	0.0820753	NO
14933	Gk	ENSMUSG00000025059	0.378739	3.06084	8.52162	0.0086329	0.0820753	NO
234686	Fhod1	ENSMUSG00000014778	-0.550001	3.16583	8.51854	0.00864297	0.0820753	NO
224344	Rbm11	ENSMUSG00000032940	0.586161	0.925467	8.52286	0.00864484	0.0820753	NO
269633	Wdr86	ENSMUSG00000055235	-0.565205	4.63313	8.51485	0.00865411	0.0820753	NO
73229	Zfp983	ENSMUSG00000035868	0.330677	3.04759	8.51431	0.00865688	0.0820753	NO
19349	Rab7	ENSMUSG00000079477	0.181646	7.80222	8.51271	0.00866089	0.0820753	NO
110173	Manba	ENSMUSG00000028164	0.261493	3.04012	8.51289	0.00866159	0.0820753	NO
77371	Sec24a	ENSMUSG00000036391	0.180156	5.1967	8.51171	0.00866423	0.0820753	NO
14673	Gna12	ENSMUSG00000000149	-0.85176	5.89927	8.50906	0.00867294	0.0820753	NO
30843	Fbxl12	ENSMUSG00000066892	-0.183437	4.45327	8.50832	0.00867569	0.0820753	NO
213811	BC002059	ENSMUSG00000060149	0.362552	2.40477	8.50885	0.00867631	0.0820753	NO
207932	Urb1	ENSMUSG00000039929	-0.230374	4.0035	8.5042	0.00868947	0.0821492	NO
29858	Pmm1	ENSMUSG00000022474	0.265088	5.8078	8.49712	0.00871241	0.0823154	NO
73825	Ppp1r21	ENSMUSG00000034709	0.177108	5.58225	8.49305	0.00872591	0.0823899	NO
225392	Rell2	ENSMUSG00000044024	0.633171	5.59993	8.49152	0.00873101	0.0823899	NO
432572	Specc1	ENSMUSG00000042331	-0.260954	4.47661	8.47724	0.0087789	0.0827471	NO
212427	Hjurp	ENSMUSG00000044783	-0.274196	6.43507	8.47487	0.00878654	0.0827471	NO
98363	Efhd1	ENSMUSG00000026255	0.823171	1.21014	8.4796	0.00878729	0.0827471	NO
105348	Golm1	ENSMUSG00000021556	-0.351581	5.7278	8.47218	0.00879553	0.0827471	NO
72472	Slc16a10	ENSMUSG00000019838	-0.72968	3.61117	8.4724	0.00879578	0.0827471	NO
14617	Gjd2	ENSMUSG00000068615	0.632465	5.00097	8.45801	0.00884324	0.0831427	NO
330177	Taok3	ENSMUSG00000061288	0.336667	5.76459	8.45223	0.00886268	0.0832745	NO
171166	Mcoln3	ENSMUSG00000036853	-0.904317	0.594497	8.46588	0.00886939	0.0832866	NO
329470	Accs	ENSMUSG00000040272	-0.349382	2.85186	8.4444	0.00889096	0.0834366	NO
57267	Apba3	ENSMUSG00000004931	-0.309314	5.24544	8.44235	0.00889621	0.0834366	NO
115488284	Gm3752	ENSMUSG00000091617	0.648645	2.94705	8.42488	0.00895704	0.0839425	NO
64009	Syne1	ENSMUSG00000096054	0.342925	4.87505	8.42333	0.00896107	0.0839425	NO
22129	Ttc3	ENSMUSG00000040785	0.297204	9.45804	8.41691	0.00898292	0.0840398	NO
246179	Fktn	ENSMUSG00000028414	0.247982	4.50259	8.41539	0.00898841	0.0840398	NO
103551	Epop	ENSMUSG00000043439	-0.537842	3.94875	8.41471	0.0089911	0.0840398	NO
14406	Gabrg2	ENSMUSG00000020436	0.627197	5.94046	8.41388	0.00899333	0.0840398	NO
52585	Dhrs1	ENSMUSG00000002332	-0.144198	5.55263	8.40954	0.00900825	0.0840446	NO
20204	Prrx2	ENSMUSG00000039476	-0.922493	4.52744	8.40936	0.00900922	0.0840446	NO
101943	Sf3b3	ENSMUSG00000033732	-0.182216	7.79449	8.40816	0.00901297	0.0840446	NO
67749	Mgarp	ENSMUSG00000037161	-0.90253	1.81688	8.40874	0.00901966	0.0840446	NO
20334	Sec23a	ENSMUSG00000020986	0.119252	7.29046	8.40441	0.0090259	0.0840446	NO
66482	Exoc2	ENSMUSG00000021357	0.205773	5.85191	8.4042	0.00902665	0.0840446	NO
66596	Gtf3a	ENSMUSG00000016503	0.143933	5.76946	8.40188	0.00903466	0.0840512	NO
241175	Cntnap5b	ENSMUSG00000067028	0.751859	1.67671	8.40203	0.00904049	0.0840512	NO
83965	Enpp5	ENSMUSG00000023960	0.508648	6.0939	8.39924	0.00904377	0.0840512	NO
66573	Dzip1	ENSMUSG00000042156	0.386035	7.01315	8.39144	0.00907077	0.0841824	NO
66143	Eef1e1	ENSMUSG00000001707	0.28439	5.90646	8.39039	0.00907443	0.0841824	NO
20254	Scg2	ENSMUSG00000050711	0.737631	5.635	8.39035	0.00907455	0.0841824	NO
331461	Il1rapl1	ENSMUSG00000052372	0.611633	0.902687	8.39375	0.00907978	0.0841824	NO
70645	Oip5	ENSMUSG00000072980	-0.517631	2.00574	8.38433	0.00910163	0.0843341	NO
11601	Angpt2	ENSMUSG00000031465	0.42827	2.74906	8.37757	0.00912109	0.0844235	NO
228983	Osbpl2	ENSMUSG00000039050	0.21841	6.30503	8.37664	0.00912227	0.0844235	NO
20905		ENSMUSG00000121914	-1.72119	-0.42793	8.356	0.00913405	0.0844608	NO
327951	Cyb5d1	ENSMUSG00000044795	-0.241625	2.78529	8.37288	0.00913728	0.0844608	NO
56716	Mlst8	ENSMUSG00000024142	-0.15531	5.17074	8.36634	0.00915835	0.0845756	NO
333654	Ppp1r13l	ENSMUSG00000040734	-0.480785	3.06162	8.36606	0.00916071	0.0845756	NO
74143	Opa1	ENSMUSG00000038084	0.19772	6.33353	8.36115	0.00917649	0.0846705	NO
67800	Dgat2	ENSMUSG00000030747	0.285011	4.01949	8.35333	0.00920454	0.0848784	NO
71648	Optn	ENSMUSG00000026672	0.475303	2.9769	8.34749	0.00922598	0.0850251	NO
108657	Rnpepl1	ENSMUSG00000026269	-0.714018	5.64881	8.34179	0.00924482	0.0851307	NO
21815	Tgif1	ENSMUSG00000047407	-0.658042	4.78766	8.3408	0.00924853	0.0851307	NO
23986	Eci2	ENSMUSG00000021417	-0.215734	6.493	8.3382	0.00925752	0.0851536	NO
69878	Snrpf	ENSMUSG00000020018	-0.243472	5.29998	8.33694	0.00926209	0.0851536	NO
108015	Chrnb4	ENSMUSG00000035200	-0.504562	1.02423	8.33742	0.00927877	0.0852068	NO
100042498	Mir22hg	ENSMUSG00000085148	0.424971	1.8973	8.33227	0.00928434	0.0852068	NO
100042132	Gm12371	ENSMUSG00000084898	0.772261	1.203	8.33313	0.00928965	0.0852068	NO
76969	Chst1	ENSMUSG00000027221	0.649276	5.452	8.32849	0.00929205	0.0852068	NO
59040	Rhot1	ENSMUSG00000017686	0.19559	6.1832	8.32749	0.00929559	0.0852068	NO
106504	Stk38	ENSMUSG00000024006	-0.173641	6.04272	8.32276	0.00931248	0.0853107	NO
12330	Canx	ENSMUSG00000020368	0.112633	9.10633	8.31916	0.00932536	0.0853141	NO
100861615	Gm3411	ENSMUSG00000079396	0.689868	1.18994	8.32248	0.00932579	0.0853141	NO
66148	Dnajc15	ENSMUSG00000022013	0.142917	5.0084	8.31804	0.0093295	0.0853141	NO
241764	L3mbtl1	ENSMUSG00000035576	1.30864	-0.233383	8.34694	0.00933903	0.0853505	NO
69519	Rwdd2a	ENSMUSG00000032417	0.553905	2.06735	8.31271	0.00935297	0.0853879	NO
57247	Zfp276	ENSMUSG00000001065	-0.237913	4.43466	8.31064	0.00935616	0.0853879	NO
75202	Spaca6	ENSMUSG00000080316	-0.300042	3.35893	8.30648	0.0093718	0.0853879	NO
102635943	Gm33152	ENSMUSG00000120041	-0.955094	-0.095819	8.33402	0.00937924	0.0853879	NO
70239	Gtf3c5	ENSMUSG00000026816	-0.133706	5.8581	8.30323	0.00938254	0.0853879	NO
67510	Tvp23b	ENSMUSG00000014177	0.180936	5.14697	8.3022	0.00938631	0.0853879	NO
67043	Syap1	ENSMUSG00000031357	0.187351	4.84624	8.30151	0.0093889	0.0853879	NO
27281	Plaat1	ENSMUSG00000022525	0.627337	1.00749	8.30609	0.00939343	0.0853879	NO
109222	Rarres1	ENSMUSG00000049404	0.65269	0.459737	8.31147	0.00939723	0.0853879	NO
219257	Pcdh20	ENSMUSG00000050505	0.592388	2.97352	8.29915	0.00939867	0.0853879	NO
320209	Ddx11	ENSMUSG00000035842	-0.472742	3.5865	8.29738	0.00940454	0.0853908	NO
18008	Nes	ENSMUSG00000004891	-0.466512	8.26461	8.29159	0.00942455	0.0855155	NO
67877	Naa20	ENSMUSG00000002728	0.188393	5.46503	8.28936	0.00943262	0.0855155	NO
20564	Slit3	ENSMUSG00000056427	-0.588395	4.74693	8.2877	0.00943886	0.0855155	NO
70456	Mpc2	ENSMUSG00000026568	0.194802	5.97826	8.28716	0.0094406	0.0855155	NO
104009	Qsox1	ENSMUSG00000033684	-0.181947	6.01562	8.28565	0.00944609	0.0855155	NO
107995	Cdc20	ENSMUSG00000006398	-0.526499	6.32203	8.28139	0.00946153	0.0856048	NO
171469	Gpr37l1	ENSMUSG00000026424	0.643097	1.46786	8.2811	0.0094687	0.0856193	NO
11936	Fxyd2	ENSMUSG00000059412	0.490507	0.939468	8.28111	0.00948474	0.0857139	NO
16835	Ldlr	ENSMUSG00000032193	-0.261887	4.64397	8.27347	0.00949065	0.085717	NO
19126	Prom1	ENSMUSG00000029086	-0.329608	5.41125	8.26802	0.00951032	0.0858122	NO
403174	Msantd1	ENSMUSG00000051246	0.852584	-0.0537387	8.29667	0.00951236	0.0858122	NO
26559	Hunk	ENSMUSG00000053414	-0.453583	5.11551	8.26187	0.0095329	0.085947	NO
54683	Prdx5	ENSMUSG00000024953	0.165101	7.31051	8.2602	0.00953893	0.085951	NO
381236	Lipo3	ENSMUSG00000024766	0.224467	3.3455	8.2582	0.00954734	0.0859764	NO
18795	Plcb1	ENSMUSG00000051177	0.341593	5.48461	8.25577	0.00955519	0.0859817	NO
15200	Hbegf	ENSMUSG00000024486	0.440473	3.4296	8.25496	0.00955911	0.0859817	NO
20661	Sort1	ENSMUSG00000068747	-0.521116	6.1456	8.2531	0.009565	0.0859843	NO
109169	Igip	ENSMUSG00000110185	0.508025	1.16262	8.25355	0.00957437	0.0860183	NO
240444	Kcng2	ENSMUSG00000059852	-0.958447	1.72074	8.24213	0.00961658	0.086297	NO
83454	Nxf2	ENSMUSG00000009941	-0.958319	-1.00332	8.06514	0.00962223	0.086297	NO
52163	Camk1	ENSMUSG00000030272	0.201942	6.12623	8.2376	0.00962224	0.086297	NO
100502736	Gm19345	ENSMUSG00000092216	0.85056	1.6788	8.23505	0.00963863	0.0863936	NO
233066	Syne4	ENSMUSG00000019737	-0.857017	2.73156	8.22477	0.00967241	0.0865891	NO
26356	Ing1	ENSMUSG00000045969	-0.568164	5.6852	8.2225	0.00967837	0.0865891	NO
386753	Dbpht2	ENSMUSG00000029878	0.551229	1.8247	8.22233	0.0096842	0.0865891	NO
268527	Greb1	ENSMUSG00000036523	-0.527826	2.28584	8.22076	0.00968841	0.0865891	NO
108912	Cdca2	ENSMUSG00000048922	-0.556478	4.75474	8.21965	0.00968926	0.0865891	NO
17083	Tmed1	ENSMUSG00000032180	-0.235553	6.17606	8.21824	0.00969424	0.0865891	NO
27357	Gyg1	ENSMUSG00000019528	0.243681	5.61782	8.20877	0.0097297	0.0868553	NO
50755	Fbh1	ENSMUSG00000058594	-0.123256	6.69275	8.20202	0.00975506	0.0869587	NO
268882	Fbxo45	ENSMUSG00000035764	-0.89885	4.89473	8.19979	0.00976363	0.0869587	NO
12554	Cdh13	ENSMUSG00000031841	0.591883	6.13982	8.19719	0.00977325	0.0869587	NO
209416	Gpkow	ENSMUSG00000031148	0.142672	5.78989	8.19702	0.00977389	0.0869587	NO
497652	Acd	ENSMUSG00000038000	-0.155794	6.29069	8.19642	0.00977616	0.0869587	NO
12564	Cdh8	ENSMUSG00000036510	0.666218	5.24584	8.19617	0.00977713	0.0869587	NO
233271	Luzp2	ENSMUSG00000063297	0.772434	5.13239	8.19465	0.00978289	0.0869587	NO
71715	Dhx35	ENSMUSG00000027655	-0.21302	4.12482	8.1938	0.00978653	0.0869587	NO
20020	Polr2a	ENSMUSG00000005198	-0.265323	6.51074	8.18818	0.00980728	0.0870928	NO
18631	Pex11a	ENSMUSG00000030545	0.2788	2.4771	8.18525	0.00982096	0.0871487	NO
13411	Dnah11	ENSMUSG00000018581	-0.718066	-0.641465	8.19369	0.00982492	0.0871487	NO
252837	Ackr4	ENSMUSG00000079355	1.30734	0.370659	8.21094	0.00983677	0.0872035	NO
235606	Apeh	ENSMUSG00000032590	-0.169059	5.45197	8.17863	0.0098435	0.0872128	NO
19296	Pvt1	ENSMUSG00000097039	0.569386	1.17812	8.17985	0.00985498	0.0872445	NO
226154	Lzts2	ENSMUSG00000035342	-0.413204	6.55107	8.17462	0.00985875	0.0872445	NO
77300	Raph1	ENSMUSG00000026014	0.183092	5.89607	8.17251	0.00986679	0.0872445	NO
11350	Abl1	ENSMUSG00000026842	-0.3284	7.01866	8.17172	0.00986978	0.0872445	NO
16973	Lrp5	ENSMUSG00000024913	-0.54587	5.42038	8.16927	0.00987923	0.0872778	NO
229681	St7l	ENSMUSG00000045576	0.147923	4.95535	8.1667	0.00988909	0.0873148	NO
13870	Ercc1	ENSMUSG00000003549	-0.13638	5.22843	8.16505	0.00989532	0.0873197	NO
71729	Rgs12	ENSMUSG00000029101	-0.214685	6.59142	8.15942	0.00991678	0.0874292	NO
319166	H2ac8	ENSMUSG00000069272	-0.60925	4.52617	8.15893	0.00991911	0.0874292	NO
80982	Cemip	ENSMUSG00000052353	-0.597576	2.6392	8.14983	0.00995607	0.0877033	NO
268859	Rbfox1	ENSMUSG00000008658	0.389463	6.45981	8.14775	0.00996162	0.0877033	NO
57750	Wdr12	ENSMUSG00000026019	0.143639	5.48696	8.14573	0.00996942	0.0877217	NO
17245	Mdm1	ENSMUSG00000020212	-0.261496	4.43025	8.14358	0.00997802	0.0877472	NO
239364	Tspyl5	ENSMUSG00000038984	0.462283	4.94919	8.14005	0.00999141	0.0877665	NO
16917	Lmx1b	ENSMUSG00000038765	-0.526633	3.97819	8.1401	0.00999163	0.0877665	NO
78506	Micu3	ENSMUSG00000039478	0.421015	5.12455	8.13534	0.0100096	0.0878328	NO
269610	Chd5	ENSMUSG00000005045	0.739355	5.28497	8.1345	0.0100128	0.0878328	NO
58998	Nectin3	ENSMUSG00000022656	-0.8577	5.33697	8.13349	0.0100168	0.0878328	NO
64450	Gpr85	ENSMUSG00000048216	0.541125	6.19364	8.13211	0.010022	0.0878328	NO
18141	Nup50	ENSMUSG00000016619	-0.219974	6.39755	8.12317	0.0100568	0.088087	NO
383563	Gpr25	ENSMUSG00000052759	0.945757	-0.133543	8.14802	0.0100775	0.0882159	NO
108148	Galnt2	ENSMUSG00000089704	-0.343553	7.09314	8.11645	0.010083	0.0882159	NO
208898	Unc13c	ENSMUSG00000062151	0.650143	2.55497	8.11254	0.0101003	0.088312	NO
69131	Cdk12	ENSMUSG00000003119	-0.203602	5.24429	8.11071	0.0101054	0.088312	NO
268739	Arhgef40	ENSMUSG00000004562	-0.389652	6.73724	8.10677	0.0101208	0.0883961	NO
74004	Jakmip3	ENSMUSG00000056856	0.881661	1.74293	8.10561	0.0101323	0.0884464	NO
16997	Ltbp2	ENSMUSG00000002020	1.06765	2.51311	8.1034	0.0101384	0.0884488	NO
12125	Bcl2l11	ENSMUSG00000027381	-0.290683	4.41146	8.1003	0.0101466	0.0884703	NO
20624	Eftud2	ENSMUSG00000020929	-0.131842	7.2609	8.09832	0.010154	0.0884846	NO
18226	Nup62	ENSMUSG00000109511	-0.27247	6.05876	8.09619	0.0101624	0.0885077	NO
244962	Snx14	ENSMUSG00000032422	0.245349	4.5945	8.09044	0.0101853	0.0886574	NO
217779	Lysmd1	ENSMUSG00000053769	0.33634	4.69578	8.08416	0.0102101	0.0887384	NO
56275	Rbm14	ENSMUSG00000006456	-0.172025	6.67688	8.08394	0.0102107	0.0887384	NO
320865	Cdh18	ENSMUSG00000040420	0.499733	2.11858	8.08294	0.0102187	0.0887384	NO
75805	Nln	ENSMUSG00000021710	0.418238	5.66199	8.08086	0.010223	0.0887384	NO
66086	Cep20	ENSMUSG00000022677	0.140993	6.2629	8.08072	0.0102235	0.0887384	NO
406217	Bex4	ENSMUSG00000047844	0.331979	4.37231	8.07767	0.010236	0.0887969	NO
72446	Prr5l	ENSMUSG00000032841	-0.339286	3.59928	8.0744	0.0102495	0.0888221	NO
13436	Dnmt3b	ENSMUSG00000027478	-0.499925	2.78099	8.07448	0.0102505	0.0888221	NO
216853	Wrap53	ENSMUSG00000041346	-0.222415	4.26033	8.07148	0.0102607	0.0888301	NO
386612	Thoc6	ENSMUSG00000041319	-0.193459	5.46751	8.07079	0.010263	0.0888301	NO
12009	Cep131	ENSMUSG00000039781	-0.223598	5.55765	8.06286	0.0102946	0.0889083	NO
68523	Ciao2b	ENSMUSG00000031879	0.160418	5.13437	8.06227	0.010297	0.0889083	NO
73068	Fut11	ENSMUSG00000039357	0.120737	5.90029	8.06222	0.0102971	0.0889083	NO
22123	Psmd3	ENSMUSG00000017221	-0.141475	7.21411	8.06217	0.0102973	0.0889083	NO
19246	Ptpn1	ENSMUSG00000027540	-0.157695	6.24111	8.05881	0.0103108	0.0889083	NO
72440	Rhno1	ENSMUSG00000048668	-0.203607	5.62244	8.05762	0.0103155	0.0889083	NO
57443	Fbxo3	ENSMUSG00000027180	0.179968	6.19434	8.05751	0.010316	0.0889083	NO
66873	Tril	ENSMUSG00000043496	-0.678867	6.34712	8.05694	0.0103183	0.0889083	NO
106068	Slc45a4	ENSMUSG00000079020	-0.593414	4.01681	8.05405	0.0103303	0.0889156	NO
268566	Gphn	ENSMUSG00000047454	0.361868	5.97755	8.05308	0.0103337	0.0889156	NO
64176	Sv2b	ENSMUSG00000053025	0.431556	3.90493	8.04881	0.0103516	0.0889156	NO
27362	Dnajb9	ENSMUSG00000014905	0.170484	5.33152	8.04686	0.0103588	0.0889156	NO
223696	Tomm22	ENSMUSG00000022427	0.107247	6.69031	8.0457	0.0103634	0.0889156	NO
65116	Prrg2	ENSMUSG00000007837	-0.283795	3.47576	8.04591	0.0103636	0.0889156	NO
18537	Pcmt1	ENSMUSG00000019795	0.15241	6.48859	8.04524	0.0103652	0.0889156	NO
242553	Kank4	ENSMUSG00000035407	-0.660031	3.61709	8.04542	0.0103654	0.0889156	NO
225049	Ttc7	ENSMUSG00000036918	-0.326497	3.03244	8.04403	0.0103718	0.0889205	NO
99326	Garnl3	ENSMUSG00000038860	0.425347	4.96064	8.04148	0.0103805	0.0889238	NO
78830	Slc25a12	ENSMUSG00000027010	0.270627	5.93907	8.04066	0.0103837	0.0889238	NO
18671	Abcb1a	ENSMUSG00000040584	0.532221	1.2312	8.03519	0.0104187	0.0891739	NO
544763	Hbq1b	ENSMUSG00000073063	-1.08487	-0.792646	7.94236	0.0104319	0.089208	NO
242691	Gpatch3	ENSMUSG00000028850	-0.302512	3.24059	8.02735	0.0104388	0.089208	NO
22342	Lin7b	ENSMUSG00000003872	0.788335	1.80342	8.02837	0.0104401	0.089208	NO
268890	Lsamp	ENSMUSG00000061080	0.568979	5.9891	8.02523	0.0104461	0.0892099	NO
11484	Aspa	ENSMUSG00000020774	0.834342	0.280334	8.04335	0.0104616	0.0892789	NO
81000	Rad54l2	ENSMUSG00000040661	-0.194397	5.41845	8.01813	0.010475	0.0892789	NO
14806	Grik2	ENSMUSG00000056073	0.485972	4.38069	8.0178	0.0104767	0.0892789	NO
215378	Brinp3	ENSMUSG00000035131	0.683149	3.6917	8.01609	0.010484	0.0892789	NO
98845	Eps8l2	ENSMUSG00000025504	-0.746956	1.31506	8.01874	0.0104923	0.0892789	NO
17228	Cma1	ENSMUSG00000022225	1.71963	2.87212	8.01421	0.0104946	0.0892789	NO
68268	Zdhhc21	ENSMUSG00000028403	0.253741	5.05702	8.01232	0.0104988	0.0892789	NO
70432	Rufy2	ENSMUSG00000020070	0.292834	4.26279	8.01159	0.0105021	0.0892789	NO
20616	Snap91	ENSMUSG00000033419	0.486185	7.09971	8.01019	0.0105074	0.0892789	NO
16510	Kcnh1	ENSMUSG00000058248	0.439966	2.91299	8.00875	0.0105149	0.0892789	NO
16332	Inppl1	ENSMUSG00000032737	-0.496936	5.96719	8.00758	0.0105181	0.0892789	NO
19079	Prkab1	ENSMUSG00000029513	-0.169971	5.63235	8.00421	0.0105319	0.0892844	NO
66536	Nipsnap3b	ENSMUSG00000015247	0.255699	6.20263	8.0024	0.0105393	0.0892844	NO
19228	Pth1r	ENSMUSG00000032492	-0.642909	5.9415	7.99812	0.0105569	0.0892844	NO
17703	Msx3	ENSMUSG00000025469	-1.27114	2.72994	7.99718	0.0105647	0.0892844	NO
240843	Brinp2	ENSMUSG00000004031	0.624049	5.19663	7.99552	0.0105676	0.0892844	NO
14706	Gng4	ENSMUSG00000021303	0.846714	4.70054	7.99517	0.0105693	0.0892844	NO
276919	Gemin4	ENSMUSG00000049396	-0.281134	4.92968	7.99419	0.0105732	0.0892844	NO
14432	Gap43	ENSMUSG00000047261	0.503111	9.27275	7.99389	0.0105743	0.0892844	NO
269473	Lrig2	ENSMUSG00000032913	0.237246	5.40289	7.99365	0.0105753	0.0892844	NO
64209	Herpud1	ENSMUSG00000031770	0.143148	5.59765	7.99327	0.0105768	0.0892844	NO
277743	Fam131c	ENSMUSG00000006218	0.884275	4.59298	7.98784	0.0105995	0.089351	NO
332937	Tfap2e	ENSMUSG00000042477	-1.63884	1.17003	7.99453	0.0105998	0.089351	NO
50709	H1f4	ENSMUSG00000051627	-0.557957	4.72988	7.98723	0.0106021	0.089351	NO
23950	Dnajb6	ENSMUSG00000029131	0.222567	7.39412	7.98446	0.0106132	0.0893948	NO
80795	Selenok	ENSMUSG00000042682	0.166919	7.12224	7.97141	0.0106673	0.0897585	NO
68098	Rchy1	ENSMUSG00000029397	0.130293	6.11582	7.97062	0.0106706	0.0897585	NO
94180	Acsbg1	ENSMUSG00000032281	0.428099	4.38092	7.96992	0.0106739	0.0897585	NO
56222	Cited4	ENSMUSG00000070803	-0.814957	1.60438	7.968	0.0106984	0.089914	NO
94217	Lrp1b	ENSMUSG00000049252	0.601078	2.48764	7.96313	0.0107041	0.089914	NO
21452	Tcn2	ENSMUSG00000020432	-0.299831	4.83423	7.95992	0.0107154	0.08993	NO
13036	Ctsh	ENSMUSG00000032359	0.422535	3.72986	7.9594	0.0107182	0.08993	NO
353187	Nr1d2	ENSMUSG00000021775	0.31453	3.07619	7.95828	0.0107235	0.08993	NO
30049	Scd3	ENSMUSG00000025202	0.843686	0.912516	7.9598	0.0107372	0.0899956	NO
243339	Tmem130	ENSMUSG00000043388	0.715818	7.85797	7.95128	0.0107513	0.0900651	NO
75744	Svip	ENSMUSG00000074093	0.353068	4.00336	7.94831	0.0107643	0.0901249	NO
21960	Tnr	ENSMUSG00000015829	0.70854	2.85774	7.94445	0.0107816	0.0901391	NO
319583	Lig4	ENSMUSG00000049717	0.281069	4.26781	7.94278	0.0107875	0.0901391	NO
245527	Eda2r	ENSMUSG00000034457	0.566188	0.737495	7.95426	0.010788	0.0901391	NO
93888	Pcdhb17	ENSMUSG00000046387	0.29708	3.8796	7.94171	0.0107921	0.0901391	NO
72982	Tmem138	ENSMUSG00000024666	-0.150416	4.46224	7.94006	0.0107988	0.0901391	NO
17475	Mpdz	ENSMUSG00000028402	-0.278938	5.44281	7.93942	0.0108012	0.0901391	NO
22030	Traf2	ENSMUSG00000026942	-0.211507	4.99094	7.93761	0.010809	0.0901548	NO
53881	Slc5a3	ENSMUSG00000089774	0.270691	5.91117	7.93233	0.0108311	0.0902625	NO
211187	Lrtm2	ENSMUSG00000055003	0.747304	3.37206	7.92913	0.0108457	0.0902625	NO
94214	Spock2	ENSMUSG00000058297	0.392212	6.78564	7.92855	0.0108471	0.0902625	NO
20660	Sorl1	ENSMUSG00000049313	-0.250151	5.36247	7.9275	0.0108516	0.0902625	NO
76071	Jakmip1	ENSMUSG00000063646	0.586825	5.03801	7.92709	0.0108534	0.0902625	NO
208266	Dot1l	ENSMUSG00000061589	-0.202229	5.48998	7.92508	0.0108618	0.0902625	NO
17957	Napb	ENSMUSG00000027438	0.517107	6.0842	7.92481	0.010863	0.0902625	NO
319371	D030028A08Rik	ENSMUSG00000078700	0.310817	3.19865	7.9237	0.0108689	0.0902629	NO
71085	Arhgap19	ENSMUSG00000025154	-0.400604	4.26201	7.92189	0.0108759	0.0902629	NO
71834	Zbtb43	ENSMUSG00000026788	0.250847	4.85318	7.92011	0.0108831	0.0902629	NO
56436	Adrm1	ENSMUSG00000039041	-0.102691	7.36257	7.91726	0.0108951	0.0902629	NO
104263	Kdm3a	ENSMUSG00000053470	-0.230236	5.79182	7.91721	0.0108952	0.0902629	NO
56233	Hdac7	ENSMUSG00000022475	-0.233094	5.19859	7.91653	0.0108983	0.0902629	NO
114873	Dscaml1	ENSMUSG00000032087	0.568169	4.31366	7.91387	0.0109099	0.0903106	NO
98660	Atp1a2	ENSMUSG00000007097	0.335779	7.20336	7.91048	0.0109239	0.0903782	NO
234736	Rfwd3	ENSMUSG00000033596	-0.264984	5.59158	7.908	0.0109346	0.0904175	NO
207911	Mchr1	ENSMUSG00000050164	0.580383	1.46167	7.90627	0.0109518	0.0905113	NO
244608	Ccdc113	ENSMUSG00000036598	-0.979581	0.260712	7.92695	0.0109682	0.0905639	NO
69487	Ndufaf5	ENSMUSG00000027384	0.271245	4.10285	7.89986	0.0109699	0.0905639	NO
70561	Txndc16	ENSMUSG00000021830	0.192706	5.2145	7.89447	0.0109926	0.0906661	NO
72685	Dnajc6	ENSMUSG00000028528	0.527914	5.71866	7.8941	0.0109941	0.0906661	NO
226432	Ipo9	ENSMUSG00000041879	-0.134103	7.45284	7.88846	0.0110184	0.0908175	NO
74125	Armc8	ENSMUSG00000032468	0.292291	5.60973	7.88515	0.0110327	0.0908517	NO
19650	Rbl1	ENSMUSG00000027641	-0.371758	3.73678	7.88498	0.0110344	0.0908517	NO
102640268	Gm2956	ENSMUSG00000096574	0.719757	2.11969	7.88321	0.0110451	0.0908913	NO
19139	Prps1	ENSMUSG00000031432	0.183816	5.25506	7.87961	0.0110567	0.090938	NO
219181	Akap11	ENSMUSG00000022016	0.223924	6.67952	7.87762	0.0110652	0.0909597	NO
76205	Stard3nl	ENSMUSG00000003062	0.224736	6.36857	7.87428	0.0110797	0.0910303	NO
230085	Phf24	ENSMUSG00000036062	0.542295	5.16123	7.86979	0.0110992	0.091113	NO
20602	Ncor2	ENSMUSG00000029478	-0.256109	6.691	7.86923	0.0111017	0.091113	NO
19242	Ptn	ENSMUSG00000029838	0.268148	8.58339	7.86658	0.0111132	0.0911276	NO
77938	Fam53b	ENSMUSG00000030956	-0.276249	4.59384	7.86617	0.0111153	0.0911276	NO
209776	Gpr139	ENSMUSG00000066197	0.741717	3.35856	7.86479	0.0111219	0.0911333	NO
93882	Pcdhb11	ENSMUSG00000051486	0.424756	1.91712	7.86176	0.0111385	0.091159	NO
228662	Btbd3	ENSMUSG00000062098	0.237732	6.33513	7.85902	0.0111461	0.091159	NO
109077	Ints5	ENSMUSG00000071652	-0.197729	5.74699	7.8568	0.0111558	0.091159	NO
319984	Jph4	ENSMUSG00000022208	0.566134	6.08515	7.85526	0.0111626	0.091159	NO
56736	Rnf14	ENSMUSG00000060450	0.395755	7.71746	7.85175	0.0111779	0.091159	NO
67452	Pnpla8	ENSMUSG00000036257	0.250164	6.60431	7.85099	0.0111812	0.091159	NO
76505	Smim45	ENSMUSG00000068099	0.61443	5.69643	7.85002	0.0111855	0.091159	NO
75689	Higd1b	ENSMUSG00000020928	1.3025	-0.183525	7.8781	0.0111875	0.091159	NO
17766	Nudt1	ENSMUSG00000036639	-0.351519	3.40567	7.84962	0.0111885	0.091159	NO
19288	Ptx3	ENSMUSG00000027832	-0.686549	4.89506	7.8491	0.0111898	0.091159	NO
21453	Tcof1	ENSMUSG00000024613	-0.273514	6.12166	7.84893	0.0111903	0.091159	NO
50916	Irx4	ENSMUSG00000021604	-0.711165	2.54128	7.84635	0.011204	0.0911945	NO
67864	Yipf4	ENSMUSG00000024072	0.193612	5.42487	7.84525	0.0112065	0.0911945	NO
319211	Nol4	ENSMUSG00000041923	0.498272	5.44483	7.84279	0.0112173	0.0912338	NO
53972	Ngef	ENSMUSG00000026259	0.584521	4.01056	7.83728	0.011242	0.0913505	NO
213783	Plekhg1	ENSMUSG00000040624	-0.284446	4.51717	7.83465	0.0112535	0.0913505	NO
319960	4930513N10Rik	ENSMUSG00000074136	-0.533634	1.51193	7.83729	0.0112549	0.0913505	NO
21335	Tacc3	ENSMUSG00000037313	-0.461564	5.78687	7.83292	0.0112608	0.0913505	NO
66333	Aqp11	ENSMUSG00000042797	0.362026	3.6458	7.83284	0.0112619	0.0913505	NO
53885	Nphp1	ENSMUSG00000027378	-0.197408	4.63019	7.83152	0.0112673	0.0913505	NO
14563	Gdf5	ENSMUSG00000038259	-1.47573	3.1612	7.82804	0.0112847	0.0914439	NO
319616	Fzd10os	ENSMUSG00000072591	-0.47492	2.5922	7.82634	0.0112926	0.091459	NO
30938	Fgd3	ENSMUSG00000037946	0.469532	2.8167	7.82338	0.0113046	0.0914893	NO
100182	Akna	ENSMUSG00000039158	-0.349385	4.10179	7.82232	0.0113082	0.0914893	NO
74159	Acbd5	ENSMUSG00000026781	0.210203	5.58752	7.81459	0.011342	0.0917147	NO
26946	Trpc7	ENSMUSG00000021541	0.958696	1.34341	7.81422	0.0113558	0.0917779	NO
209012	Ulk4	ENSMUSG00000040936	-0.333075	2.59808	7.80823	0.011373	0.0918688	NO
65945	Clstn1	ENSMUSG00000039953	-0.612101	7.97399	7.80525	0.0113837	0.0918792	NO
230872	Crocc	ENSMUSG00000040860	-0.602366	4.71962	7.80473	0.0113863	0.0918792	NO
14182	Fgfr1	ENSMUSG00000031565	-0.333386	7.70952	7.80225	0.0113971	0.0919185	NO
227648	Sec16a	ENSMUSG00000026924	-0.153624	6.37958	7.79892	0.0114121	0.0919475	NO
14570	Arhgdig	ENSMUSG00000073433	0.614865	4.9443	7.797	0.0114209	0.0919475	NO
140919	Slc17a6	ENSMUSG00000030500	0.45339	6.21834	7.79662	0.0114223	0.0919475	NO
277396	Klhl23	ENSMUSG00000042155	0.393017	6.58948	7.79514	0.011429	0.0919475	NO
382038	Urb2	ENSMUSG00000031976	-0.208384	3.94307	7.7949	0.0114306	0.0919475	NO
14325	Ftl1	ENSMUSG00000050708	-0.138541	11.5352	7.79153	0.0114452	0.0920166	NO
13190	Dct	ENSMUSG00000022129	-0.976923	1.22675	7.79557	0.0114635	0.0920756	NO
70530	Lrfn2	ENSMUSG00000040490	0.611735	3.23767	7.78752	0.0114645	0.0920756	NO
22754	Zfp92	ENSMUSG00000031374	0.80236	0.0564342	7.79805	0.0115101	0.0922865	NO
52837	Tmx4	ENSMUSG00000034723	0.416391	7.3195	7.77673	0.011512	0.0922865	NO
278097	Armcx6	ENSMUSG00000050394	0.142761	4.86725	7.77646	0.0115134	0.0922865	NO
268465	Eme1	ENSMUSG00000039055	-0.592972	2.92148	7.77525	0.0115207	0.0922865	NO
237711	Eml6	ENSMUSG00000044072	0.601954	2.84005	7.77514	0.0115208	0.0922865	NO
242960	Fbxl5	ENSMUSG00000039753	0.209909	6.06628	7.7706	0.0115398	0.0923483	NO
235293	Sc5d	ENSMUSG00000032018	0.218715	5.71363	7.77044	0.0115405	0.0923483	NO
216873	Spag7	ENSMUSG00000018287	-0.151884	6.36782	7.76768	0.0115531	0.0924006	NO
50785	Hs6st1	ENSMUSG00000045216	-0.708542	5.59249	7.75982	0.0115888	0.0926287	NO
16531	Kcnma1	ENSMUSG00000063142	0.500155	4.66826	7.75686	0.0116026	0.0926287	NO
630836	2010315B03Rik	ENSMUSG00000074829	0.398769	2.07437	7.75593	0.0116111	0.0926287	NO
53860	Septin9	ENSMUSG00000059248	-0.262477	7.57626	7.75366	0.011617	0.0926287	NO
12544	Cdc45	ENSMUSG00000000028	-0.432654	4.25047	7.75213	0.0116245	0.0926287	NO
241520	Fam171b	ENSMUSG00000048388	0.274367	6.47449	7.74728	0.0116462	0.0926287	NO
667373	Ifit1bl1	ENSMUSG00000079339	0.792574	-0.578723	7.78059	0.0116574	0.0926287	NO
227290	Aamp	ENSMUSG00000006299	-0.100029	7.8129	7.74161	0.0116722	0.0926287	NO
56533	Rgs17	ENSMUSG00000019775	0.587056	3.67743	7.74147	0.0116736	0.0926287	NO
11984	Atp6v0c	ENSMUSG00000024121	0.256307	8.93874	7.7413	0.0116736	0.0926287	NO
613262	Mmp24os1	ENSMUSG00000074649	0.211089	4.9117	7.74059	0.0116771	0.0926287	NO
216233	Socs2	ENSMUSG00000020027	0.317039	5.74818	7.73967	0.0116812	0.0926287	NO
13684	Eif4e	ENSMUSG00000028156	0.113052	7.49544	7.73747	0.0116913	0.0926287	NO
27204	Syn3	ENSMUSG00000059602	0.57539	3.87369	7.73702	0.0116939	0.0926287	NO
12934	Dpysl2	ENSMUSG00000022048	0.430352	10.3287	7.73183	0.0117173	0.0926287	NO
73998	Herc3	ENSMUSG00000029804	0.476677	4.33948	7.73192	0.0117173	0.0926287	NO
18390	Oprm1	ENSMUSG00000000766	0.738223	-0.285643	7.76714	0.0117185	0.0926287	NO
107767	Scamp1	ENSMUSG00000021687	0.390649	7.23993	7.73086	0.0117218	0.0926287	NO
227120	Plcl1	ENSMUSG00000038349	0.295788	4.11354	7.73027	0.011725	0.0926287	NO
76670	Cfap70	ENSMUSG00000039543	-0.745619	-0.249961	7.75868	0.0117265	0.0926287	NO
227446	Relch	ENSMUSG00000026319	0.241082	5.25248	7.72911	0.0117299	0.0926287	NO
56357	Ivd	ENSMUSG00000027332	-0.241764	6.19407	7.72884	0.0117311	0.0926287	NO
333605	Frmpd4	ENSMUSG00000049176	0.384629	1.50533	7.7301	0.0117337	0.0926287	NO
66067	Gtpbp8	ENSMUSG00000022668	0.229602	4.75296	7.72767	0.0117368	0.0926287	NO
319151	H3c6	ENSMUSG00000069273	-0.697585	0.300556	7.7517	0.0117377	0.0926287	NO
19201	Pstpip2	ENSMUSG00000025429	0.521239	1.53824	7.72738	0.0117482	0.0926287	NO
17311	Kitl	ENSMUSG00000019966	0.686745	5.57569	7.72516	0.0117482	0.0926287	NO
19085	Prkar1b	ENSMUSG00000025855	0.469524	7.60918	7.72469	0.0117503	0.0926287	NO
18196	Nsg1	ENSMUSG00000029126	0.409824	9.14862	7.7218	0.0117637	0.0926867	NO
12311	Calcr	ENSMUSG00000023964	0.724458	2.74129	7.71753	0.0117853	0.0928089	NO
67130	Ndufa6	ENSMUSG00000022450	0.147396	5.87781	7.71486	0.0117959	0.0928089	NO
76167	Snrnp35	ENSMUSG00000029402	-0.223859	4.03317	7.71394	0.0118008	0.0928089	NO
320460	Vwc2l	ENSMUSG00000045648	0.663043	2.90588	7.71178	0.0118119	0.0928089	NO
100036521	Umad1	ENSMUSG00000089862	0.332	4.85188	7.71119	0.0118132	0.0928089	NO
26436	Psg16	ENSMUSG00000066760	1.22297	-0.197194	7.73933	0.0118154	0.0928089	NO
230500	Efcab7	ENSMUSG00000073791	-0.596414	0.762474	7.71924	0.0118276	0.0928566	NO
68778	Gucd1	ENSMUSG00000033416	-0.196967	5.23116	7.70631	0.0118359	0.0928745	NO
72720	Zfp248	ENSMUSG00000030145	0.213471	4.02301	7.70471	0.0118439	0.0928897	NO
28080	Atp5po	ENSMUSG00000022956	0.124689	8.10077	7.69798	0.0118748	0.0929919	NO
20502	Slc16a2	ENSMUSG00000033965	0.182918	5.95307	7.69699	0.0118794	0.0929919	NO
236732	Rbm10	ENSMUSG00000031060	-0.178591	6.81244	7.69506	0.0118885	0.0929919	NO
20910	Stxbp1	ENSMUSG00000026797	0.459614	8.20147	7.69469	0.0118902	0.0929919	NO
114886	Cygb	ENSMUSG00000020810	0.39943	4.03866	7.69044	0.0119107	0.0929919	NO
93961	B3galt5	ENSMUSG00000074892	0.661345	1.98273	7.69102	0.011912	0.0929919	NO
56372	1110004F10Rik	ENSMUSG00000030663	0.118942	7.68425	7.68991	0.0119126	0.0929919	NO
66170	Chchd5	ENSMUSG00000037938	-0.213448	4.32171	7.68926	0.0119162	0.0929919	NO
320415	Gchfr	ENSMUSG00000046814	-0.488017	1.57618	7.69121	0.0119167	0.0929919	NO
58180	Hic2	ENSMUSG00000050240	-0.323411	4.128	7.68901	0.0119174	0.0929919	NO
72993	Appl1	ENSMUSG00000040760	0.166025	5.91805	7.68384	0.0119412	0.0931307	NO
269587	Epb41	ENSMUSG00000028906	-0.308576	7.6235	7.68122	0.0119536	0.0931801	NO
78779	Spata2l	ENSMUSG00000033594	0.412057	2.72232	7.67728	0.0119743	0.0932939	NO
383295	Ypel5	ENSMUSG00000039770	0.213658	5.56559	7.67315	0.0119918	0.0933525	NO
100043597	Srcap	ENSMUSG00000053877	-0.217149	6.70751	7.67269	0.011994	0.0933525	NO
279706	Nup62cl	ENSMUSG00000072944	1.05946	-0.281245	7.69937	0.0120185	0.0934463	NO
224022	Slc7a4	ENSMUSG00000022756	0.575592	4.1561	7.66677	0.0120225	0.0934463	NO
13589	Mapre1	ENSMUSG00000027479	0.154442	8.60813	7.6636	0.0120371	0.0934463	NO
66467	Gtf2h5	ENSMUSG00000034345	0.169626	6.46842	7.66341	0.0120381	0.0934463	NO
14633	Gli2	ENSMUSG00000048402	-0.603058	4.64828	7.66336	0.0120386	0.0934463	NO
27388	Ptdss2	ENSMUSG00000025495	-0.118743	5.842	7.66248	0.0120425	0.0934463	NO
80902	Zfp202	ENSMUSG00000025602	0.208161	3.8821	7.65992	0.0120553	0.0934986	NO
320116	Fndc9	ENSMUSG00000048721	0.942823	1.64731	7.65851	0.0120684	0.0935533	NO
73205	C9orf72	ENSMUSG00000028300	0.311678	5.44234	7.65324	0.0120866	0.0936223	NO
12937	Pcdha6	ENSMUSG00000103707	0.514442	3.0424	7.65292	0.0120895	0.0936223	NO
13602	Sparcl1	ENSMUSG00000029309	0.32658	7.56108	7.64292	0.012136	0.0937986	NO
83921	Cemip2	ENSMUSG00000024754	-0.285233	6.53146	7.64284	0.0121364	0.0937986	NO
16682	Krt4	ENSMUSG00000059668	1.42149	1.59837	7.65013	0.0121373	0.0937986	NO
12661	Chl1	ENSMUSG00000030077	0.611596	7.59538	7.64254	0.0121378	0.0937986	NO
100043424	Morrbid	ENSMUSG00000074813	0.471981	0.314065	7.65528	0.0121488	0.0937986	NO
12662	Chm	ENSMUSG00000025531	0.183664	4.48119	7.63936	0.0121535	0.0937986	NO
21379	Tbrg4	ENSMUSG00000000384	-0.155261	5.52249	7.63706	0.0121642	0.0937986	NO
214112	Nipal4	ENSMUSG00000020411	-0.605929	0.180651	7.65837	0.0121659	0.0937986	NO
12325	Camk2g	ENSMUSG00000021820	0.241886	6.39639	7.63619	0.0121684	0.0937986	NO
269589	Sytl1	ENSMUSG00000028860	-0.780098	0.23018	7.65703	0.0121733	0.0937986	NO
242291	Bpnt2	ENSMUSG00000066324	0.127549	6.59437	7.63315	0.012183	0.0938263	NO
11302	Aatk	ENSMUSG00000025375	0.524023	5.99369	7.63137	0.0121916	0.0938322	NO
223455	Marchf6	ENSMUSG00000039100	0.299469	7.39004	7.62599	0.0122176	0.0938322	NO
[truncated: 13,374 more rows]

## Sheet: Table_S4
Number of Differentially Expressed Genes with |LogFC|>0 and FDR<0.05 for Males
Genes	Symbol	Ensembl ID	logFC	logCPM	F	PValue	FDR	Directional Change
16688	Krt6b	ENSMUSG00000023041	-3.85365	1.73327	558.584	6.9238e-16	7.44762e-12	DOWN
64818	Krt81	ENSMUSG00000067615	-3.6777	1.77632	537.062	9.68985e-16	7.44762e-12	DOWN
108167871	Gm11703	ENSMUSG00000083394	-3.61647	1.59418	497.342	2.07198e-15	1.06168e-11	DOWN
100126226	Krt83	ENSMUSG00000067613	-3.87095	1.59293	434.16	7.50091e-15	2.8826e-11	DOWN
16687	Krt6a	ENSMUSG00000058354	-3.34032	2.81458	363.412	3.0806e-14	9.471e-11	DOWN
14599	Gh	ENSMUSG00000020713	4.01042	1.10433	215.906	4.3161e-14	1.10578e-10	UP
17433	Mobp	ENSMUSG00000032517	3.36968	3.59392	310.927	1.43078e-13	3.142e-10	UP
16679	Krt86	ENSMUSG00000067614	-3.73551	0.952206	276.174	3.78482e-13	7.27253e-10	DOWN
79459	Aldoart2	ENSMUSG00000063129	-3.49656	0.784751	256.706	7.72306e-13	1.3191e-09	DOWN
17196	Mbp	ENSMUSG00000041607	1.94651	6.77939	212.302	4.43667e-12	6.82004e-09	UP
18823	Plp1	ENSMUSG00000031425	2.07482	5.72017	185.849	1.48733e-11	2.07847e-08	UP
18217	Ntsr2	ENSMUSG00000020591	2.88154	1.05028	131.298	1.76058e-10	2.2553e-07	UP
14580	Gfap	ENSMUSG00000020932	2.81585	1.51822	137.928	1.99769e-10	2.36219e-07	UP
171469	Gpr37l1	ENSMUSG00000026424	2.37485	1.46786	99.6955	3.70109e-09	3.67043e-06	UP
12891	Cpne6	ENSMUSG00000022212	2.51482	2.03204	99.7739	3.74764e-09	3.67043e-06	UP
75956	Srrm2	ENSMUSG00000039218	-0.611223	8.3578	98.2399	3.85301e-09	3.67043e-06	DOWN
105653	Phyhip	ENSMUSG00000003469	1.74528	3.10471	97.7345	4.05915e-09	3.67043e-06	UP
67801	Pllp	ENSMUSG00000031775	2.15271	0.79451	87.5572	9.55645e-09	8.16121e-06	UP
213742	Xist	ENSMUSG00000086503	2.88646	5.64484	67.3331	1.11409e-08	9.01356e-06	UP
192119	Dicer1	ENSMUSG00000041415	-0.570678	6.42735	83.3402	1.49342e-08	1.14784e-05	DOWN
15898	Icam5	ENSMUSG00000032174	2.70748	0.922469	79.5384	1.59912e-08	1.17056e-05	UP
14403	Gabrd	ENSMUSG00000029054	3.29444	-0.721269	54.6257	1.95858e-08	1.36852e-05	UP
19229	Ptk2b	ENSMUSG00000059456	1.44994	2.53844	74.5334	3.7108e-08	2.48011e-05	UP
17136	Mag	ENSMUSG00000036634	1.67428	2.86532	73.2507	4.24378e-08	2.71814e-05	UP
18752	Prkcg	ENSMUSG00000078816	2.29689	2.23352	72.209	5.04158e-08	3.09997e-05	UP
228550	Itpka	ENSMUSG00000027296	2.12966	0.535842	67.0067	6.76472e-08	3.99951e-05	UP
13656	Egr4	ENSMUSG00000071341	3.19056	-0.67995	45.7575	1.00123e-07	5.70033e-05	UP
72351	Ptar1	ENSMUSG00000074925	-0.444195	4.76187	58.7884	2.30628e-07	0.000126615	DOWN
104582	Rprml	ENSMUSG00000046215	2.79524	0.158995	50.4495	2.58798e-07	0.000137181	UP
19419	Rasgrp1	ENSMUSG00000027347	1.62979	2.4845	57.4589	2.77211e-07	0.000142043	UP
338521	Fa2h	ENSMUSG00000033579	2.28789	0.0102427	47.8017	3.52209e-07	0.00017465	UP
17441	Mog	ENSMUSG00000076439	1.90399	1.36998	54.0653	4.68903e-07	0.000225249	UP
268469	Zfp652	ENSMUSG00000075595	-0.460942	6.68014	52.6368	5.24963e-07	0.000244537	DOWN
226115	Opalin	ENSMUSG00000050121	2.76394	-0.698615	37.9672	6.06023e-07	0.000273994	UP
13199	Ddn	ENSMUSG00000059213	1.40057	1.82577	49.7398	8.18661e-07	0.000355226	UP
12322	Camk2a	ENSMUSG00000024617	1.17609	5.26341	49.4133	8.3191e-07	0.000355226	UP
269198	Nbeal1	ENSMUSG00000073664	-0.487285	4.48522	48.7166	9.21748e-07	0.000370193	DOWN
213988	Tnrc6b	ENSMUSG00000047888	-0.478246	6.33459	48.5319	9.46843e-07	0.000370193	DOWN
72289	Malat1	ENSMUSG00000092341	-0.818582	9.46591	48.5086	9.50115e-07	0.000370193	DOWN
381305	Rc3h1	ENSMUSG00000040423	-0.390841	5.76112	48.4159	9.63292e-07	0.000370193	DOWN
666737	4632427E13Rik	ENSMUSG00000074024	-0.899432	3.76308	47.8481	1.04926e-06	0.000384561	DOWN
18015	Nf1	ENSMUSG00000020716	-0.493701	5.84211	47.8327	1.05071e-06	0.000384561	DOWN
18193	Nsd1	ENSMUSG00000021488	-0.37399	7.31376	47.4408	1.11433e-06	0.000398358	DOWN
19417	Rasgrf1	ENSMUSG00000032356	1.8849	2.25664	46.9201	1.23042e-06	0.000429864	UP
17847	Usp34	ENSMUSG00000056342	-0.407689	6.28966	46.5842	1.26876e-06	0.000433407	DOWN
110350	Dync2h1	ENSMUSG00000047193	-0.665201	4.77147	46.3459	1.31621e-06	0.000439843	DOWN
328572	Ep300	ENSMUSG00000055024	-0.450535	6.05963	45.8095	1.42888e-06	0.000467335	DOWN
50709	H1f4	ENSMUSG00000051627	-0.821872	4.72988	44.6896	1.70145e-06	0.000525829	DOWN
78286	Nav2	ENSMUSG00000052512	-0.459844	5.89725	44.6602	1.70898e-06	0.000525829	DOWN
399548	Scn4b	ENSMUSG00000046480	1.58315	0.497966	44.7009	1.75694e-06	0.000525829	UP
16667	Krt17	ENSMUSG00000035557	-2.08855	4.68988	44.3934	1.78288e-06	0.000525829	DOWN
214812	Zfp609	ENSMUSG00000040524	-0.464947	5.17448	44.3504	1.7948e-06	0.000525829	DOWN
29808	Mga	ENSMUSG00000033943	-0.460963	6.10083	44.2855	1.81297e-06	0.000525829	DOWN
75202	Spaca6	ENSMUSG00000080316	-1.02041	3.35893	43.5244	2.04943e-06	0.000583406	DOWN
194388	Tet3	ENSMUSG00000034832	-0.475045	7.27508	43.1875	2.15998e-06	0.000603696	DOWN
233789	Smg1	ENSMUSG00000030655	-0.548941	5.56621	42.8531	2.27993e-06	0.00062584	DOWN
226562	Prrc2c	ENSMUSG00000040225	-0.467949	7.5594	42.5667	2.38815e-06	0.000644048	DOWN
16664	Krt14	ENSMUSG00000045545	-1.70145	5.12298	42.1884	2.5406e-06	0.000673347	DOWN
20563	Slit2	ENSMUSG00000031558	-0.709582	6.01263	41.985	2.62631e-06	0.000684265	DOWN
13006	Smc3	ENSMUSG00000024974	-0.364608	6.86542	41.7024	2.75127e-06	0.000704875	DOWN
192195	Ash1l	ENSMUSG00000028053	-0.506395	6.16441	41.1343	3.02288e-06	0.000756942	DOWN
237928	Phospho1	ENSMUSG00000050860	2.63302	3.21032	41.1338	3.05298e-06	0.000756942	UP
17153	Mal	ENSMUSG00000027375	1.59128	2.19302	40.6524	3.31873e-06	0.00080977	UP
108989	Tpr	ENSMUSG00000006005	-0.403375	7.08814	40.2742	3.49199e-06	0.000838733	DOWN
320191	Hook3	ENSMUSG00000037234	-0.397265	6.01788	39.2627	4.14909e-06	0.000981228	DOWN
170638	Hpcal4	ENSMUSG00000046093	1.12158	4.15451	39.0577	4.30156e-06	0.000999977	UP
12211	Birc6	ENSMUSG00000024073	-0.391456	6.95771	38.977	4.35847e-06	0.000999977	DOWN
17721	mt-Nd5	ENSMUSG00000064367	-0.629481	8.19218	38.7509	4.53246e-06	0.00101555	DOWN
17931	Ppp1r12a	ENSMUSG00000019907	-0.342069	6.40779	38.718	4.55847e-06	0.00101555	DOWN
108857	Ankhd1	ENSMUSG00000024483	-0.40518	5.70929	38.6224	4.63488e-06	0.00101782	DOWN
233833	Tnrc6a	ENSMUSG00000052707	-0.407874	5.52169	38.4672	4.76212e-06	0.00103103	DOWN
72961	Slc17a7	ENSMUSG00000070570	2.47213	3.63837	38.0174	5.17181e-06	0.00110418	UP
72145	Wdfy3	ENSMUSG00000043940	-0.591142	6.55891	37.8616	5.29506e-06	0.00111501	DOWN
100683	Trrap	ENSMUSG00000045482	-0.511267	6.69313	37.4996	5.64514e-06	0.0011668	DOWN
19386	Ranbp2	ENSMUSG00000003226	-0.441085	5.44158	37.4526	5.69281e-06	0.0011668	DOWN
13655	Egr3	ENSMUSG00000033730	1.61214	0.766762	37.09	6.45593e-06	0.0013058	UP
69116	Ubr4	ENSMUSG00000066036	-0.499512	7.16514	36.3102	6.98724e-06	0.00139491	DOWN
54446	Nfat5	ENSMUSG00000003847	-0.76144	4.6719	35.9546	7.45631e-06	0.00146736	DOWN
18087	Nktr	ENSMUSG00000032525	-0.483448	5.52395	35.8915	7.54106e-06	0.00146736	DOWN
19415	Rasal1	ENSMUSG00000029602	2.12434	0.639886	35.5611	7.76703e-06	0.00149243	UP
320817	Atad2b	ENSMUSG00000052812	-0.438912	5.41457	35.5472	8.03217e-06	0.00152433	DOWN
100042165	Thoc2l	ENSMUSG00000097392	-0.584508	4.27012	35.2011	8.56444e-06	0.00160552	DOWN
12190	Brca2	ENSMUSG00000041147	-0.580253	3.71042	35.0965	8.73454e-06	0.00161768	DOWN
77994	Mir99ahg	ENSMUSG00000090386	-1.00438	4.02781	34.63	9.52598e-06	0.00174325	DOWN
100019	Mdn1	ENSMUSG00000058006	-0.551702	4.70659	34.3279	1.00785e-05	0.00182267	DOWN
237761	Sowaha	ENSMUSG00000044352	1.21986	1.32582	34.4279	1.02238e-05	0.00182745	UP
225164	Mib1	ENSMUSG00000024294	-0.416775	5.85945	34.0919	1.05349e-05	0.00186141	DOWN
69131	Cdk12	ENSMUSG00000003119	-0.436685	5.24429	33.9484	1.08258e-05	0.00189108	DOWN
170707	Usp48	ENSMUSG00000043411	-0.294834	6.15548	33.6317	1.14966e-05	0.00198568	DOWN
26879	B3galnt1	ENSMUSG00000043300	0.376866	5.7483	33.284	1.22877e-05	0.00209873	UP
237831	Slc13a5	ENSMUSG00000020805	1.92547	1.05435	33.4117	1.2637e-05	0.00213467	UP
544971	Bdp1	ENSMUSG00000049658	-0.334185	4.75297	32.8468	1.33715e-05	0.0022342	DOWN
230259	E130308A19Rik	ENSMUSG00000045071	-0.652283	5.62992	32.7086	1.37318e-05	0.00226974	DOWN
109135	Plekha5	ENSMUSG00000030231	-0.367997	4.65657	32.2666	1.49713e-05	0.00244828	DOWN
16001	Igf1r	ENSMUSG00000005533	-0.47276	7.29195	32.2029	1.51553e-05	0.00245228	DOWN
216049	Zfp365	ENSMUSG00000037855	0.818412	3.05601	32.0357	1.5688e-05	0.00251204	UP
224829	Trerf1	ENSMUSG00000064043	-0.422553	5.01114	31.8968	1.60992e-05	0.00255131	DOWN
15444	Hpca	ENSMUSG00000028785	1.17361	5.38917	31.4818	1.74779e-05	0.00271807	UP
192159	Prpf8	ENSMUSG00000020850	-0.360041	7.345	31.4318	1.76508e-05	0.00271807	DOWN
214162	Kmt2a	ENSMUSG00000002028	-0.613201	5.92168	31.3471	1.79514e-05	0.00271807	DOWN
333789	N4bp2	ENSMUSG00000037795	-0.470977	5.86175	31.3221	1.80412e-05	0.00271807	DOWN
107932	Chd4	ENSMUSG00000063870	-0.424274	7.99544	31.2568	1.82781e-05	0.00271807	DOWN
19249	Ptpn13	ENSMUSG00000034573	-0.499492	5.00047	31.2385	1.83481e-05	0.00271807	DOWN
73712	Dmkn	ENSMUSG00000060962	1.6501	-0.27279	30.9197	1.85279e-05	0.00271807	UP
319156	H4c4	ENSMUSG00000061482	-0.716194	2.95752	31.1845	1.8566e-05	0.00271807	DOWN
213109	Phf3	ENSMUSG00000048874	-0.296955	6.14998	31.07	1.89748e-05	0.00275171	DOWN
56406	Ncoa6	ENSMUSG00000038369	-0.561085	5.71655	30.9816	1.93154e-05	0.00275299	DOWN
114585	D17H6S53E	ENSMUSG00000043311	0.485891	4.13915	30.9764	1.93418e-05	0.00275299	UP
407823	Baz2b	ENSMUSG00000026987	-0.465615	5.95232	30.6567	2.06232e-05	0.00289845	DOWN
59026	Huwe1	ENSMUSG00000025261	-0.463396	7.26708	30.6236	2.07615e-05	0.00289845	DOWN
11426	Macf1	ENSMUSG00000028649	-0.411274	7.54192	30.5683	2.09956e-05	0.00289845	DOWN
207958	Alg11	ENSMUSG00000063362	0.321923	5.98849	30.5397	2.1118e-05	0.00289845	UP
665775	Bod1l	ENSMUSG00000061755	-0.535854	5.89526	30.4254	2.16142e-05	0.00294029	DOWN
74081	Cep350	ENSMUSG00000033671	-0.438104	5.54339	30.3485	2.19555e-05	0.00296053	DOWN
54214	Golga4	ENSMUSG00000038708	-0.391039	6.15355	30.2177	2.25482e-05	0.00301401	DOWN
20020	Polr2a	ENSMUSG00000005198	-0.471622	6.51074	30.118	2.30125e-05	0.00304955	DOWN
51796	Srrm1	ENSMUSG00000028809	-0.33216	6.77739	30.0058	2.35479e-05	0.00309383	DOWN
70727	Rasgef1a	ENSMUSG00000030134	1.43892	1.29152	30.1372	2.39497e-05	0.00311995	UP
50720	Sacs	ENSMUSG00000048279	-0.462569	5.00592	29.7945	2.4597e-05	0.00317735	DOWN
77579	Myh10	ENSMUSG00000020900	-0.404099	8.402	29.6669	2.52495e-05	0.00323446	DOWN
67117	Dynlt3	ENSMUSG00000031176	0.568611	4.03658	29.5091	2.60979e-05	0.00329336	UP
114741	Supt16	ENSMUSG00000035726	-0.388469	7.0209	29.4998	2.61378e-05	0.00329336	DOWN
75410	Kmt2b	ENSMUSG00000006307	-0.473031	5.7017	29.3258	2.71011e-05	0.00337515	DOWN
67120	Ttc14	ENSMUSG00000027677	-0.467324	4.58977	29.3047	2.7226e-05	0.00337515	DOWN
320790	Chd7	ENSMUSG00000041235	-0.789245	6.47862	29.1981	2.78307e-05	0.00342251	DOWN
329908	Usp24	ENSMUSG00000028514	-0.288128	4.80998	28.9969	2.90322e-05	0.00354192	DOWN
22239	Ugt8a	ENSMUSG00000032854	0.6439	2.55414	28.8334	3.0118e-05	0.00364546	UP
216345	Zfc3h1	ENSMUSG00000034163	-0.449145	4.37954	28.348	3.32964e-05	0.00399587	DOWN
235604	Camkv	ENSMUSG00000032936	1.51533	4.84222	28.3147	3.35328e-05	0.00399587	UP
17345	Mki67	ENSMUSG00000031004	-0.605148	6.66585	28.2237	3.41794e-05	0.00404159	DOWN
71175	Nipbl	ENSMUSG00000022141	-0.392719	6.32436	28.1859	3.44561e-05	0.0040432	DOWN
108000	Cenpf	ENSMUSG00000026605	-0.603394	5.75829	28.0165	3.57261e-05	0.00416046	DOWN
78455	Helz	ENSMUSG00000020721	-0.386469	5.8615	27.8788	3.67964e-05	0.00420951	DOWN
268515	Bahcc1	ENSMUSG00000039741	-0.569016	5.52941	27.8701	3.68677e-05	0.00420951	DOWN
14708	Gng7	ENSMUSG00000048240	0.528824	4.56967	27.8582	3.69688e-05	0.00420951	UP
231637	Ssh1	ENSMUSG00000042121	-0.415173	5.8698	27.6909	3.8315e-05	0.00433072	DOWN
214899	Kdm5a	ENSMUSG00000030180	-0.343962	5.76531	27.37	4.10698e-05	0.00460821	DOWN
243842	Bicra	ENSMUSG00000070808	-0.378443	5.83719	27.2681	4.19899e-05	0.00467731	DOWN
56381	Spen	ENSMUSG00000040761	-0.480272	6.50278	27.1106	4.34556e-05	0.00480576	DOWN
11838	Arc	ENSMUSG00000022602	1.50551	2.15555	26.931	4.55504e-05	0.00500143	UP
16520	Kcnj4	ENSMUSG00000044216	1.79447	-0.377933	25.1013	4.66115e-05	0.00508165	UP
231051	Kmt2c	ENSMUSG00000038056	-0.497033	6.27516	26.5583	4.90633e-05	0.00531128	DOWN
73692	Cplane1	ENSMUSG00000039801	-0.542392	5.15601	26.5005	4.97002e-05	0.00534259	DOWN
100043089	Gm4221	ENSMUSG00000096948	-0.798149	0.913951	26.3965	5.21959e-05	0.0055692	DOWN
75560	Ep400	ENSMUSG00000029505	-0.41607	6.83143	26.2504	5.25328e-05	0.0055692	DOWN
207304	Hectd1	ENSMUSG00000035247	-0.283582	7.00506	26.0718	5.4669e-05	0.00575598	DOWN
68089	Arpc4	ENSMUSG00000079426	0.261679	8.0171	25.9881	5.57024e-05	0.00582488	UP
24127	Xrn1	ENSMUSG00000032410	-0.35248	4.98819	25.8775	5.71092e-05	0.00593164	DOWN
18949	Pnn	ENSMUSG00000020994	-0.323684	6.48291	25.7775	5.84003e-05	0.00598669	DOWN
22215	Ube3a	ENSMUSG00000025326	-0.286479	7.27462	25.7339	5.89766e-05	0.00598669	DOWN
140546	Eri3	ENSMUSG00000033423	0.30978	7.69954	25.7277	5.90595e-05	0.00598669	UP
382090	Cep162	ENSMUSG00000056919	-0.503697	3.76079	25.7001	5.94565e-05	0.00598669	DOWN
235626	Setd2	ENSMUSG00000044791	-0.34295	6.16538	25.6564	6.00164e-05	0.00598669	DOWN
56351	Ptges3	ENSMUSG00000071072	0.274576	8.30912	25.6562	6.00187e-05	0.00598669	UP
64011	Nrgn	ENSMUSG00000053310	0.780655	4.38506	25.6322	6.03654e-05	0.00598669	UP
381022	Kmt2d	ENSMUSG00000048154	-0.414615	6.92573	25.5361	6.16716e-05	0.00606232	DOWN
217169	Tns4	ENSMUSG00000017607	-1.45361	-0.455495	25.6333	6.19168e-05	0.00606232	DOWN
666173	Vps13b	ENSMUSG00000037646	-0.413103	5.05169	25.3565	6.42441e-05	0.00625038	DOWN
55935	Fnbp4	ENSMUSG00000008200	-0.472827	5.62717	25.2715	6.54925e-05	0.00633177	DOWN
117600	Srgap1	ENSMUSG00000020121	-0.52672	6.18757	25.187	6.67644e-05	0.00641439	DOWN
72701	Zfp618	ENSMUSG00000028358	-0.609638	6.13455	25.1007	6.80929e-05	0.00647636	DOWN
100986	Akap9	ENSMUSG00000040407	-0.567809	7.23278	25.0672	6.86179e-05	0.00647636	DOWN
59024	Med12	ENSMUSG00000079487	-0.341601	5.17674	25.0641	6.86733e-05	0.00647636	DOWN
271564	Vps13a	ENSMUSG00000046230	-0.444505	3.56083	25.0114	6.954e-05	0.0065181	DOWN
207165	Bptf	ENSMUSG00000040481	-0.3752	6.01545	24.9623	7.02874e-05	0.00652982	DOWN
211550	Tifa	ENSMUSG00000046688	0.639457	2.08255	24.9613	7.05146e-05	0.00652982	UP
319758	Rfx7	ENSMUSG00000037674	-0.482069	5.11874	24.8471	7.21788e-05	0.00664391	DOWN
215494	Pomgnt2	ENSMUSG00000066235	0.363769	5.28095	24.7256	7.42266e-05	0.00676977	UP
329260	Dennd1b	ENSMUSG00000056268	-0.422762	3.91378	24.7066	7.45745e-05	0.00676977	DOWN
224826	Ubr2	ENSMUSG00000023977	-0.274253	5.974	24.688	7.48674e-05	0.00676977	DOWN
56030	Tmem131	ENSMUSG00000026116	-0.367795	6.08447	24.6448	7.56194e-05	0.00678688	DOWN
75725	Phf14	ENSMUSG00000029629	-0.39422	5.76896	24.6265	7.59395e-05	0.00678688	DOWN
71389	Chd6	ENSMUSG00000057133	-0.439595	5.84385	24.4851	7.84694e-05	0.00697244	DOWN
641376	Tomm40l	ENSMUSG00000005674	0.313473	5.32678	24.4463	7.91808e-05	0.00698053	UP
72895	Setd5	ENSMUSG00000034269	-0.267096	7.27055	24.4305	7.94687e-05	0.00698053	DOWN
231834	Snx8	ENSMUSG00000029560	0.308862	5.8154	24.2342	8.31862e-05	0.00726555	UP
232341	Wnk1	ENSMUSG00000045962	-0.444727	6.95752	24.1675	8.44928e-05	0.00733798	DOWN
207806	Usf3	ENSMUSG00000068284	-0.441516	4.5725	24.1253	8.53476e-05	0.00737058	DOWN
72778	Dnajc22	ENSMUSG00000038009	-1.81647	-0.112572	23.3575	8.70903e-05	0.00747906	DOWN
227195	Ino80d	ENSMUSG00000040865	-0.463139	4.84118	23.9716	8.84755e-05	0.00751522	DOWN
240613	9930021J03Rik	ENSMUSG00000046138	-0.456515	4.29281	23.9713	8.84891e-05	0.00751522	DOWN
66625	Pnisr	ENSMUSG00000028248	-0.532099	5.7417	23.8409	9.12276e-05	0.00770522	DOWN
56418	Ykt6	ENSMUSG00000002741	0.213685	7.50416	23.7799	9.25473e-05	0.00777397	UP
77945	Rpgrip1	ENSMUSG00000057132	0.810371	4.64716	23.7477	9.32736e-05	0.0077924	UP
244059	Chd2	ENSMUSG00000078671	-0.359952	5.65756	23.706	9.41783e-05	0.00782545	DOWN
116848	Baz2a	ENSMUSG00000040054	-0.426355	5.29024	23.5317	9.81541e-05	0.00811196	DOWN
227720	Nup214	ENSMUSG00000001855	-0.308874	5.56377	23.4978	9.89432e-05	0.00813345	DOWN
80892	Zfhx4	ENSMUSG00000025255	-0.837439	7.17494	23.4195	0.000100801	0.00823078	DOWN
67161	Sclt1	ENSMUSG00000059834	-0.413312	3.27922	23.3861	0.00010167	0.00823078	DOWN
74104	Abcb6	ENSMUSG00000026198	0.315243	5.21734	23.3812	0.000101734	0.00823078	UP
229542	Gatad2b	ENSMUSG00000042390	-0.29046	7.09959	23.2986	0.000103749	0.00834993	DOWN
18541	Pcnt	ENSMUSG00000001151	-0.405929	5.31729	23.2475	0.000105031	0.00839015	DOWN
66799	Ube2w	ENSMUSG00000025939	0.264839	5.48685	23.235	0.000105341	0.00839015	UP
12168	Bmpr2	ENSMUSG00000067336	-0.384219	6.25006	23.2037	0.000106129	0.00839997	DOWN
380840	Lyrm4	ENSMUSG00000046573	0.386467	5.17629	23.1873	0.000106557	0.00839997	UP
51885	Tubgcp4	ENSMUSG00000027263	-0.462544	4.95293	23.0802	0.000109333	0.00853931	DOWN
26562	Ncdn	ENSMUSG00000028833	0.440092	7.25717	23.0757	0.000109436	0.00853931	UP
208292	Zfp871	ENSMUSG00000024298	-0.419032	6.68335	23.0005	0.000111434	0.00865132	DOWN
11461	Actb	ENSMUSG00000029580	0.470999	12.3542	22.9157	0.000113732	0.00878534	UP
83946	Phip	ENSMUSG00000032253	-0.361094	6.76459	22.7095	0.000119542	0.009188	DOWN
242474	Tmem245	ENSMUSG00000055296	-0.373312	5.19136	22.5448	0.00012443	0.00951612	DOWN
330267	Thsd7a	ENSMUSG00000032625	-0.886199	6.75455	22.4734	0.000126604	0.00963442	DOWN
29812	Ndrg3	ENSMUSG00000027634	0.407336	6.71655	22.3429	0.000130701	0.00984761	UP
18484	Pam	ENSMUSG00000026335	0.400477	6.36341	22.3374	0.000130877	0.00984761	UP
320538	Ubn2	ENSMUSG00000038538	-0.581272	4.98885	22.324	0.000131327	0.00984761	DOWN
107371	Exoc6	ENSMUSG00000053799	0.457711	4.64894	22.2482	0.000133789	0.00998351	UP
104806	Fancm	ENSMUSG00000055884	-0.387233	3.80895	22.1423	0.000137343	0.0101992	DOWN
244349	Kat6a	ENSMUSG00000031540	-0.394228	6.10682	22.1155	0.000138198	0.0102134	DOWN
233532	Rsf1	ENSMUSG00000035623	-0.309952	5.98682	21.986	0.000142678	0.0103915	DOWN
19877	Rock1	ENSMUSG00000024290	-0.3343	5.44836	21.9783	0.000142954	0.0103915	DOWN
19049	Ppp1r1b	ENSMUSG00000061718	1.95065	2.55367	21.9911	0.000143011	0.0103915	UP
109151	Chd9	ENSMUSG00000056608	-0.291459	5.80815	21.9681	0.000143312	0.0103915	DOWN
67300	Cltc	ENSMUSG00000047126	-0.303078	8.51001	21.8535	0.000147431	0.0106158	DOWN
21912	Tspan7	ENSMUSG00000058254	0.54229	7.23301	21.8437	0.000147787	0.0106158	UP
242894	Actr3b	ENSMUSG00000056367	0.708233	3.97863	21.7927	0.000149718	0.0107045	UP
114255	Dok4	ENSMUSG00000040631	0.437987	6.44886	21.7265	0.000152145	0.0107811	UP
22333	Vdac1	ENSMUSG00000020402	0.241177	8.58409	21.716	0.000152545	0.0107811	UP
14266	Aff2	ENSMUSG00000031189	-0.546239	4.61559	21.7075	0.000152894	0.0107811	DOWN
238331	Zdhhc22	ENSMUSG00000048483	0.760193	3.93596	21.6768	0.000154095	0.0108162	UP
16468	Jarid2	ENSMUSG00000038518	-0.525712	6.62539	21.5908	0.000157373	0.0109236	DOWN
212391	Lcor	ENSMUSG00000025019	-0.746544	5.65402	21.5862	0.000157558	0.0109236	DOWN
211660	Cspp1	ENSMUSG00000056763	-0.431323	4.28783	21.5819	0.000157756	0.0109236	DOWN
52463	Tet1	ENSMUSG00000047146	-0.405036	5.25337	21.5466	0.000159129	0.0109692	DOWN
73473	Iws1	ENSMUSG00000024384	-0.299161	5.62579	21.466	0.000162358	0.0111418	DOWN
13205	Ddx3x	ENSMUSG00000000787	-0.248882	6.7647	21.3795	0.000165909	0.0113349	DOWN
110197	Dgkg	ENSMUSG00000022861	1.49796	1.33488	21.4476	0.000166868	0.01135	UP
11906	Zfhx3	ENSMUSG00000038872	-0.734285	7.71464	21.3304	0.000167962	0.011374	DOWN
109181	Trip11	ENSMUSG00000021188	-0.419107	5.17236	21.2965	0.00016941	0.0114218	DOWN
211961	Asxl3	ENSMUSG00000045215	-0.58455	5.34457	21.243	0.000171706	0.011526	DOWN
69930	Zfp715	ENSMUSG00000012640	0.325601	4.32533	21.2069	0.000173291	0.0115557	UP
83945	Dnaja3	ENSMUSG00000004069	0.270815	6.25865	21.1928	0.000173877	0.0115557	UP
214133	Tet2	ENSMUSG00000040943	-0.436436	4.99699	21.1612	0.000175288	0.0115557	DOWN
71521	Pds5a	ENSMUSG00000029202	-0.386977	5.77804	21.1517	0.000175688	0.0115557	DOWN
67236	Cinp	ENSMUSG00000021276	0.370776	5.3716	21.1469	0.000175907	0.0115557	UP
627049	Zfp800	ENSMUSG00000039841	-0.419955	3.74764	21.0168	0.000181845	0.011895	DOWN
214150	Ago3	ENSMUSG00000028842	-0.471336	3.99484	20.9904	0.000183046	0.011912	DOWN
244672	Cwf19l2	ENSMUSG00000025898	-0.272319	3.89628	20.9774	0.000183655	0.011912	DOWN
93760	Arid1a	ENSMUSG00000007880	-0.407831	7.07332	20.9569	0.000184555	0.0119201	DOWN
230594	Tut4	ENSMUSG00000034610	-0.358245	5.5966	20.9052	0.000186994	0.0119848	DOWN
99003	Qser1	ENSMUSG00000074994	-0.415442	5.59517	20.8809	0.000188148	0.0119848	DOWN
278279	Tmtc2	ENSMUSG00000036019	-0.464697	4.87528	20.8646	0.000188951	0.0119848	DOWN
12648	Chd1	ENSMUSG00000023852	-0.35761	5.54026	20.8603	0.000189138	0.0119848	DOWN
19090	Prkdc	ENSMUSG00000022672	-0.461358	3.56064	20.8552	0.000189456	0.0119848	DOWN
240476	Zfp407	ENSMUSG00000048410	-0.364427	4.45953	20.8202	0.000191107	0.0120397	DOWN
214444	Cdk5rap2	ENSMUSG00000039298	-0.449258	5.1296	20.7686	0.00019361	0.0121477	DOWN
14397	Gabra4	ENSMUSG00000029211	0.915455	2.9044	20.7561	0.00019442	0.0121489	UP
13134	Dach1	ENSMUSG00000055639	-0.70408	5.22369	20.6387	0.000200135	0.0124554	DOWN
140486	Igf2bp1	ENSMUSG00000013415	-0.697963	7.4747	20.6092	0.000201635	0.0124981	DOWN
319166	H2ac8	ENSMUSG00000069272	-0.691057	4.52617	20.5433	0.000205097	0.012602	DOWN
15891	Ibsp	ENSMUSG00000029306	4.05544	5.62841	20.5275	0.000206085	0.012602	UP
320706	Mtcl2	ENSMUSG00000055485	-0.418599	6.38851	20.5074	0.000206961	0.012602	DOWN
328365	Zmiz1	ENSMUSG00000007817	-0.467434	7.55162	20.5007	0.000207316	0.012602	DOWN
268527	Greb1	ENSMUSG00000036523	-0.981855	2.28584	20.5085	0.00020741	0.012602	DOWN
230678	Tmem125	ENSMUSG00000050854	1.17177	-0.460026	20.3314	0.000209655	0.0126883	UP
73835	Ifitm5	ENSMUSG00000025489	2.81099	1.59115	20.5112	0.000210685	0.0127006	UP
16976	Lrpap1	ENSMUSG00000029103	0.205738	7.67361	20.4022	0.000212628	0.0127596	UP
69642	Mlip	ENSMUSG00000032355	2.14036	0.109306	19.9862	0.000213323	0.0127596	UP
12419	Cbx5	ENSMUSG00000009575	-0.337175	8.68669	20.3464	0.000215702	0.0128518	DOWN
22589	Atrx	ENSMUSG00000031229	-0.373409	7.30869	20.3144	0.000217491	0.0129084	DOWN
72393	Faim2	ENSMUSG00000023011	0.923603	4.38776	20.2605	0.000220593	0.0130421	UP
240726	Slco5a1	ENSMUSG00000025938	-0.814195	5.61676	20.2219	0.000222753	0.0131194	DOWN
68703	Rere	ENSMUSG00000039852	-0.386042	7.05019	20.165	0.000226046	0.0132625	DOWN
56711	Plag1	ENSMUSG00000003282	-0.808076	1.34967	20.1649	0.000227926	0.0132915	DOWN
66447	Mgst3	ENSMUSG00000026688	0.5125	5.82481	20.1267	0.000228299	0.0132915	UP
382236	Brwd3	ENSMUSG00000063663	-0.52136	4.38108	20.1134	0.000229133	0.0132915	DOWN
14658	Glrb	ENSMUSG00000028020	0.482151	4.01185	20.0982	0.000230053	0.0132946	UP
54343	Atf7ip	ENSMUSG00000030213	-0.398494	7.25898	20.0326	0.000233943	0.0134688	DOWN
209773	Dennd2a	ENSMUSG00000038456	-0.558708	6.17452	20.0097	0.000235338	0.0134925	DOWN
12125	Bcl2l11	ENSMUSG00000027381	-0.398519	4.41146	19.9978	0.00023611	0.0134925	DOWN
217480	Dgkb	ENSMUSG00000036095	0.836209	2.52582	19.9237	0.000241063	0.0136829	UP
52589	Ncald	ENSMUSG00000051359	0.670458	6.06617	19.9148	0.000241223	0.0136829	UP
212483	Fam193b	ENSMUSG00000021495	-0.403429	5.08554	19.8747	0.000243782	0.0137773	DOWN
17711	mt-Cytb	ENSMUSG00000064370	-0.377093	10.6639	19.8282	0.000246735	0.0138931	DOWN
20384	Srsf5	ENSMUSG00000021134	-0.48057	7.63741	19.7711	0.000250444	0.0140505	DOWN
218271	B4galt7	ENSMUSG00000021504	0.264755	5.5256	19.7112	0.000254406	0.0142208	UP
17722	mt-Nd6	ENSMUSG00000064368	-0.590066	4.73479	19.6506	0.000258507	0.0143977	DOWN
99633	Adgrl2	ENSMUSG00000028184	-0.367748	7.17938	19.612	0.000261109	0.0144478	DOWN
72948	Tppp	ENSMUSG00000021573	0.680008	3.85558	19.5887	0.000262812	0.0144478	UP
116940	Tgs1	ENSMUSG00000028233	-0.275284	5.81466	19.5827	0.000263129	0.0144478	DOWN
29859	Sult4a1	ENSMUSG00000018865	0.601751	6.19444	19.5821	0.000263167	0.0144478	UP
68817	Ddi2	ENSMUSG00000078515	-0.275085	6.18764	19.5464	0.000265654	0.0145087	DOWN
625098	Slc38a6	ENSMUSG00000044712	-0.364099	3.97218	19.5401	0.000266162	0.0145087	DOWN
18807	Pld3	ENSMUSG00000003363	0.279821	7.16285	19.4627	0.000271571	0.0147512	UP
237781	Mief2	ENSMUSG00000018599	0.268307	4.70894	19.4368	0.00027347	0.0147675	UP
14799	Gria1	ENSMUSG00000020524	0.763371	5.53861	19.4321	0.000273792	0.0147675	UP
17706	mt-Atp8	ENSMUSG00000064356	-0.437745	4.96262	19.3169	0.000282271	0.0151715	DOWN
108829	Jmjd1c	ENSMUSG00000037876	-0.283999	5.52785	19.3034	0.000283265	0.0151719	DOWN
319181	H2bc8	ENSMUSG00000058385	-1.5935	-0.757165	18.4832	0.000284701	0.0151811	DOWN
15258	Hipk2	ENSMUSG00000061436	-0.553668	6.15075	19.2748	0.000285411	0.0151811	DOWN
18642	Pfkm	ENSMUSG00000033065	0.309134	6.52285	19.233	0.000288596	0.0152976	UP
16514	Kcnj11	ENSMUSG00000096146	0.922744	2.57988	19.2147	0.000290385	0.0153395	UP
230861	Eif4g3	ENSMUSG00000028760	-0.315251	7.09815	19.1705	0.000293426	0.0154471	DOWN
208098	Panx3	ENSMUSG00000011118	1.9038	1.7902	19.2331	0.00029501	0.0154568	UP
77552	Shisa4	ENSMUSG00000041889	0.288009	5.96941	19.1425	0.000295621	0.0154568	UP
224139	Golgb1	ENSMUSG00000034243	-0.414566	5.96066	19.043	0.000303563	0.0158182	DOWN
14544	Gda	ENSMUSG00000058624	1.43519	0.781287	19.1403	0.000304739	0.0158259	UP
20316	Sdf2	ENSMUSG00000002064	0.243383	5.99339	19.0059	0.000306586	0.0158682	UP
18377	Omg	ENSMUSG00000049612	1.2055	0.720093	19.0903	0.000309622	0.0159715	UP
76022	Gon4l	ENSMUSG00000054199	-0.310168	5.96766	18.9138	0.000314232	0.0161551	DOWN
237943	Gpatch8	ENSMUSG00000034621	-0.307458	6.02066	18.8645	0.000318411	0.0163154	DOWN
319817	Rc3h2	ENSMUSG00000075376	-0.409545	6.13243	18.8436	0.000320198	0.0163453	DOWN
102902673	Gm21992	ENSMUSG00000096370	-0.510541	2.83424	18.8361	0.000321122	0.0163453	DOWN
60532	Wtap	ENSMUSG00000060475	0.29192	6.54523	18.7713	0.000326482	0.0165633	UP
235582	Glyctk	ENSMUSG00000020258	-0.932946	2.09572	18.7224	0.000331742	0.0167371	DOWN
433586	Maml3	ENSMUSG00000061143	-0.484817	4.7214	18.7086	0.000332086	0.0167371	DOWN
229706	Slc6a17	ENSMUSG00000027894	0.791587	5.00326	18.6626	0.00033621	0.0167675	UP
109880	Braf	ENSMUSG00000002413	-0.340938	5.59538	18.652	0.000337145	0.0167675	DOWN
73836	Slc35b2	ENSMUSG00000037089	0.312573	6.84811	18.6389	0.00033833	0.0167675	UP
81702	Ankrd17	ENSMUSG00000055204	-0.279466	6.87202	18.6345	0.000338738	0.0167675	DOWN
66660	Sltm	ENSMUSG00000032212	-0.364705	5.38108	18.6311	0.000339056	0.0167675	DOWN
15980	Ifngr2	ENSMUSG00000022965	0.483805	6.67481	18.6239	0.000339711	0.0167675	UP
229227	Bltp1	ENSMUSG00000037270	-0.42174	5.75303	18.6172	0.000340323	0.0167675	DOWN
270118	Maml2	ENSMUSG00000031925	-0.322194	5.04286	18.5786	0.000343922	0.0168906	DOWN
227058	Dnah7b	ENSMUSG00000041144	-0.779174	1.04023	18.5399	0.000351986	0.0172316	DOWN
12799	Cnp	ENSMUSG00000006782	0.518879	5.81858	18.4334	0.00035769	0.0174553	UP
11647	Alpl	ENSMUSG00000028766	1.10735	4.10606	18.3594	0.000365057	0.0177584	UP
72003	Synpr	ENSMUSG00000056296	0.490603	4.38934	18.3205	0.000368892	0.0178884	UP
12669	Chrm1	ENSMUSG00000032773	0.957738	2.05587	18.3105	0.000371104	0.017939	UP
75694	2310058D17Rik	ENSMUSG00000085379	-0.838767	0.886994	18.1587	0.000392275	0.018903	DOWN
230649	Atpaf1	ENSMUSG00000028710	0.293298	4.86096	18.0733	0.00039465	0.0189113	UP
76916	Timmdc1	ENSMUSG00000002846	0.296712	4.90645	18.0623	0.00039584	0.0189113	UP
28193	Reep3	ENSMUSG00000019873	-0.272327	6.37606	18.0592	0.000396139	0.0189113	DOWN
235439	Herc1	ENSMUSG00000038664	-0.472872	7.01475	18.0396	0.000398283	0.0189548	DOWN
30046	Zfp292	ENSMUSG00000039967	-0.468653	6.74598	18.0042	0.000402166	0.0190805	DOWN
96979	Ptges2	ENSMUSG00000026820	0.34579	5.72715	17.9397	0.000409373	0.0193441	UP
226525	Rasal2	ENSMUSG00000070565	-0.468001	5.60979	17.9238	0.000411172	0.0193441	DOWN
100503949	Zfp965	ENSMUSG00000078896	0.4839	2.42702	17.9256	0.000411497	0.0193441	UP
11735	Ank3	ENSMUSG00000069601	-0.557286	7.26234	17.8505	0.000419561	0.0196631	DOWN
226442	Zfp281	ENSMUSG00000041483	-0.384437	5.45414	17.8122	0.000424035	0.0198123	DOWN
69632	Arhgef12	ENSMUSG00000059495	-0.315319	6.0106	17.7868	0.000427013	0.0198772	DOWN
54722	Gsdme	ENSMUSG00000029821	0.275577	6.1582	17.7783	0.000428008	0.0198772	UP
230676	Szt2	ENSMUSG00000033253	-0.50511	4.41377	17.7405	0.000432586	0.0200293	DOWN
110962	Mbd6	ENSMUSG00000025409	-0.265534	5.17713	17.654	0.000443042	0.0203251	DOWN
20658	Son	ENSMUSG00000022961	-0.261226	7.80221	17.6308	0.000445877	0.0203251	DOWN
18412	Sqstm1	ENSMUSG00000015837	0.194106	8.20674	17.625	0.000446592	0.0203251	UP
216274	Cep290	ENSMUSG00000019971	-0.458775	3.40619	17.6243	0.000446868	0.0203251	DOWN
66818	Smim7	ENSMUSG00000044600	0.215106	7.12407	17.6191	0.000447322	0.0203251	UP
30791	Slc39a1	ENSMUSG00000052310	0.331958	6.72646	17.6135	0.000448018	0.0203251	UP
333433	Gpd1l	ENSMUSG00000050627	0.417363	4.97348	17.6121	0.000448231	0.0203251	UP
14842	Gsx1	ENSMUSG00000053129	-1.5182	2.45332	17.567	0.000455249	0.0205826	DOWN
13426	Dync1i1	ENSMUSG00000029757	1.19784	4.11526	17.5355	0.000457958	0.0205854	UP
57261	Brd4	ENSMUSG00000024002	-0.365212	7.24336	17.5344	0.000457989	0.0205854	DOWN
110959	Nudt19	ENSMUSG00000034875	0.380793	5.38595	17.5142	0.000460586	0.0206418	UP
67834	Idh3a	ENSMUSG00000032279	0.306644	6.70844	17.4872	0.000464058	0.0207369	UP
22388	Wdr1	ENSMUSG00000005103	0.258216	7.91973	17.4568	0.000468005	0.0208527	UP
102278	Cpne7	ENSMUSG00000034796	1.43463	0.683121	17.4754	0.000475742	0.0211362	UP
19122	Prnp	ENSMUSG00000079037	0.437195	6.80757	17.3747	0.000478874	0.021214	UP
227723	Prrc2b	ENSMUSG00000039262	-0.342441	8.32724	17.3062	0.000488158	0.0215534	DOWN
246228	Vwa1	ENSMUSG00000042116	0.398151	5.57265	17.2912	0.000490213	0.0215534	UP
245944	Vps54	ENSMUSG00000020128	-0.701882	3.86668	17.2883	0.000490743	0.0215534	DOWN
50868	Keap1	ENSMUSG00000003308	0.186172	6.45178	17.2409	0.000497181	0.0217556	UP
72313	Fryl	ENSMUSG00000070733	-0.421378	5.43	17.2247	0.000499466	0.0217556	DOWN
11606	Agt	ENSMUSG00000031980	1.2084	0.297763	17.3261	0.000499593	0.0217556	UP
13340	Slc29a2	ENSMUSG00000024891	0.342293	3.71006	17.1976	0.000503439	0.0218612	UP
103080	Septin10	ENSMUSG00000019917	0.394718	4.38734	17.1721	0.000506956	0.0219519	UP
20913	Stxbp4	ENSMUSG00000020546	-0.384308	4.52123	17.1608	0.000508582	0.0219605	DOWN
110593	Prdm2	ENSMUSG00000057637	-0.353686	5.16947	17.1352	0.000512229	0.022056	DOWN
17912	Myo1b	ENSMUSG00000018417	-0.344881	6.51206	17.091	0.00051862	0.0222688	DOWN
51791	Rgs14	ENSMUSG00000052087	1.2266	0.581253	17.1531	0.000524039	0.0224388	UP
20655	Sod1	ENSMUSG00000022982	0.30986	7.16027	17.0081	0.000530903	0.0226696	UP
239102	Zfhx2	ENSMUSG00000040721	-0.714752	6.04726	16.9967	0.000532631	0.0226804	DOWN
232536	Mrps35	ENSMUSG00000040112	0.255438	5.35013	16.9529	0.000539283	0.0228636	UP
56531	Ylpm1	ENSMUSG00000021244	-0.436661	6.53701	16.9487	0.00053991	0.0228636	DOWN
17988	Ndrg1	ENSMUSG00000005125	0.827251	4.33453	16.9122	0.000545619	0.0230419	UP
226026	Smc5	ENSMUSG00000024943	-0.298887	5.22401	16.8881	0.000549303	0.0231339	DOWN
19270	Ptprg	ENSMUSG00000121513	-0.3372	5.68148	16.8749	0.000551333	0.023156	DOWN
12015	Bad	ENSMUSG00000024959	0.232703	5.60185	16.8444	0.000556136	0.023294	UP
75104	Mmd2	ENSMUSG00000039533	0.945699	5.56483	16.8026	0.000562815	0.0235098	UP
75616	Smim15	ENSMUSG00000071180	0.285387	4.91163	16.7394	0.000573058	0.0235771	UP
18128	Notch1	ENSMUSG00000026923	-0.431241	6.81791	16.7301	0.000574534	0.0235771	DOWN
228852	Ppp1r16b	ENSMUSG00000037754	0.857397	4.33738	16.7199	0.00057632	0.0235771	UP
654803	B130055M24Rik	ENSMUSG00000086502	-0.611772	1.72718	16.7278	0.00057679	0.0235771	DOWN
66674	Spryd7	ENSMUSG00000021930	0.424419	4.54572	16.7136	0.000577306	0.0235771	UP
13496	Arid3a	ENSMUSG00000019564	-0.45815	3.75901	16.7131	0.000577501	0.0235771	DOWN
72170	Chchd4	ENSMUSG00000034203	0.34584	5.44078	16.7092	0.000577978	0.0235771	UP
21406	Tcf12	ENSMUSG00000032228	-0.504112	7.17416	16.7048	0.000578688	0.0235771	DOWN
118452	Baalc	ENSMUSG00000022296	0.759917	3.41895	16.7058	0.000578805	0.0235771	UP
21838	Thy1	ENSMUSG00000032011	1.5658	4.31845	16.6889	0.000581475	0.0235771	UP
320024	Nceh1	ENSMUSG00000027698	0.49051	3.18803	16.6862	0.00058207	0.0235771	UP
636791	Silc1	ENSMUSG00000094002	1.46822	1.27003	16.7475	0.000583526	0.0235771	UP
229841	Cenpe	ENSMUSG00000045328	-0.443051	4.82736	16.671	0.000584366	0.0235771	DOWN
269831	Tspan12	ENSMUSG00000029669	0.322625	5.55641	16.6445	0.000588758	0.0236921	UP
16512	Kcnh3	ENSMUSG00000037579	1.35808	1.58115	16.6297	0.000595981	0.0239091	UP
72097	Cracdl	ENSMUSG00000026090	0.688259	2.59946	16.5941	0.00059802	0.0239091	UP
66092	Ghitm	ENSMUSG00000041028	0.234953	7.41597	16.5853	0.000598816	0.0239091	UP
14897	Trip12	ENSMUSG00000026219	-0.343624	7.16585	16.564	0.000602487	0.0239933	DOWN
71302	Arhgap26	ENSMUSG00000036452	0.605	4.11947	16.5441	0.000606029	0.0240721	UP
18578	Pde4b	ENSMUSG00000028525	0.392096	5.24663	16.4896	0.000615514	0.0243858	UP
13669	Eif3a	ENSMUSG00000024991	-0.229689	7.47036	16.4688	0.000619177	0.0244678	DOWN
381677	Vgf	ENSMUSG00000037428	1.37867	2.48602	16.4318	0.000627268	0.024667	UP
11991	Hnrnpd	ENSMUSG00000000568	-0.906798	6.73847	16.4228	0.000627427	0.024667	DOWN
66315	Senp7	ENSMUSG00000052917	-0.265324	5.2576	16.4028	0.000631082	0.0247474	DOWN
71375	Foxn3	ENSMUSG00000033713	-0.279043	6.85876	16.3844	0.0006344	0.0247516	DOWN
23936	Lynx1	ENSMUSG00000022594	1.18123	3.66967	16.385	0.000634546	0.0247516	UP
237397	C2cd4c	ENSMUSG00000045912	1.09537	2.58224	16.3796	0.000636481	0.0247516	UP
67870	Enoph1	ENSMUSG00000029326	0.285582	5.16047	16.367	0.000637629	0.0247516	UP
72821	Scn2b	ENSMUSG00000070304	0.452122	4.16773	16.3458	0.000641627	0.0248441	UP
330166	Miat	ENSMUSG00000097767	-1.25048	5.6327	16.2906	0.000651846	0.0251415	DOWN
78618	Acap2	ENSMUSG00000049076	-0.290506	4.98638	16.2785	0.000654138	0.0251415	DOWN
26940	Ecsit	ENSMUSG00000066839	0.314797	5.16989	16.2772	0.000654377	0.0251415	UP
20510	Slc1a1	ENSMUSG00000024935	0.660905	4.5385	16.2698	0.000655852	0.0251415	UP
70356	St13	ENSMUSG00000022403	0.19015	7.98221	16.2491	0.000659691	0.0252258	UP
12632	Cfl2	ENSMUSG00000062929	0.30635	7.38786	16.2296	0.00066342	0.0253054	UP
13185	Vps26c	ENSMUSG00000022898	0.21873	5.8215	16.2164	0.000665955	0.0253393	UP
70790	Ubr5	ENSMUSG00000037487	-0.445047	6.3885	16.1938	0.000670337	0.025443	DOWN
104725	Sptssa	ENSMUSG00000044408	0.176939	6.56866	16.1784	0.000673335	0.0254659	UP
66923	Pbrm1	ENSMUSG00000042323	-0.228946	7.28315	16.1737	0.000674253	0.0254659	DOWN
73144	Mir100hg	ENSMUSG00000074415	-0.667296	6.10154	16.1279	0.000683277	0.0257435	DOWN
215476	Prr14l	ENSMUSG00000054280	-0.285389	5.42922	16.0714	0.00069461	0.0259571	DOWN
105298	Epdr1	ENSMUSG00000002808	0.282592	4.46902	16.0706	0.000694845	0.0259571	UP
225432	Rbm27	ENSMUSG00000024491	-0.240457	5.06014	16.0623	0.000696477	0.0259571	DOWN
110854	Ptpa	ENSMUSG00000039515	0.16452	7.66758	16.0619	0.000696517	0.0259571	UP
74355	Smchd1	ENSMUSG00000024054	-0.229198	5.71793	16.0576	0.000697391	0.0259571	DOWN
218914	Wapl	ENSMUSG00000041408	-0.250648	6.22433	16.0406	0.000700852	0.0259592	DOWN
56317	Anapc7	ENSMUSG00000029466	0.248474	6.32034	16.0343	0.000702145	0.0259592	UP
29811	Ndrg2	ENSMUSG00000004558	0.591403	6.73248	16.0325	0.000702514	0.0259592	UP
17263	Meg3	ENSMUSG00000021268	-0.643762	7.95596	16.0134	0.000706427	0.0260412	DOWN
21417	Zeb1	ENSMUSG00000024238	-0.256838	6.40783	15.9823	0.000712864	0.0262157	DOWN
12402	Cbl	ENSMUSG00000034342	-0.463884	6.05986	15.9586	0.000717819	0.0262902	DOWN
17179	Matk	ENSMUSG00000004933	0.802755	2.87734	15.9592	0.000718311	0.0262902	UP
278097	Armcx6	ENSMUSG00000050394	0.242068	4.86725	15.9481	0.000720075	0.0262921	UP
12424	Cck	ENSMUSG00000032532	1.39704	3.25533	15.8433	0.000742877	0.0270604	UP
75458	Cklf	ENSMUSG00000054400	-0.43119	2.85983	15.8035	0.000751629	0.0273145	DOWN
20312	Cx3cl1	ENSMUSG00000031778	0.640364	4.95987	15.7926	0.000753617	0.0273222	UP
229791	Plppr4	ENSMUSG00000044667	0.880204	4.3094	15.7097	0.0007723	0.027824	UP
20220	Sap18	ENSMUSG00000021963	0.219807	5.14152	15.7041	0.000773457	0.027824	UP
107939	Pom121	ENSMUSG00000053293	-0.444185	6.20459	15.7014	0.00077404	0.027824	DOWN
75909	Vmp1	ENSMUSG00000018171	0.256753	6.23794	15.6985	0.000774698	0.027824	UP
12316	Aspm	ENSMUSG00000033952	-0.446263	4.37209	15.6733	0.000780554	0.0279343	DOWN
17354	Mllt10	ENSMUSG00000026743	-0.266029	5.14657	15.6538	0.000784996	0.0279343	DOWN
13518	Dst	ENSMUSG00000026131	-0.385159	6.73141	15.6532	0.000785088	0.0279343	DOWN
17252	Rdh11	ENSMUSG00000066441	0.237684	4.68453	15.6483	0.000786317	0.0279343	UP
67116	Cuedc2	ENSMUSG00000036748	0.274412	7.82199	15.6369	0.000788872	0.0279343	UP
19171	Psmb10	ENSMUSG00000031897	0.466195	4.11469	15.6258	0.0007916	0.0279343	UP
19018	Scand1	ENSMUSG00000046229	-0.229683	5.25729	15.6242	0.000791859	0.0279343	DOWN
66508	Lamtor1	ENSMUSG00000030842	0.20068	6.66593	15.615	0.000794	0.0279343	UP
12540	Cdc42	ENSMUSG00000006699	0.192783	9.03397	15.6144	0.000794125	0.0279343	UP
18767	Pkia	ENSMUSG00000027499	0.468634	7.98596	15.6054	0.000796244	0.0279449	UP
12043	Bcl2	ENSMUSG00000057329	-0.296678	5.51615	15.5888	0.000800167	0.0279647	DOWN
66931	1700010I14Rik	ENSMUSG00000023873	-0.619819	0.873965	15.6333	0.000800862	0.0279647	DOWN
327987	Med13	ENSMUSG00000034297	-0.329406	5.06078	15.5801	0.000802267	0.0279647	DOWN
105203	Tasor2	ENSMUSG00000033799	-0.43608	5.31231	15.5373	0.000812459	0.0282452	DOWN
207728	Gm45837	ENSMUSG00000030653	0.440574	5.73892	15.5309	0.000813988	0.0282452	UP
105727	Slc38a1	ENSMUSG00000023169	-0.384593	7.58397	15.5044	0.000820393	0.0284033	DOWN
102633805	Gm26688	ENSMUSG00000097752	-1.44476	-0.132083	15.4672	0.000825462	0.0285146	DOWN
73178	Wasl	ENSMUSG00000029684	-0.276021	5.61253	15.474	0.000827811	0.0285316	DOWN
105853	Mal2	ENSMUSG00000024479	1.27775	2.88504	15.4524	0.000833916	0.0286777	UP
22401	Zmat3	ENSMUSG00000027663	-0.365236	5.08313	15.4273	0.000839405	0.0288021	DOWN
100043911		ENSMUSG00000121504	-0.373851	4.10688	15.4106	0.000843677	0.0288842	DOWN
269254	Setx	ENSMUSG00000043535	-0.376352	5.94678	15.3691	0.000854007	0.0291729	DOWN
78894	Aacs	ENSMUSG00000029482	0.345422	6.15382	15.3366	0.000862285	0.0293736	UP
12759	Clu	ENSMUSG00000022037	0.755663	5.36676	15.3313	0.000863704	0.0293736	UP
16539	Kcns2	ENSMUSG00000050963	1.26504	1.63163	15.3446	0.000866326	0.0293977	UP
20200	S100a6	ENSMUSG00000001025	-0.705456	3.37702	15.2546	0.000883845	0.0299261	DOWN
72584	Cul4b	ENSMUSG00000031095	-0.293117	5.06198	15.2286	0.000890561	0.0300873	DOWN
76192	Abhd12	ENSMUSG00000032046	0.24138	6.2316	15.2209	0.000892573	0.0300891	UP
52679	E2f7	ENSMUSG00000020185	-0.404407	3.5489	15.1975	0.000899081	0.0301965	DOWN
66979	Pole4	ENSMUSG00000030042	0.244895	5.80377	15.1944	0.000899687	0.0301965	UP
244871	Zc3h12c	ENSMUSG00000035164	-0.450184	3.33627	15.1861	0.00090222	0.0302155	DOWN
238161	Akap6	ENSMUSG00000061603	-0.519708	6.57439	15.1737	0.000905247	0.0302494	DOWN
58172	Sertad2	ENSMUSG00000049800	-0.213887	5.30263	15.1606	0.000908832	0.0302494	DOWN
53761	Prrc2a	ENSMUSG00000024393	-0.274044	8.55275	15.1594	0.000909136	0.0302494	DOWN
233033	Samd4b	ENSMUSG00000109336	-0.526035	5.4541	15.1277	0.000917849	0.0304687	DOWN
17999	Nedd4	ENSMUSG00000032216	-0.233641	10.2606	15.1209	0.000919691	0.0304687	DOWN
243272	Sbno1	ENSMUSG00000038095	-0.273117	6.85486	15.0945	0.000927006	0.0305014	DOWN
81000	Rad54l2	ENSMUSG00000040661	-0.38466	5.41845	15.094	0.000927152	0.0305014	DOWN
77767	Ermn	ENSMUSG00000026830	1.3944	0.217541	15.0744	0.000927926	0.0305014	UP
12741	Cldn5	ENSMUSG00000041378	0.326564	7.28322	15.0887	0.000928613	0.0305014	UP
56380	Arid3b	ENSMUSG00000004661	-0.679405	3.28464	15.0501	0.000939867	0.0308052	DOWN
15204	Herc2	ENSMUSG00000030451	-0.394644	6.69624	15.0283	0.000945618	0.0309277	DOWN
11920	Atm	ENSMUSG00000034218	-0.467491	3.89088	15.0121	0.000950436	0.0310193	DOWN
70208	Med23	ENSMUSG00000019984	-0.322429	5.2403	14.9833	0.000958524	0.031217	DOWN
54367	Zfp326	ENSMUSG00000029290	-0.246733	5.47443	14.9527	0.000967392	0.0314392	DOWN
76580	Mib2	ENSMUSG00000029060	0.264643	5.90498	14.9416	0.000970621	0.0314776	UP
20340	Glg1	ENSMUSG00000003316	-0.239814	7.84461	14.9269	0.000974922	0.0315505	DOWN
230027	Coq3	ENSMUSG00000028247	0.368119	3.63772	14.9206	0.00097702	0.031552	UP
14396	Gabra3	ENSMUSG00000031343	0.681445	5.11083	14.9019	0.000982367	0.0316568	UP
103220	Ttc41	ENSMUSG00000044937	-0.874567	0.481053	14.9712	0.000984385	0.0316568	DOWN
215201	Trmt2b	ENSMUSG00000067369	0.509213	3.27133	14.8813	0.000988784	0.0317319	UP
15194	Htt	ENSMUSG00000029104	-0.267383	4.93108	14.8067	0.00101108	0.0323799	DOWN
319277	Washc4	ENSMUSG00000034560	-0.225632	4.93997	14.7942	0.0010149	0.0324347	DOWN
67900	Mtfp1	ENSMUSG00000004748	0.569871	2.65471	14.7719	0.00102255	0.0326112	UP
56070	Tcerg1	ENSMUSG00000024498	-0.269633	6.62231	14.7595	0.00102555	0.0326393	DOWN
380614	Intu	ENSMUSG00000060798	-0.48458	2.88132	14.7338	0.00103422	0.0326943	DOWN
15563	Htr5a	ENSMUSG00000039106	1.1875	0.903643	14.7992	0.00103497	0.0326943	UP
229949	Ak5	ENSMUSG00000039058	0.828735	3.39873	14.7287	0.0010356	0.0326943	UP
72033	Tsc22d2	ENSMUSG00000027806	-0.337966	5.70662	14.7214	0.00103749	0.0326943	DOWN
15483	Hsd11b1	ENSMUSG00000016194	1.69213	-0.528926	14.305	0.00103791	0.0326943	UP
70397	Tmem70	ENSMUSG00000025940	0.275643	5.52473	14.705	0.00104267	0.0327438	UP
77044	Arid2	ENSMUSG00000033237	-0.323441	6.18438	14.7016	0.00104375	0.0327438	DOWN
70223	Nars1	ENSMUSG00000024587	0.164667	7.00802	14.661	0.00105671	0.033083	UP
98910	Usp6nl	ENSMUSG00000039046	-0.285478	4.83461	14.6507	0.00106009	0.0331213	DOWN
211949	Spsb4	ENSMUSG00000046997	-0.497264	5.81134	14.6098	0.00107331	0.0334663	DOWN
245902	Ccdc15	ENSMUSG00000034303	-0.413085	2.8346	14.6011	0.0010768	0.0335073	DOWN
11539	Adora1	ENSMUSG00000042429	0.746733	3.75028	14.5804	0.00108328	0.0336407	UP
208104	Mlxip	ENSMUSG00000038342	-0.278481	5.33436	14.5407	0.0010962	0.0339288	DOWN
94246	Arid4b	ENSMUSG00000039219	-0.31494	5.88837	14.5232	0.00110203	0.0339288	DOWN
170791	Rbm39	ENSMUSG00000027620	-0.275367	7.5983	14.5196	0.00110326	0.0339288	DOWN
113868	Acaa1a	ENSMUSG00000036138	0.221832	6.90192	14.5177	0.00110388	0.0339288	UP
72900	Ndufv2	ENSMUSG00000024099	0.20562	6.99388	14.5032	0.00110878	0.0339288	UP
12151	Bmi1	ENSMUSG00000026739	-0.518711	5.05039	14.5015	0.00110942	0.0339288	DOWN
71897	Lypd6b	ENSMUSG00000026765	0.869635	2.42633	14.5042	0.00110974	0.0339288	UP
76800	Usp42	ENSMUSG00000051306	-0.272289	5.62555	14.4991	0.00111021	0.0339288	DOWN
107338	Gbf1	ENSMUSG00000025224	-0.235004	6.95456	14.4693	0.00112034	0.0341657	DOWN
16826	Ldb2	ENSMUSG00000039706	0.413758	4.90806	14.4635	0.00112241	0.0341657	UP
19820	Rlim	ENSMUSG00000056537	-0.22889	6.74536	14.3971	0.00114542	0.0347972	DOWN
17067	Ly6c1	ENSMUSG00000079018	1.12815	0.114913	14.4493	0.00115362	0.034969	UP
75747	Sesn3	ENSMUSG00000032009	-0.358138	6.71655	14.3682	0.00115563	0.034969	DOWN
14651	Hagh	ENSMUSG00000024158	0.332109	4.858	14.356	0.00116005	0.0350194	UP
13998	Fgd6	ENSMUSG00000020021	-0.502505	3.34897	14.3499	0.00116258	0.0350194	DOWN
105014	Rdh14	ENSMUSG00000020621	0.229938	4.61543	14.3392	0.00116608	0.0350194	UP
232821	Ccdc106	ENSMUSG00000035228	0.430869	4.76234	14.3382	0.0011664	0.0350194	UP
23827	Bpnt1	ENSMUSG00000026617	0.352963	5.01839	14.2912	0.00118338	0.0354599	UP
26920	Cntrl	ENSMUSG00000057110	-0.440608	4.02311	14.256	0.0011964	0.0357802	DOWN
26417	Mapk3	ENSMUSG00000063065	0.242324	7.34272	14.2465	0.00119971	0.0358096	UP
118454	Gjc2	ENSMUSG00000043448	1.07433	-0.0961885	14.2671	0.00120592	0.0359252	UP
30050	Fbxw2	ENSMUSG00000035949	0.223606	6.49093	14.2071	0.00121437	0.0360408	UP
19714	Rev3l	ENSMUSG00000019841	-0.384135	6.6263	14.2068	0.00121449	0.0360408	DOWN
209239	Gan	ENSMUSG00000052557	-0.343159	4.47588	14.1927	0.00121996	0.0360922	DOWN
67749	Mgarp	ENSMUSG00000037161	-1.26501	1.81688	14.2006	0.00122092	0.0360922	DOWN
12914	Crebbp	ENSMUSG00000022521	-0.319859	6.6356	14.1752	0.00122643	0.0361855	DOWN
56760	Clec1b	ENSMUSG00000030159	-0.815626	0.155622	14.2611	0.00123116	0.0362557	DOWN
51869	Rif1	ENSMUSG00000036202	-0.493834	5.35449	14.1371	0.00124101	0.0364139	DOWN
78806	Stpg1	ENSMUSG00000028801	-1.27967	-0.400102	14.0226	0.00124127	0.0364139	DOWN
15460	Hr	ENSMUSG00000022096	0.868721	1.6362	14.1397	0.00124504	0.0364241	UP
100039795	Ildr2	ENSMUSG00000040612	-0.49168	4.3425	14.117	0.00124885	0.0364241	DOWN
225207	Zfp521	ENSMUSG00000024420	-0.272392	6.51003	14.1154	0.00124932	0.0364241	DOWN
75689	Higd1b	ENSMUSG00000020928	1.53078	-0.183525	13.9467	0.00125657	0.0364241	UP
76813	Armc6	ENSMUSG00000002343	0.344593	6.08124	14.0959	0.00125689	0.0364241	UP
20750	Spp1	ENSMUSG00000029304	1.2863	4.85203	14.0893	0.00125957	0.0364241	UP
12398	Cbfa2t3	ENSMUSG00000006362	-0.435965	6.27969	14.0863	0.00126064	0.0364241	DOWN
66945	Sdha	ENSMUSG00000021577	0.136785	7.97557	14.0848	0.00126123	0.0364241	UP
22253	Unc5c	ENSMUSG00000059921	-0.768594	5.39331	14.0805	0.00126295	0.0364241	DOWN
209318	Gps1	ENSMUSG00000025156	0.181233	7.83109	14.0613	0.00127044	0.0365181	UP
100044509	Tgfbr3l	ENSMUSG00000089736	-1.13421	-0.197306	13.9169	0.00127096	0.0365181	DOWN
64176	Sv2b	ENSMUSG00000053025	0.562599	3.90493	14.0484	0.00127577	0.0365721	UP
12013	Bach1	ENSMUSG00000025612	-0.288082	6.38474	14.0412	0.0012784	0.0365721	DOWN
52163	Camk1	ENSMUSG00000030272	0.323231	6.12623	14.0372	0.00127998	0.0365721	UP
17769	Mthfr	ENSMUSG00000029009	-0.336785	4.58843	14.0196	0.00128711	0.0367077	DOWN
330790	Hapln4	ENSMUSG00000007594	0.837833	0.831302	14.0696	0.00129185	0.0367747	UP
13800	Enah	ENSMUSG00000022995	-0.460152	7.04958	13.9932	0.00129761	0.0368085	DOWN
29858	Pmm1	ENSMUSG00000022474	0.375992	5.8078	13.9849	0.00130096	0.0368085	UP
20981	Syt3	ENSMUSG00000030731	0.692025	4.31197	13.9836	0.00130165	0.0368085	UP
26878	B3galt2	ENSMUSG00000033849	0.495137	3.52527	13.9816	0.00130262	0.0368085	UP
320026	A330076H08Rik	ENSMUSG00000109321	-1.08503	0.491468	14.0498	0.00130568	0.0368273	DOWN
64339	Fndc4	ENSMUSG00000038552	0.244304	6.51366	13.9635	0.00130962	0.0368709	UP
59041	Stk25	ENSMUSG00000026277	0.204447	7.80275	13.9471	0.00131632	0.0369768	UP
16337	Insr	ENSMUSG00000005534	-0.381582	5.5702	13.9426	0.00131819	0.0369768	DOWN
223726	Mpped1	ENSMUSG00000041708	2.37275	5.11099	13.9208	0.00132732	0.037165	UP
212153	Ccdc191	ENSMUSG00000022701	-0.585526	2.10481	13.9119	0.00133265	0.0372462	DOWN
108167900	Gm12224	ENSMUSG00000085888	-1.00658	-0.575271	13.8178	0.00133688	0.0372968	DOWN
12793	Cnih1	ENSMUSG00000015759	0.238185	6.66601	13.8913	0.00133945	0.0373009	UP
242960	Fbxl5	ENSMUSG00000039753	0.261993	6.06628	13.869	0.00134877	0.0374924	UP
15129	Hbb-bs	ENSMUSG00000052305	1.04657	10.4552	13.8414	0.00136045	0.0377488	UP
20972	Syngr1	ENSMUSG00000022415	0.658017	5.84738	13.8317	0.00136461	0.0377576	UP
54411	Atp6ap1	ENSMUSG00000019087	0.241771	7.40026	13.8292	0.00136568	0.0377576	UP
53609	Clasrp	ENSMUSG00000061028	-0.358976	4.88876	13.7865	0.00138411	0.0381611	DOWN
24061	Smc1a	ENSMUSG00000041133	-0.209816	6.68668	13.7813	0.00138628	0.0381611	DOWN
66488	Fam136a	ENSMUSG00000057497	0.251321	6.20094	13.778	0.00138772	0.0381611	UP
52397	Zfp644	ENSMUSG00000049606	-0.185747	5.63052	13.7634	0.00139409	0.0381963	DOWN
68142	Ino80	ENSMUSG00000034154	-0.284535	4.41294	13.7595	0.00139594	0.0381963	DOWN
14365	Fzd3	ENSMUSG00000007989	-0.659107	7.65805	13.758	0.00139646	0.0381963	DOWN
11640	Akap1	ENSMUSG00000018428	0.238445	6.08386	13.7459	0.00140175	0.0382583	UP
211151	Churc1	ENSMUSG00000090258	0.283426	4.92902	13.731	0.0014084	0.0382583	UP
380664	Lemd3	ENSMUSG00000048661	-0.536991	3.42938	13.7243	0.00141173	0.0382583	DOWN
71986	Ddx28	ENSMUSG00000045538	0.213659	4.83028	13.7232	0.00141187	0.0382583	UP
78376	Sapcd1	ENSMUSG00000036185	0.992904	0.368423	13.7868	0.00141267	0.0382583	UP
69981	Tmem30a	ENSMUSG00000032328	0.236275	6.90387	13.7146	0.00141556	0.0382583	UP
66079	Tmem42	ENSMUSG00000066233	0.264385	3.55244	13.7115	0.0014173	0.0382583	UP
227746	Rabepk	ENSMUSG00000070953	0.331153	4.36891	13.7081	0.00141863	0.0382583	UP
18536	Pcm1	ENSMUSG00000031592	-0.260062	6.42822	13.6807	0.00143074	0.0385173	DOWN
12748	Clk2	ENSMUSG00000068917	-0.408125	5.57774	13.6549	0.0014424	0.0387059	DOWN
319893	A230057D06Rik	ENSMUSG00000109394	-0.815194	0.58774	13.7331	0.00144278	0.0387059	DOWN
14107	Fat1	ENSMUSG00000070047	-0.511649	6.71508	13.6362	0.00145086	0.0387909	DOWN
238130	Dock4	ENSMUSG00000035954	-0.443521	4.47161	13.6357	0.00145129	0.0387909	DOWN
320802	Ifitm10	ENSMUSG00000045777	1.13145	1.04888	13.6703	0.00145352	0.0387909	UP
20614	Snap25	ENSMUSG00000027273	0.572879	6.64117	13.6198	0.00145837	0.0388092	UP
242521	Klhl9	ENSMUSG00000070923	0.248052	8.0146	13.6179	0.00145926	0.0388092	UP
71137	Rfx4	ENSMUSG00000020037	-0.857248	4.8943	13.6066	0.00146458	0.0388835	DOWN
381157	Greb1l	ENSMUSG00000042942	-0.583855	2.40864	13.5963	0.00147092	0.0389845	DOWN
21951	Tnks	ENSMUSG00000031529	-0.308867	6.93572	13.5867	0.00147369	0.0389906	DOWN
110886	Gabra5	ENSMUSG00000055078	1.05158	3.85391	13.5678	0.00148285	0.0391655	UP
70747	Tspan2	ENSMUSG00000027858	0.509371	3.3892	13.5508	0.00149094	0.0392455	UP
277396	Klhl23	ENSMUSG00000042155	0.402114	6.58948	13.5497	0.00149098	0.0392455	UP
67003	Uqcrc2	ENSMUSG00000030884	0.253664	7.39146	13.5284	0.00150105	0.0393758	UP
225631	Onecut2	ENSMUSG00000045991	-0.926696	4.02168	13.5291	0.00150106	0.0393758	DOWN
50915	Grb14	ENSMUSG00000026888	0.487264	4.04816	13.5067	0.00151158	0.0395844	UP
270627	Taf1	ENSMUSG00000031314	-0.277945	5.19702	13.4801	0.00152417	0.0398462	DOWN
76508		ENSMUSG00000121496	0.294629	4.16888	13.4542	0.00153685	0.0401093	UP
215458	Gm43915	ENSMUSG00000108171	-1.2269	-0.477462	13.1875	0.00154193	0.0401147	DOWN
319565	Syne2	ENSMUSG00000063450	-0.542569	6.62924	13.4427	0.00154227	0.0401147	DOWN
238680	Cntnap3	ENSMUSG00000033063	1.56111	-0.0652583	13.4337	0.00154533	0.0401264	UP
19338	Rab33b	ENSMUSG00000027739	0.304548	4.99848	13.4121	0.00155736	0.0403706	UP
20723	Serpinb9	ENSMUSG00000045827	0.779222	1.56227	13.3908	0.0015725	0.04064	UP
78593	Nrip3	ENSMUSG00000034825	0.883455	2.40549	13.3844	0.00157304	0.04064	UP
105387	Akr1c14	ENSMUSG00000033715	1.07299	0.554056	13.4217	0.00157845	0.0407114	UP
240332	Slc6a7	ENSMUSG00000052026	1.81674	2.67978	13.3733	0.00158168	0.0407263	UP
17475	Mpdz	ENSMUSG00000028402	-0.31547	5.44281	13.3185	0.0016043	0.0412397	DOWN
74737	Pcf11	ENSMUSG00000041328	-0.280536	4.63893	13.3078	0.0016099	0.0412473	DOWN
320554	Tcp11l1	ENSMUSG00000027175	-0.270546	4.84582	13.3076	0.00160997	0.0412473	DOWN
20826	Snu13	ENSMUSG00000063480	0.188117	7.17732	13.2925	0.0016176	0.0412821	UP
56784	Ralgapa1	ENSMUSG00000021027	-0.315336	4.96963	13.2894	0.00161932	0.0412821	DOWN
22385	Baz1b	ENSMUSG00000002748	-0.250232	6.99997	13.289	0.00161938	0.0412821	DOWN
320265	Tafa1	ENSMUSG00000059187	0.715916	2.46693	13.2445	0.00164434	0.0417732	UP
67952	Tomm20	ENSMUSG00000093904	0.198188	7.60316	13.2344	0.00164783	0.0417732	UP
27999	Fam3c	ENSMUSG00000029672	0.344089	5.59148	13.2329	0.00164862	0.0417732	UP
237213	Glra2	ENSMUSG00000018589	0.579906	5.05738	13.2313	0.00164951	0.0417732	UP
240055	Neurl1b	ENSMUSG00000034413	0.704068	3.47572	13.1737	0.0016806	0.0424474	UP
237403	Lingo3	ENSMUSG00000051067	1.03285	3.1489	13.1724	0.00168166	0.0424474	UP
224902	Safb2	ENSMUSG00000042625	-0.255044	5.45432	13.1449	0.00169566	0.0427305	DOWN
19737	Rgs5	ENSMUSG00000026678	0.383527	5.69905	13.1159	0.00171146	0.0428923	UP
67041	Oxct1	ENSMUSG00000022186	0.250694	7.33672	13.1158	0.0017115	0.0428923	UP
234593	Ndrg4	ENSMUSG00000036564	0.548061	7.5179	13.1134	0.0017128	0.0428923	UP
319170	H2ac22	ENSMUSG00000069309	-0.661898	0.660806	13.1371	0.00171324	0.0428923	DOWN
73750	Whrn	ENSMUSG00000039137	-0.515211	4.09975	13.1032	0.00171864	0.0429577	DOWN
233489	Picalm	ENSMUSG00000039361	-0.388038	6.00026	13.0778	0.00173248	0.0432332	DOWN
66098	Chchd6	ENSMUSG00000030086	0.331116	6.3111	13.0523	0.00174668	0.043384	UP
67769	Gpatch2	ENSMUSG00000039210	-0.337705	4.23915	13.0505	0.00174791	0.043384	DOWN
21390	Tbxa2r	ENSMUSG00000034881	0.462162	2.44945	13.0456	0.00175194	0.043384	UP
235472	Prtg	ENSMUSG00000036030	-0.675303	1.42924	13.0518	0.00175334	0.043384	DOWN
56812	Dnajb2	ENSMUSG00000026203	0.197024	5.56584	13.0286	0.00176006	0.043384	UP
11964	Atp6v1a	ENSMUSG00000052459	0.264659	7.37193	13.0285	0.00176006	0.043384	UP
17434	Mocs2	ENSMUSG00000015536	0.182841	5.39814	13.0282	0.00176029	0.043384	UP
233904	Setd1a	ENSMUSG00000042308	-0.239001	5.47167	13.0263	0.00176139	0.043384	DOWN
268481	Krt222	ENSMUSG00000035849	0.767009	1.89754	13.0287	0.00176392	0.043384	UP
108167440	AU020206	ENSMUSG00000097415	-0.574844	2.50239	13.0018	0.00177665	0.0436208	DOWN
212880	Ddx46	ENSMUSG00000021500	-0.258691	6.04952	12.9949	0.00177923	0.0436208	DOWN
99650	4933434E20Rik	ENSMUSG00000027942	0.28062	6.336	12.9853	0.00178471	0.0436856	UP
72472	Slc16a10	ENSMUSG00000019838	-0.68281	3.61117	12.9551	0.00180252	0.0440515	DOWN
94282	Sfxn5	ENSMUSG00000033720	0.64583	4.96227	12.9386	0.00181182	0.0442084	UP
77036	1700109H08Rik	ENSMUSG00000008307	-1.17396	-0.844161	12.6897	0.00182169	0.0442651	DOWN
170574	Sp7	ENSMUSG00000060284	1.17052	2.27243	12.9243	0.00182439	0.0442651	UP
208043	Setd1b	ENSMUSG00000038384	-0.303185	6.36118	12.9151	0.00182551	0.0442651	DOWN
320940	Atp11c	ENSMUSG00000062949	-0.431041	3.86016	12.9154	0.00182566	0.0442651	DOWN
67772	Chd8	ENSMUSG00000053754	-0.307606	6.39817	12.8879	0.0018416	0.0445578	DOWN
21761	Morf4l1	ENSMUSG00000062270	0.169337	9.18192	12.8835	0.00184421	0.0445578	UP
73149	Clec4a3	ENSMUSG00000043832	0.960096	-0.35801	12.8738	0.00184643	0.0445578	UP
100502734	Gm16023	ENSMUSG00000086682	-0.782732	0.454979	12.9114	0.00186552	0.0449478	DOWN
22346	Vhl	ENSMUSG00000033933	0.247246	6.16434	12.8424	0.0018689	0.0449553	UP
79264	Krit1	ENSMUSG00000000600	-0.415089	4.97434	12.838	0.00187168	0.0449553	DOWN
70456	Mpc2	ENSMUSG00000026568	0.259032	5.97826	12.8144	0.0018859	0.0451714	UP
329628	Fat4	ENSMUSG00000046743	-0.377497	6.76687	12.8122	0.00188722	0.0451714	DOWN
101197	Zfp956	ENSMUSG00000045466	0.358402	3.68477	12.8092	0.00188949	0.0451714	UP
66148	Dnajc15	ENSMUSG00000022013	0.248449	5.0084	12.7989	0.00189547	0.0452441	UP
56293	Slc35g3	ENSMUSG00000018776	-0.96356	-0.0254146	12.8669	0.00190108	0.0453076	DOWN
331401	Thoc2	ENSMUSG00000037475	-0.254045	5.78676	12.7768	0.00190897	0.0454253	DOWN
12846	Comt	ENSMUSG00000000326	0.318797	5.96017	12.7633	0.00191733	0.0455536	UP
72046	Urgcp	ENSMUSG00000049680	0.209254	5.90228	12.7514	0.00192479	0.0456604	UP
17719	mt-Nd4	ENSMUSG00000064363	-0.362963	9.25888	12.735	0.001935	0.0458317	DOWN
11550	Adra1d	ENSMUSG00000027335	1.26369	0.996239	12.7398	0.00195504	0.0462353	UP
14405	Gabrg1	ENSMUSG00000001260	0.889644	2.41979	12.6937	0.0019632	0.0463568	UP
80291	Rilpl2	ENSMUSG00000029401	0.30191	4.68555	12.6822	0.00196867	0.0463823	UP
76894	Mettl15	ENSMUSG00000057234	0.365278	2.72549	12.6787	0.00197179	0.0463823	UP
11605	Gla	ENSMUSG00000031266	0.501824	1.7193	12.681	0.00197333	0.0463823	UP
268490	Lsm12	ENSMUSG00000020922	-0.177196	5.93853	12.6683	0.00197744	0.0463916	DOWN
14672	Gna11	ENSMUSG00000034781	0.237058	7.18461	12.6637	0.00198039	0.0463916	UP
78934	4930581F22Rik	ENSMUSG00000070315	-0.540103	0.922495	12.6882	0.00198278	0.0463916	DOWN
667118	Zbed6	ENSMUSG00000094410	-0.478988	5.4747	12.6383	0.00199689	0.0466507	DOWN
70683	Utp20	ENSMUSG00000004356	-0.274376	4.09996	12.63	0.00200244	0.0467095	DOWN
108100	Baiap2	ENSMUSG00000025372	0.519004	4.59264	12.6187	0.00200976	0.0467992	UP
57316	C1d	ENSMUSG00000000581	0.16861	6.25701	12.6145	0.00201238	0.0467992	UP
236790	Ints6l	ENSMUSG00000035967	-0.387207	3.33141	12.5977	0.00202403	0.046954	DOWN
20467	Sin3b	ENSMUSG00000031622	0.151396	6.75446	12.5944	0.0020256	0.046954	UP
72978	Cnih3	ENSMUSG00000026514	1.01503	3.40321	12.5914	0.0020282	0.046954	UP
100177	Zmym6	ENSMUSG00000042408	-0.473411	3.54896	12.5842	0.00203288	0.0469916	DOWN
98766	Ubac1	ENSMUSG00000036352	0.205069	6.39087	12.5703	0.00204161	0.0471227	UP
233210	Prr12	ENSMUSG00000046574	-0.291675	6.60029	12.552	0.00205383	0.0473004	DOWN
13424	Dync1h1	ENSMUSG00000018707	-0.380002	8.09214	12.5495	0.00205547	0.0473004	DOWN
223827	Gxylt1	ENSMUSG00000036197	-0.347267	4.71944	12.5415	0.00206105	0.0473399	DOWN
74362	Spag17	ENSMUSG00000027867	-0.977248	-0.725449	12.5085	0.00206335	0.0473399	DOWN
78521	B230219D22Rik	ENSMUSG00000045767	0.178188	7.08766	12.5318	0.0020674	0.0473624	UP
67712	Slc25a37	ENSMUSG00000034248	0.620145	5.05048	12.5255	0.0020718	0.0473924	UP
100043597	Srcap	ENSMUSG00000053877	-0.357063	6.70751	12.5182	0.00207664	0.0474326	DOWN
13202	Ddt	ENSMUSG00000001666	-0.23292	4.27148	12.498	0.00209062	0.0475334	DOWN
63958	Ube4b	ENSMUSG00000028960	-0.256267	7.46971	12.4957	0.00209194	0.0475334	DOWN
11852	Rhob	ENSMUSG00000054364	0.201144	7.76736	12.4942	0.00209299	0.0475334	UP
70127	Dpf3	ENSMUSG00000021221	-0.71617	3.19543	12.4949	0.00209342	0.0475334	DOWN
170835	Inpp5j	ENSMUSG00000034570	0.770742	2.19997	12.4823	0.00210474	0.0477021	UP
19167	Psma3	ENSMUSG00000060073	0.17697	8.01364	12.47	0.00210962	0.0477021	UP
226747	Ahctf1	ENSMUSG00000026491	-0.256504	5.60239	12.4682	0.00211091	0.0477021	DOWN
331623	Bend3	ENSMUSG00000038214	-0.45959	3.85867	12.4653	0.00211327	0.0477021	DOWN
212647	Aldh4a1	ENSMUSG00000028737	0.326037	5.13233	12.4431	0.00212844	0.0479742	UP
19289	Igdcc3	ENSMUSG00000032394	-0.95022	4.3735	12.4379	0.00213224	0.0479895	DOWN
18072	Nhlh2	ENSMUSG00000048540	-1.08055	5.55938	12.43	0.00213756	0.0480389	DOWN
11947	Atp5f1b	ENSMUSG00000025393	0.199701	9.9112	12.4081	0.00215289	0.0482596	UP
69017	Prrt2	ENSMUSG00000045114	0.787625	4.60326	12.4069	0.00215401	0.0482596	UP
74838	Naa15	ENSMUSG00000063273	-0.183605	6.46672	12.4026	0.0021568	0.0482596	DOWN
213233	Tapbpl	ENSMUSG00000038213	0.449072	2.739	12.3963	0.00216255	0.0483086	UP
56321	Aatf	ENSMUSG00000018697	-0.251759	4.9454	12.3908	0.00216528	0.0483086	DOWN
338523	Kdm7a	ENSMUSG00000042599	-0.528755	4.83798	12.3714	0.0021792	0.0485488	DOWN
110446	Acat1	ENSMUSG00000032047	0.384033	7.4278	12.366	0.0021829	0.0485609	UP
243937	Zfp536	ENSMUSG00000043456	-0.513974	5.74405	12.3444	0.00219847	0.048803	DOWN
245622	Fam199x	ENSMUSG00000042595	-0.388179	4.3463	12.3424	0.00220014	0.048803	DOWN
241915	Phc3	ENSMUSG00000037652	-0.291093	5.20334	12.3198	0.00221642	0.0489743	DOWN
27053	Asns	ENSMUSG00000029752	0.412371	5.76197	12.3174	0.00221806	0.0489743	UP
319207	Pgbd1	ENSMUSG00000055313	-0.626863	1.68404	12.3234	0.00221919	0.0489743	DOWN
140488	Igf2bp3	ENSMUSG00000029814	-0.441365	5.93538	12.314	0.0022206	0.0489743	DOWN
103199	Fig4	ENSMUSG00000038417	0.302871	4.80564	12.2974	0.00223289	0.0491324	UP
107368	Pdzd8	ENSMUSG00000074746	-0.208122	5.86172	12.2955	0.00223416	0.0491324	DOWN
67426	Coq8a	ENSMUSG00000026489	0.805671	2.36097	12.2917	0.00223888	0.0491658	UP
17716	mt-Nd1	ENSMUSG00000064341	-0.300027	11.21	12.2688	0.00225388	0.0494246	DOWN
268857	Nlrc3	ENSMUSG00000049871	-0.880626	0.246122	12.3352	0.00225831	0.0494513	DOWN
105278	Cdk20	ENSMUSG00000021483	0.297287	4.09794	12.246	0.00227124	0.0496636	UP
320184	Lrrc58	ENSMUSG00000034158	-0.202434	7.80334	12.237	0.00227769	0.0497338	DOWN
19349	Rab7	ENSMUSG00000079477	0.157808	7.80222	12.2277	0.00228468	0.0497911	UP
17304	Mfge8	ENSMUSG00000030605	0.545229	7.04798	12.2249	0.00228679	0.0497911	UP
102115	Dohh	ENSMUSG00000078440	0.21478	6.49814	12.2196	0.0022908	0.0498079	UP
14240	Foxb2	ENSMUSG00000056829	-1.49702	0.439189	12.2608	0.00230254	0.0499722	DOWN
105689	Mycbp2	ENSMUSG00000033004	-0.363346	6.67967	12.2011	0.00230486	0.0499722	DOWN
26950	Vsnl1	ENSMUSG00000054459	0.958554	4.85167	12.1949	0.00230974	0.0500074	NO
78798	Eml4	ENSMUSG00000032624	-0.227913	6.56502	12.1827	0.00231895	0.0500609	NO
73852	D3Ertd751e	ENSMUSG00000025766	-0.435903	2.57102	12.1773	0.00232466	0.0500609	NO
57257	Vav3	ENSMUSG00000033721	-0.525167	4.69228	12.1726	0.0023269	0.0500609	NO
68375	Ndufa8	ENSMUSG00000026895	0.221404	6.6906	12.1714	0.00232763	0.0500609	NO
16449	Jag1	ENSMUSG00000027276	-0.450959	5.74576	12.1662	0.00233166	0.0500609	NO
77371	Sec24a	ENSMUSG00000036391	-0.273889	5.1967	12.1662	0.00233175	0.0500609	NO
214290	Tut7	ENSMUSG00000035248	-0.188463	5.96774	12.1612	0.00233549	0.0500714	NO
14469	Gbp2	ENSMUSG00000028270	0.65081	0.0973472	12.2207	0.00234023	0.050103	NO
54196	Pabpn1	ENSMUSG00000022194	-0.377383	6.19618	12.1363	0.00235485	0.0503461	NO
17748	Mt1	ENSMUSG00000031765	0.600608	3.71274	12.1317	0.0023589	0.0503625	NO
54401	Ywhab	ENSMUSG00000018326	0.148541	9.09556	12.1216	0.00236632	0.0504508	NO
320981	Enpp6	ENSMUSG00000038173	1.48032	0.268245	12.1125	0.00237061	0.0504723	NO
19156	Psap	ENSMUSG00000004207	0.169744	9.51494	12.1054	0.00237915	0.0505388	NO
107448	Unc5a	ENSMUSG00000025876	0.529897	4.41325	12.1042	0.00238031	0.0505388	NO
74442	Sgms2	ENSMUSG00000050931	1.29885	3.28036	12.0993	0.00238503	0.0505692	NO
19046	Ppp1cb	ENSMUSG00000014956	0.196648	8.22168	12.0791	0.00239995	0.0508154	NO
414101	E130317F20Rik	ENSMUSG00000091994	-0.380046	3.41659	12.0745	0.0024042	0.0508354	NO
11787	Apbb2	ENSMUSG00000029207	-0.360437	7.06435	12.0633	0.0024126	0.0509429	NO
100036521	Umad1	ENSMUSG00000089862	0.273151	4.85188	12.0394	0.00243198	0.0511539	NO
13660	Ehd1	ENSMUSG00000024772	0.173776	7.59148	12.0392	0.00243202	0.0511539	NO
233410	Zfp592	ENSMUSG00000005621	-0.222133	5.18161	12.0386	0.00243257	0.0511539	NO
11481	Acvr2b	ENSMUSG00000061393	-0.823715	6.02194	12.0312	0.00243855	0.0512095	NO
14588	Gfra4	ENSMUSG00000027316	0.438105	4.1752	12.0224	0.00244597	0.051249	NO
18986	Pou2f1	ENSMUSG00000026565	-0.447189	4.6801	12.0209	0.00244709	0.051249	NO
57330	Gigyf1	ENSMUSG00000029714	-0.3637	5.67286	12.0093	0.00245642	0.0513742	NO
13116	Cyp46a1	ENSMUSG00000021259	0.587742	3.45831	12	0.00246464	0.0514762	NO
11603	Agrn	ENSMUSG00000041936	-0.295473	7.69035	11.9869	0.00247474	0.0516169	NO
16523	Kcnj8	ENSMUSG00000030247	0.417801	4.00053	11.9686	0.00249019	0.051772	NO
14923	Guk1	ENSMUSG00000020444	0.247812	6.4869	11.9592	0.00249771	0.051772	NO
17318	Mid1	ENSMUSG00000035299	-0.533478	4.95954	11.9579	0.00249893	0.051772	NO
207740	Ubald1	ENSMUSG00000039568	0.210107	6.21919	11.9547	0.00250143	0.051772	NO
27373	Csnk1e	ENSMUSG00000022433	-0.451123	7.44956	11.9538	0.00250224	0.051772	NO
268480	Rapgefl1	ENSMUSG00000038020	0.446821	4.215	11.9451	0.00250982	0.051772	NO
15161	Hcfc1	ENSMUSG00000031386	-0.276605	7.52554	11.9399	0.00251384	0.051772	NO
75302	Asxl2	ENSMUSG00000037486	-0.262676	4.10674	11.94	0.00251407	0.051772	NO
19058	Ppp3r1	ENSMUSG00000033953	0.232786	7.27828	11.9354	0.00251761	0.051772	NO
74718	Snx16	ENSMUSG00000027534	0.391669	5.31231	11.9299	0.00252233	0.051772	NO
56430	Clip1	ENSMUSG00000049550	-0.249733	6.46613	11.9288	0.00252313	0.051772	NO
67039	Rbm25	ENSMUSG00000010608	-0.229491	6.37085	11.928	0.00252387	0.051772	NO
328977	Zfp532	ENSMUSG00000042439	-0.344756	6.28465	11.9255	0.00252595	0.051772	NO
19248	Ptpn12	ENSMUSG00000028771	-0.442146	4.68263	11.9072	0.00254165	0.0518776	NO
13209	Ddx6	ENSMUSG00000032097	-0.230361	7.01506	11.9062	0.00254231	0.0518776	NO
380694	Ccnjl	ENSMUSG00000044707	-0.48724	4.56021	11.9055	0.00254314	0.0518776	NO
59005	Trappc2l	ENSMUSG00000015013	0.250243	5.32512	11.9035	0.00254461	0.0518776	NO
52443	Mrpl48	ENSMUSG00000030706	0.197438	5.3406	11.8693	0.00257392	0.052307	NO
11984	Atp6v0c	ENSMUSG00000024121	0.303336	8.93874	11.8676	0.00257535	0.052307	NO
68617	Mtcl1	ENSMUSG00000052105	-0.297927	5.46687	11.8616	0.00258052	0.052307	NO
11844	Arf5	ENSMUSG00000020440	0.176563	8.56266	11.8597	0.00258213	0.052307	NO
19134	Prpf4b	ENSMUSG00000021413	-0.193072	5.84695	11.8591	0.00258268	0.052307	NO
215351	Senp6	ENSMUSG00000034252	-0.223793	6.58312	11.8512	0.00258954	0.0523768	NO
56174	Nagk	ENSMUSG00000034744	0.221241	5.4618	11.8415	0.00259792	0.0524434	NO
231128	Fam193a	ENSMUSG00000037210	-0.294964	5.07146	11.8397	0.00259966	0.0524434	NO
21402	Skp1	ENSMUSG00000036309	0.187138	8.75176	11.8354	0.00260328	0.0524477	NO
83921	Cemip2	ENSMUSG00000024754	-0.528456	6.53146	11.8304	0.00260767	0.0524674	NO
319317	Snhg11	ENSMUSG00000044349	-0.652945	5.92096	11.8204	0.00261647	0.0525756	NO
13824	Epb41l4a	ENSMUSG00000024376	-0.654495	5.19593	11.8154	0.00262092	0.0525964	NO
217473	Ankmy2	ENSMUSG00000036188	0.218014	5.57871	11.8036	0.0026312	0.0526167	NO
16709	Ktn1	ENSMUSG00000021843	-0.22771	6.22552	11.7974	0.00263663	0.0526167	NO
243499	Lrrtm4	ENSMUSG00000052581	0.489229	3.6007	11.798	0.00263668	0.0526167	NO
72949	Ccnt2	ENSMUSG00000026349	-0.402707	5.44917	11.7971	0.00263699	0.0526167	NO
212996	Galnt17	ENSMUSG00000034040	0.535006	4.60415	11.7923	0.00264133	0.0526167	NO
83431	Ndel1	ENSMUSG00000018736	0.195705	6.42194	11.7908	0.00264247	0.0526167	NO
19051	Ppp1r17	ENSMUSG00000002930	-1.46225	2.52174	11.784	0.00265183	0.0526974	NO
14151	Fech	ENSMUSG00000024588	0.316013	5.91805	11.7786	0.00265338	0.0526974	NO
75729	Fam227a	ENSMUSG00000042564	-1.14828	0.464536	11.8307	0.00266144	0.0527893	NO
81489	Dnajb1	ENSMUSG00000005483	0.213342	6.02559	11.7604	0.00266957	0.0528772	NO
235300	Tlcd5	ENSMUSG00000048503	-0.506841	2.74428	11.7547	0.00267625	0.0528772	NO
66390	Prelid3b	ENSMUSG00000016257	0.213094	6.28413	11.751	0.00267801	0.0528772	NO
18570	Pdcd6	ENSMUSG00000021576	0.242178	5.77577	11.7493	0.00267964	0.0528772	NO
16597	Klf12	ENSMUSG00000072294	-0.407365	5.43637	11.7412	0.00268697	0.0529539	NO
71435	Arhgap21	ENSMUSG00000036591	-0.447027	6.26238	11.7323	0.00269492	0.0530427	NO
278672	Duxbl1	ENSMUSG00000048502	-0.495412	3.01032	11.6953	0.00272975	0.0535866	NO
54632	Ftsj1	ENSMUSG00000031171	0.187733	5.17671	11.689	0.00273459	0.0535866	NO
68364	0610030E20Rik	ENSMUSG00000058706	-0.340933	4.2441	11.6888	0.00273501	0.0535866	NO
69227	Selenot	ENSMUSG00000075700	0.202781	6.85684	11.6861	0.00273716	0.0535866	NO
22255	Uncx	ENSMUSG00000029546	-1.04585	5.68666	11.6831	0.00273999	0.0535866	NO
117160	Ttyh2	ENSMUSG00000034714	0.337781	6.03451	11.6743	0.0027481	0.053677	NO
69386	H4c8	ENSMUSG00000060981	-0.642503	-0.0480542	11.7363	0.00276221	0.053847	NO
218763	Lrrc3b	ENSMUSG00000045201	0.890696	2.39388	11.6554	0.00276836	0.053847	NO
12390	Cav2	ENSMUSG00000000058	0.686033	3.65962	11.6522	0.00276905	0.053847	NO
59015	Nup160	ENSMUSG00000051329	-0.286075	4.80318	11.6501	0.00277082	0.053847	NO
20724	Serpinb5	ENSMUSG00000067006	-1.28565	-0.21673	11.7006	0.00277604	0.0538805	NO
171508	Creld1	ENSMUSG00000030284	0.226695	5.74282	11.6388	0.00278123	0.0539131	NO
279618	Gm715	ENSMUSG00000082226	-0.836742	1.89434	11.635	0.0027891	0.0539518	NO
211429	Pla2g4b	ENSMUSG00000098488	-1.08136	0.0402423	11.6633	0.00279339	0.0539518	NO
11834	Aqr	ENSMUSG00000040383	-0.227487	6.06325	11.6255	0.00279376	0.0539518	NO
69572	Mfsd3	ENSMUSG00000019080	0.433381	2.67057	11.6208	0.00279962	0.0539706	NO
66214	Rgcc	ENSMUSG00000022018	0.55508	4.59649	11.6149	0.00280386	0.0539706	NO
16869	Lhx1	ENSMUSG00000018698	-0.916919	5.95117	11.6133	0.00280526	0.0539706	NO
67795	Rnls	ENSMUSG00000071573	-0.492893	0.986854	11.618	0.00281656	0.0540656	NO
14467	Nipsnap2	ENSMUSG00000029432	0.272844	6.48028	11.6007	0.00281723	0.0540656	NO
18572	Pdcd11	ENSMUSG00000025047	-0.198376	5.20475	11.5928	0.00282483	0.0541438	NO
[truncated: 14,570 more rows]

## Sheet: Table_S5
Gene Set Enrichment Analysis by LRpath for Combined Sex
[truncated: 484 more rows]

[truncated: 12 more sheets: Table_S6, Table_S7, Table_S8, Table_S9, Table_S10, Table_S11, Table_S12, Table_S13, Table_S14, Table_S15, Table_S16, Table_S17]
